# Supplementary material for: Effect of active smoking on the human bronchial epithelium transcriptome
Source: BMC Genomics. 2007 Aug 29;8:297. doi: 10.1186/1471-2164-8-297 (PMC2001199; doi:10.1186/1471-2164-8-297)
Supplement: Additional file 1 — Supplementary Table 1 – Tags expressed in all current smoker libraries. Tags which have a raw count of greater than 2 in all 8 current smoker SAGE libraries. [file 1471-2164-8-297-S1.xls]

## Sheet: 060825_TagsGT2_AllCS_Mapped
Supplementary Table 1 - Tags expressed in all current smoker libraries, but not in all former and never smoker libraries
Tag	CS%	FS%	NS%	CSMean	FSMean	NSMean	Symbol	Title
TATTTTTGAA	100	91	75	203.933	31.9792	22.0215	DRB1	Developmentally regulated RNA-binding protein 1
AATGCTTTTA	100	58	0	203.56	13.4515	0	CYP1B1	Cytochrome P450, family 1, subfamily B, polypeptide 1
TGGGAGTGGG	100	41	25	175.104	16.7966	9.25477	PTPMT1	Protein tyrosine phosphatase, mitochondrial 1
GCTATCAGTA	100	91	50	147.283	44.8422	16.6465
GGCCCCATTT	100	91	75	144.148	30.6501	24.1933	CBR1	Carbonyl reductase 1
ATGCATTGCA	100	66	25	118.71	41.4785	9.25477
GCCAGAGGAG	100	75	75	117.836	35.387	22.3013	ZNF206	Zinc finger protein 206
CTCCAAAAAA	100	75	50	117.545	44.1265	14.4892	CPSF2	Cleavage and polyadenylation specific factor 2, 100kDa
GTGGAGAAGA	100	75	75	88.7816	23.0803	25.8991	CLDN10	Claudin 10
GGAGGCTTCC	100	58	75	85.2284	25.6446	22.0907	MECR	Mitochondrial trans-2-enoyl-CoA reductase
ATTAGTTTCT	100	91	75	79.9567	58.2771	43.6917	C6orf118	Chromosome 6 open reading frame 118
GCCCCCCCGT	100	91	75	78.2835	66.2713	51.5161	MGC10911	Hypothetical protein MGC10911
GCTCTTAGAG	100	91	75	76.6825	49.7981	43.5936		Transcribed locus, weakly similar to NP_060312.1 hypothetical protein FLJ20489 [Homo sapiens]
GGCAAAATTA	100	91	75	73.1814	32.3884	34.7882	SLC35A3	Solute carrier family 35 (UDP-N-acetylglucosamine (UDP-GlcNAc) transporter), member A3
ACCTTGGGGT	100	58	25	72.7112	19.4734	5.50198	NQO1	NAD(P)H dehydrogenase, quinone 1
TGCAGATTTT	100	91	75	71.5918	63.1567	80.1857	C1orf88	Chromosome 1 open reading frame 88
ACAGTGTCTG	100	91	75	71.4987	60.5438	44.0005	UNQ473	DMC
TTGCTAATGA	100	91	75	71.2968	30.6226	23.5311	ADRA2A	Adrenergic, alpha-2A-, receptor
CTGTGCTCGG	100	91	50	70.015	62.3519	33.487	ECHS1	Enoyl Coenzyme A hydratase, short chain, 1, mitochondrial
TTGGAATCCA	100	58	50	66.741	16.6832	22.5812	STAU2	Staufen, RNA binding protein, homolog 2 (Drosophila)
GTGTGTGCCA	100	83	75	66.2723	29.9404	22.134	KLK11	Kallikrein 11
TCCAAGCGTC	100	58	50	66.0405	17.8465	14.9385
CATCTGTACT	100	75	75	64.2141	114.511	39.3214	HLA-DRB1	Major histocompatibility complex, class II, DR beta 1
CATTATTTTT	100	91	75	63.8197	51.2204	49.4135	AKR7A2	Aldo-keto reductase family 7, member A2 (aflatoxin aldehyde reductase)
TTCTCAAGAA	100	83	75	63.7383	31.2661	36.4392	HRASLS3	HRAS-like suppressor 3
AAGTGATTCT	100	91	75	63.498	77.1155	60.4486	SF1	Splicing factor 1
CATTATTTCT	100	91	75	63.149	47.0611	47.2873	MTAP	Methylthioadenosine phosphorylase
GGACAGAACC	100	91	75	61.6424	45.0054	24.5624	DHX32	DEAH (Asp-Glu-Ala-His) box polypeptide 32
GGAAGAGCAC	100	75	75	60.6598	21.4636	24.8992	ST3GAL4	ST3 beta-galactoside alpha-2,3-sialyltransferase 4
ATGTCCAATT	100	83	75	60.103	41.0159	48.0598	SUCLG2	Succinate-CoA ligase, GDP-forming, beta subunit
CCAAAATTAG	100	91	75	59.3282	36.4023	45.7229	CTBP1	C-terminal binding protein 1
GTTGGGACAT	100	83	75	59.0768	33.4798	33.0399	PDCD6IP	Programmed cell death 6 interacting protein
TAACTTTTGG	100	83	75	59.0374	23.9066	29.9808		Transcribed locus
CACTGCCTTG	100	66	75	58.9217	22.5665	16.7748	FTH1	Ferritin, heavy polypeptide 1
TAAATTATTT	100	91	75	58.6312	45.0467	60.2813	MTMR6	Myotubularin related protein 6
TTTTCAGATG	100	83	75	57.9132	42.3508	49.4012	PPARBP	PPAR binding protein
GCGTGCTCTC	100	66	75	56.9949	26.0896	18.7605		Transcribed locus, strongly similar to XP_378367.2 PREDICTED: hypothetical protein XP_378367 [Homo sapiens]
CAATAGTCAA	100	91	75	56.9654	43.1943	23.9949	C6orf32	Chromosome 6 open reading frame 32
AAGTCATCTA	100	66	75	56.6912	21.9409	28.5517	TMEM47	Transmembrane protein 47
TTTGCAGTAA	100	66	75	56.3499	19.3932	28.4133	FLJ44896	FLJ44896 protein
GAGGATTTTA	100	83	75	56.3139	32.5298	29.1736	RCN2	Reticulocalbin 2, EF-hand calcium binding domain
ACCCAGCGGG	100	75	50	55.4587	33.8644	26.3821	UNQ1912	HGS_RE408
CATCTGAAAT	100	91	75	55.0598	40.6334	37.3011	MRCL3	Myosin regulatory light chain MRCL3
CCTATCGGTA	100	33	25	54.2183	8.13305	5.50198
AGGACTTCTG	100	83	75	53.3372	42.7101	43.8734	ZCRB1	Zinc finger CCHC-type and RNA binding motif 1
CAAGGCAATT	100	91	75	53.0607	55.3084	49.4591	MDH1B	Malate dehydrogenase 1B, NAD (soluble)
ACTTTTCCAA	100	83	75	52.8418	60.0645	33.0377
AAATTGTATT	100	83	75	52.2763	26.6514	35.3837	MLL	Myeloid/lymphoid or mixed-lineage leukemia (trithorax homolog, Drosophila)
CCTGTGACAG	100	66	75	52.2656	28.2615	32.9965	PRDX6	Peroxiredoxin 6
TGACACAGCC	100	91	75	52.0093	44.7026	43.9838	IDE	Insulin-degrading enzyme
CTGCCTTCTT	100	91	75	51.18	39.548	58.4953	PPP1CC	Protein phosphatase 1, catalytic subunit, gamma isoform
AATATACTTT	100	91	75	51.1398	49.798	44.236	ENPP5	Ectonucleotide pyrophosphatase/phosphodiesterase 5 (putative function)
TAAGCATTAA	100	91	75	50.6971	48.1033	33.3456	SDCBP	Syndecan binding protein (syntenin)
ATTAGGCCTG	100	66	75	50.5217	19.1999	16.999	TXNRD1	Thioredoxin reductase 1
AAGCACCTTG	100	91	75	50.1541	41.4735	32.6886	TRADD	TNFRSF1A-associated via death domain
CTTTGAACGA	100	83	75	50.0097	24.8229	29.3843		Transcribed locus, strongly similar to NP_001892.1 connective tissue growth factor [Homo sapiens]
AAGCCTTGCT	100	91	75	49.8078	42.554	30.8961	GRB2	Growth factor receptor-bound protein 2
GACTGGTTCT	100	91	75	49.7975	51.2468	31.5696	C10orf33	Chromosome 10 open reading frame 33
AACACATCAG	100	91	50	49.6283	50.936	27.7486	ATXN2	Ataxin 2
TCATACAGTT	100	91	75	49.5876	44.3202	38.2589	RPP38	Ribonuclease P/MRP 38kDa subunit
GGGCAAGCCA	100	83	75	49.382	40.0003	34.8863	ESRRA	Estrogen-related receptor alpha
GTGTGCCTCC	100	75	75	49.0858	46.6729	25.7173	IRF3	Interferon regulatory factor 3
TGCCTTAGTA	100	83	75	49.032	39.5331	20.6949	DNAJC1	DnaJ (Hsp40) homolog, subfamily C, member 1
AAACTCGGGT	100	83	75	49.0028	26.3294	18.5074	SMOC1	SPARC related modular calcium binding 1
TTTTTTAAAA	100	83	75	48.9744	25.1037	35.8887	IFNGR2	Interferon gamma receptor 2 (interferon gamma transducer 1)
ATTCAAAAAA	100	83	75	48.9323	32.0511	25.7318	SH3KBP1	SH3-domain kinase binding protein 1
CTGGTCCTCC	100	75	75	48.9194	31.2335	33.4804	C19orf22	Chromosome 19 open reading frame 22
TGTAAAAAAA	100	91	75	48.8174	51.0814	25.4208	TCAP	Titin-cap (telethonin)
GAGTAGTAAT	100	75	25	48.1907	35.1062	14.5325	BCCIP	BRCA2 and CDKN1A interacting protein
TCATAGAAAC	100	83	75	48.1093	41.4082	31.2338	CCT5	Chaperonin containing TCP1, subunit 5 (epsilon)
TGGACCCAAC	100	91	75	48.0691	40.2371	31.0643	SLC30A9	Solute carrier family 30 (zinc transporter), member 9
AAGCGCTCTC	100	91	75	48.0074	44.189	45.7786	STK24	Serine/threonine kinase 24 (STE20 homolog, yeast)
TGATATTTTT	100	83	75	47.9799	34.4361	29.1623	EFHB	EF-hand domain family, member B
TTTTATTGCA	100	91	50	47.9724	51.7172	16.4358	NBEA	Neurobeachin
GCTGACGGAA	100	91	75	47.966	43.4359	29.4679	PCYT2	Phosphate cytidylyltransferase 2, ethanolamine
AGGTTTTGCC	100	91	75	47.6644	31.3888	33.5921		CDNA FLJ38366 fis, clone FEBRA2001134
ATAGTACAGC	100	91	50	47.3729	33.4716	13.0198	MAP2K1IP1	Mitogen-activated protein kinase kinase 1 interacting protein 1
AAATATTTAA	100	58	75	47.2729	14.3236	18.8051	SLC35A3	Solute carrier family 35 (UDP-N-acetylglucosamine (UDP-GlcNAc) transporter), member A3
AAAGCAGTTT	100	91	75	47.0179	56.4564	44.2492	APOL1	Apolipoprotein L, 1
GGCGTCCTGG	100	75	50	46.7339	31.4766	14.6586	MRPL41	Mitochondrial ribosomal protein L41
TCAGTTATCT	100	75	75	46.7327	31.6815	24.8011	C20orf108	Chromosome 20 open reading frame 108
TTTTCAAGAA	100	83	75	46.5974	36.7186	30.2865	CRI2	CREBBP/EP300 inhibitor 2
ACTCAAATAA	100	91	75	46.5516	56.0804	29.2459	LRRC18	Leucine rich repeat containing 18
GAAATCCCAA	100	83	75	46.4348	27.4233	28.864	FLJ13576	Hypothetical protein FLJ13576
TGACTGTTCT	100	91	75	46.2777	44.1926	22.007	SPATS1	Spermatogenesis associated, serine-rich 1
TTCATAAAAA	100	83	25	46.2267	36.5778	13.216	MMP19	Matrix metallopeptidase 19
CACTTTTGGG	100	91	25	45.9357	29.7633	9.26923	LASP1	LIM and SH3 protein 1
GAGAAGACTT	100	91	50	45.2986	29.0024	11.1445	PREP	Prolyl endopeptidase
TTTTATCTTT	100	91	75	45.1959	45.6938	30.9373	KLHL13	Kelch-like 13 (Drosophila)
TTATACAAAA	100	91	75	45.1799	43.8008	40.3738	RIP	RPA interacting protein
CTGCACCATC	100	75	50	45.1039	30.2216	16.4358	C1orf109	Chromosome 1 open reading frame 109
GATAATGATT	100	91	75	44.9463	40.052	29.7789		Full-length cDNA clone CS0DI040YO12 of Placenta Cot 25-normalized of Homo sapiens (human)
TCTTATTCTC	100	91	75	44.9167	40.8911	38.3746	MGC24125	Hypothetical protein MGC24125
AATTACTTCC	100	91	75	44.8937	30.089	45.2183	ZDHHC17	Zinc finger, DHHC-type containing 17
GTGCATCCCG	100	91	75	44.8372	34.5043	34.6498	CSNK2B	Casein kinase 2, beta polypeptide
CCTGTATTTG	100	91	75	44.7894	28.0077	18.3545	C9orf103	Chromosome 9 open reading frame 103
ATAGATGGGG	100	75	50	44.5794	24.4808	14.7835	MIR16	Membrane interacting protein of RGS16
GGCTGGTCAC	100	91	75	44.3745	40.612	44.1389	WWP2	WW domain containing E3 ubiquitin protein ligase 2
TTTGAAAATT	100	91	75	44.2532	45.9483	32.9531	FLJ20397	Hypothetical protein FLJ20397
TTGAATTTCC	100	83	50	44.1436	21.8425	16.3097	CCPG1	Cell cycle progression 1
TATCGTTGCC	100	91	75	43.8193	37.0954	35.495	PSMD1	Proteasome (prosome, macropain) 26S subunit, non-ATPase, 1
TACAATAATT	100	83	75	43.4241	29.5789	32.7145	ECH1	Enoyl Coenzyme A hydratase 1, peroxisomal
TGCTTATTGA	100	91	75	43.3611	35.0491	27.2703	LMAN1	Lectin, mannose-binding, 1
GGGATGGCAG	100	83	50	43.2977	32.8053	24.1342	VARS	Valyl-tRNA synthetase
TATATGGATG	100	83	75	43.2883	28.6361	31.4067	mimitin	Myc-induced mitochondria protein
AGGCCTGCCA	100	91	75	43.2878	38.1389	27.4109		Homo sapiens, clone IMAGE:5755094, mRNA
GGAATTGCCC	100	8	0	43.287	4.25277	3.76725	BPIL1	Bactericidal/permeability-increasing protein-like 1
AATGGAAATC	100	75	75	43.236	28.2257	31.2171	MAGED2	Melanoma antigen family D, 2
CCTGCTAACC	100	91	75	42.839	41.261	28.9783	C1orf189	Chromosome 1 open reading frame 189
TGATGTGGAA	100	75	75	42.4591	21.4969	29.9217	PPM1B	Protein phosphatase 1B (formerly 2C), magnesium-dependent, beta isoform
AAAAATCGGC	100	75	75	41.7864	30.0897	20.5119	CCL5	Chemokine (C-C motif) ligand 5
CGAAAAAAAA	100	83	75	41.7112	36.7005	31.0498	ZNF423	Zinc finger protein 423
TTTCTTTTTG	100	83	75	41.648	33.9686	29.0186	EIF5	Eukaryotic translation initiation factor 5
AGCCTCAAAA	100	83	75	41.5136	38.4046	32.7311	KIFAP3	Kinesin-associated protein 3
TTGGAAGTTG	100	83	75	41.4839	33.1772	34.8574	PYCR2	Pyrroline-5-carboxylate reductase family, member 2
AAAACATTAT	100	83	75	41.2326	39.6154	60.5974	AP3S1	Adaptor-related protein complex 3, sigma 1 subunit
TTTGTCATTT	100	83	75	41.1333	23.3465	25.674	C20orf35	Chromosome 20 open reading frame 35
TGGCTTCAAG	100	91	75	40.9691	27.3476	26.4522	RPL27A	Ribosomal protein L27a
TGCCCCTGCC	100	91	75	40.8985	44.0958	24.2524	NR5A1	Nuclear receptor subfamily 5, group A, member 1
GTGAAGCCCT	100	91	75	40.5528	51.4615	46.332	MESDC2	Mesoderm development candidate 2
AGTCTGTTGT	100	66	75	40.5485	21.7068	23.7987	C10orf32	Chromosome 10 open reading frame 32
CTGTGATTGT	100	75	75	40.3616	27.9388	30.1493	CFLAR	CASP8 and FADD-like apoptosis regulator
GTATAAACGA	100	83	75	40.0819	22.4785	32.1237
AACCAAAAAA	100	83	75	39.9585	37.3052	23.7707	IDH3B	Isocitrate dehydrogenase 3 (NAD+) beta
CATTGGATTG	100	83	75	39.8525	29.4123	32.972	KIAA0367	KIAA0367
GTGCACTGTG	100	91	50	39.7477	39.6423	25.3105	PDE4A	Phosphodiesterase 4A, cAMP-specific (phosphodiesterase E2 dunce homolog, Drosophila)
TAAAAATTGG	100	91	75	39.7126	35.2942	29.1312	TRAK1	Trafficking protein, kinesin binding 1
TAGAATGCAA	100	91	75	39.5019	37.9289	21.8809	MTUS1	Mitochondrial tumor suppressor 1
TTAACAAAGA	100	91	75	39.3865	44.5161	35.495	PIGH	Phosphatidylinositol glycan, class H
TATTTCAGTG	100	83	50	39.2587	31.4627	15.4036	ADCY6	Adenylate cyclase 6
ACCTGTTGAA	100	75	75	39.2229	53.1654	42.3358	DERL3	Der1-like domain family, member 3
GGTGAGACCT	100	91	75	39.2207	40.1628	31.1514	PEBP1	Phosphatidylethanolamine binding protein 1
TCCCAGAGAC	100	91	75	39.0753	31.623	31.4155	B4GALT1	UDP-Gal:betaGlcNAc beta 1,4- galactosyltransferase, polypeptide 1
AAAATTCTGG	100	91	75	39.0497	42.3001	28.6376	FAM86A	Family with sequence similarity 86, member A
CAACAGCTCT	100	66	25	39.0045	17.6276	9.43653	KDELR2	KDEL (Lys-Asp-Glu-Leu) endoplasmic reticulum protein retention receptor 2
GCAGAGAGAG	100	66	75	38.9116	27.1507	26.1802	MAFK	V-maf musculoaponeurotic fibrosarcoma oncogene homolog K (avian)
TGGAGCAGTT	100	91	75	38.7874	31.1056	21.9089	SLC35E1	Solute carrier family 35, member E1
TGCAACCAAA	100	66	75	38.6491	22.9098	16.6443	FLJ10986	Hypothetical protein FLJ10986
TGCACCACAG	100	75	75	38.5318	33.4204	30.117	SEC11L1	SEC11-like 1 (S. cerevisiae)
ATGACGCTCA	100	75	50	38.4413	23.4375	13.2607	SERINC2	Serine incorporator 2
TTAATAATTT	100	83	75	38.1353	30.9411	20.6235	SH3RF1	SH3 domain containing ring finger 1
TCTAAATAAA	100	83	25	37.8527	24.4386	11.0609		CDNA clone IMAGE:5296173
TAAACATTCT	100	83	75	37.8244	24.731	16.8874	DKFZp313A2432	Hypothetical protein DKFZp313A2432
AATCCTGATA	100	83	75	37.8192	27.0069	26.4645	IFIT5	Interferon-induced protein with tetratricopeptide repeats 5
TTTTACCTTA	100	83	75	37.75	26.9031	21.9378	CRYM	Crystallin, mu
TTCATACACT	100	83	50	37.6097	50.1095	11.2137
TAATAAAGTT	100	83	75	37.5531	34.1544	29.7666	LYSMD3	LysM, putative peptidoglycan-binding, domain containing 3
GAGGCCAGTG	100	91	75	37.3875	45.7968	36.6635	RPN1	Ribophorin I
GACGGCCAGA	100	83	75	37.3654	34.3381	23.7707	FAM100B	Family with sequence similarity 100, member B
TAACACTGAC	100	58	75	37.2736	25.16	49.7594	BTBD7	BTB (POZ) domain containing 7
GTCAACAGTA	100	83	25	37.2477	22.5901	5.71393	ABCC3	ATP-binding cassette, sub-family C (CFTR/MRP), member 3
TTTTTATATT	100	50	50	37.2285	14.4865	7.19553		Transcribed locus
AAGTTGCAAT	100	75	75	37.2284	25.0046	32.2642	LDLR	Low density lipoprotein receptor (familial hypercholesterolemia)
TGCACACACA	100	66	75	37.0849	17.8091	18.3401	CTNNBIP1	Catenin, beta interacting protein 1
AGACGCTTCT	100	83	75	37.058	31.5986	32.9273	FRG1	FSHD region gene 1
CCCCTTTGCA	100	75	50	36.933	22.4961	14.9096	ASAH1	N-acylsphingosine amidohydrolase (acid ceramidase) 1
GGTACTCGAT	100	33	75	36.9325	14.6691	20.2889	ASPH	Aspartate beta-hydroxylase
TGTTGCAAGA	100	91	75	36.9025	30.0642	26.168	SLC35B3	Solute carrier family 35, member B3
GGATGGCAAT	100	91	75	36.8376	32.2305	28.3253	RPSA	Ribosomal protein SA
GACAAATAGG	100	91	75	36.712	38.4076	29.9339	SPAG8	Sperm associated antigen 8
GCCTCCACAG	100	91	75	36.6561	29.037	11.314	UBTD1	Ubiquitin domain containing 1
CTCCCCATCA	100	58	75	36.3298	17.1213	32.7456	SCAMP2	Secretory carrier membrane protein 2
TCAGGGAGAT	100	66	50	36.2799	17.8318	11.0587	OVCH2	Ovochymase 2
ATGATGTCGT	100	83	75	35.9655	35.9207	31.3319	TUSC2	Tumor suppressor candidate 2
GCCTGTGGGT	100	75	50	35.9198	24.9533	18.3812	C10orf70	Chromosome 10 open reading frame 70
TTCTGTAGCC	100	75	75	35.8779	34.316	25.7029	ATP2A3	ATPase, Ca++ transporting, ubiquitous
CCATTGAAAA	100	91	75	35.2423	43.9583	36.8465	CHL1	Cell adhesion molecule with homology to L1CAM (close homolog of L1)
CACTTTTAAA	100	83	75	34.8328	55.3859	24.5747	BIRC1	Baculoviral IAP repeat-containing 1
TATCATTATT	100	91	75	34.5192	29.4887	33.2908	HSD17B4	Hydroxysteroid (17-beta) dehydrogenase 4
CATAGAAAAG	100	66	75	34.5152	15.9546	15.0668	SMNDC1	Survival motor neuron domain containing 1
ATGGAAGGTG	100	83	75	34.4788	38.1425	28.1033	ARL8B	ADP-ribosylation factor-like 8B
TGGGGGCCGA	100	83	50	34.4139	33.4362	37.2666	TLE2	Transducin-like enhancer of split 2 (E(sp1) homolog, Drosophila)
GAAGGTCCTG	100	75	75	34.3697	25.8024	45.2416	TBRG1	Transforming growth factor beta regulator 1
TTTTACCAGT	100	83	75	34.2765	25.2153	16.6198	CLNS1A	Chloride channel, nucleotide-sensitive, 1A
TGGGGTTTCC	100	50	0	34.2243	14.2937	0	HBXAP	Hepatitis B virus x associated protein
CTACCTCAAG	100	50	75	33.8608	17.3407	18.1561	IL15RA	Interleukin 15 receptor, alpha
GTGAAACCAT	100	83	75	33.8378	32.1131	20.6502	RPS6KC1	Ribosomal protein S6 kinase, 52kDa, polypeptide 1
CAGGCTTTGC	100	75	75	33.8127	22.5541	17.0258	FLJ20487	Hypothetical protein FLJ20487
GCAGCCAGCT	100	83	50	33.6868	19.1444	12.7544	TSPAN1	Tetraspanin 1
TGCAACCAGA	100	83	75	33.6641	22.1323	22.0661	FLJ10986	Hypothetical protein FLJ10986
TTATATTAAA	100	83	75	33.6446	27.1114	22.2912	RAB18	RAB18, member RAS oncogene family
TTAATATGTG	100	75	50	33.4659	37.8003	18.6322	CRYL1	Crystallin, lambda 1
TAGTCCCTCT	100	66	75	33.2201	25.0013	26.6497	ANP32B	Acidic (leucine-rich) nuclear phosphoprotein 32 family, member B
GGCATTTTGT	100	50	50	33.2121	13.056	16.7893	PA2G4	Proliferation-associated 2G4, 38kDa
CCTGTCAGTA	100	25	50	33.044	5.92845	10.9895	DVL3	Dishevelled, dsh homolog 3 (Drosophila)
ATGCTTTTAT	100	75	75	32.3394	21.0548	32.4193	PMS2	PMS2 postmeiotic segregation increased 2 (S. cerevisiae)
CAGTTGCTGG	100	66	75	31.849	14.8097	24.3628	CCNB1	Cyclin B1
CCGGACCTGT	100	75	75	31.4343	18.083	18.9891	MGC71993	Similar to DNA segment, Chr 11, Brigham & Womens Genetics 0434 expressed
GCCTTGGCCC	100	58	75	31.3824	18.4302	20.3279	ZNF678	Zinc finger protein 678
TAAGGATTTT	100	66	75	31.2014	20.96	20.1317	TMED5	Transmembrane emp24 protein transport domain containing 5
GAGAACTCCC	100	75	75	31.1269	20.9259	32.9965	PKD2	Polycystic kidney disease 2 (autosomal dominant)
ATACACTTTG	100	66	75	30.9264	13.624	14.7156	COPS8	COP9 constitutive photomorphogenic homolog subunit 8 (Arabidopsis)
GATTTTTTTT	100	75	50	30.4032	22.6872	18.1583	C1orf201	Chromosome 1 open reading frame 201
GGGATCGCCC	100	66	50	30.0681	22.8182	15.2218	NSFL1C	NSFL1 (p97) cofactor (p47)
GTCCAATAAT	100	58	75	29.8692	14.332	23.8688	DKFZP686E2158	Hypothetical protein LOC643155
TTTATTTTTT	100	50	25	29.7861	12.8647	7.46093	EHMT1	Euchromatic histone-lysine N-methyltransferase 1
GGGCTGTCTT	100	83	75	29.7663	24.5657	22.1353	WBP1	WW domain binding protein 1
CGGTCCCGGT	100	83	75	29.7283	26.2191	20.1295	C1orf158	Chromosome 1 open reading frame 158
TTTTCTCTGA	100	75	75	29.5087	36.8043	33.0088	ICAM3	Intercellular adhesion molecule 3
TGGTAGCAGT	100	91	25	29.4669	29.2227	9.33842	C11orf17	Chromosome 11 open reading frame 17
GATGGTCAGT	100	83	75	29.3577	27.943	21.9523	COG4	Component of oligomeric golgi complex 4
CCCTATGTTT	100	91	75	29.2804	32.2624	33.011	ZNF161	Zinc finger protein 161
ATTAAATTTC	100	41	75	29.1497	14.0825	31.0086	LOC134121	Hypothetical protein LOC134121
AATGTTCAGG	100	41	0	29.0247	11.7041	3.69587	COQ6	Coenzyme Q6 homolog, monooxygenase (yeast)
GGCCTGGGGG	100	75	75	28.9785	23.0205	24.5033	VAV3	Vav 3 oncogene
ACTGAAGGCG	100	91	75	28.8489	38.8513	25.3372	ADAM15	ADAM metallopeptidase domain 15 (metargidin)
TAATTGTATA	100	66	75	28.7385	22.5118	30.4191	ANXA11	Annexin A11
CATTTAAGTT	100	75	75	28.6402	25.0805	32.8839	UBE2V2	Ubiquitin-conjugating enzyme E2 variant 2
CCCACAATCC	100	58	50	28.392	16.3083	9.18339	NBN	Nibrin
TGCCCAACCG	100	75	50	28.2194	22.8783	16.1827	TNNT1	Troponin T type 1 (skeletal, slow)
GAAGAAAACA	100	83	50	28.173	21.7289	14.5461	RAD17	RAD17 homolog (S. pombe)
GTGATGTATT	100	66	50	28.0889	18.9214	17.1116	MUT	Methylmalonyl Coenzyme A mutase
TGTCAAAAAA	100	91	75	27.7135	36.9598	31.6678		CDNA clone IMAGE:5200165
TTAAAACCTA	100	66	50	27.6311	28.1088	23.15	KIAA0804	KIAA0804
TTAACTTAAG	100	66	50	27.6214	17.0601	11.1467	MGC70863	Similar to RPL23AP7 protein
GCACCTTCTG	100	50	50	27.2648	14.2102	11.2996	HNRPM	Heterogeneous nuclear ribonucleoprotein M
CAAGTGTGGA	100	66	75	27.2463	24.0616	31.7422	RNASEN	Ribonuclease III, nuclear
ATGAATGTAA	100	66	75	26.9926	19.8183	32.4315	DNAJA4	DnaJ (Hsp40) homolog, subfamily A, member 4
TGAATATTAA	100	41	50	26.9902	15.663	14.6442	ID4	Inhibitor of DNA binding 4, dominant negative helix-loop-helix protein
TCCTTTCCAA	100	91	75	26.7409	25.5892	26.0865	MASP2	Mannan-binding lectin serine peptidase 2
AATTTAACTT	100	91	75	26.3555	29.6869	28.3967	PCNP	PEST proteolytic signal containing nuclear protein
AACCTCACCT	100	58	50	26.2647	22.0847	24.3229	AK1	Adenylate kinase 1
AAAAGGAAAC	100	58	75	25.7678	25.0874	31.4759	EIF4E3	Eukaryotic translation initiation factor 4E member 3
TTGGGGTCTC	100	41	25	25.5541	10.0531	5.54444	MGC13098	Hypothetical protein MGC13098
TCAGTTTATG	100	83	75	25.3919	19.0372	18.524	CHMP2B	Chromatin modifying protein 2B
CTTATGTATT	100	75	75	23.9161	23.1122	30.9819	KIF15	Kinesin family member 15
TATCAAAACA	100	75	75	22.257	24.9839	23.7295	ORC3L	Origin recognition complex, subunit 3-like (yeast)
