# Supplementary material for: Effect of active smoking on the human bronchial epithelium transcriptome
Source: BMC Genomics. 2007 Aug 29;8:297. doi: 10.1186/1471-2164-8-297 (PMC2001199; doi:10.1186/1471-2164-8-297)
Supplement: Additional file 2 — Supplementary Table 2 – Tags expressed in all former smoker libraries. Tags which have a raw count of greater than 2 in all 12 former smoker SAGE libraries. [file 1471-2164-8-297-S2.xls]

## Sheet: 060825_TagsGT2_AllFS_Mapped
Supplementary Table 2 - Tags expressed in all former smoker libraries, but not in all current and never smoker libraries
Tag	CS%	FS%	NS%	CSMean	FSMean	NSMean	Symbol	Title
CTTGAGTCCA	87	100	25	119.747	331.057	7.63042
AAGAATCTGA	87	100	75	324.391	218.012	191.452	NDUFB1	NADH dehydrogenase (ubiquinone) 1 beta subcomplex, 1, 7kDa
GCTTTGAGTC	75	100	0	81.5299	190.212	0
AAAGTTCTCA	87	100	75	228.581	176.618	137.836	TSPAN13	Tetraspanin 13
CTTTGAGTTC	87	100	75	78.4955	166.588	28.1156
AGTTTCTTGT	62	100	75	25.4266	149.429	171.983	MPDU1	Mannose-P-dolichol utilization defect 1
ACTTTTTTCA	75	100	75	88.9202	138.772	20.2175	CSF1	Colony stimulating factor 1 (macrophage)
TAAACTGTAT	75	100	75	112.746	99.0902	123.648		Transcribed locus, strongly similar to XP_498854.1 PREDICTED: hypothetical protein XP_498854 [Homo sapiens]
CTTTGAATCC	62	100	75	57.2101	98.2075	17.1261	BTNL8	Butyrophilin-like 8
GTAGAAAAAA	87	100	75	87.6704	94.5631	46.6663	NUMB	Numb homolog (Drosophila)
CACTTAATTG	87	100	0	51.9221	89.582	1.79165	MLL	Myeloid/lymphoid or mixed-lineage leukemia (trithorax homolog, Drosophila)
ATGCTAGAAA	87	100	75	66.0905	67.8973	35.068	AHI1	Abelson helper integration site 1
CTTTTGAGTC	75	100	0	45.2315	66.65	1.79165
CTAACTTCGT	87	100	75	96.9894	65.4753	43.9146	ENAH	Enabled homolog (Drosophila)
TGCTAATTGT	87	100	75	30.0675	61.5108	31.7391	IL6ST	Interleukin 6 signal transducer (gp130, oncostatin M receptor)
TGTCTTTAAA	75	100	75	37.4415	61.0171	47.6674	SPBC25	Spindle pole body component 25 homolog (S. cerevisiae)
GCCGGGTGGG	87	100	50	48.0829	60.1572	28.4501	BSG	Basigin (Ok blood group)
CGGTTTGCAT	87	100	75	100.717	59.8774	67.5872	NDUFA8	NADH dehydrogenase (ubiquinone) 1 alpha subcomplex, 8, 19kDa
GATGAACACT	87	100	75	64.819	57.5975	47.5461	HDDC2	HD domain containing 2
TTTTGAAATA	50	100	75	18.2367	54.2458	24.6584	TBC1D3	TBC1 domain family, member 3
GCTGGAGCTA	87	100	75	58.6218	53.5741	39.8977	DLD	Dihydrolipoamide dehydrogenase (E3 component of pyruvate dehydrogenase complex, 2-oxo-glutarate complex, branched chain keto acid dehydrogenase complex)
AATGAGTTTG	87	100	75	38.338	53.4352	29.4969	ENY2	Enhancer of yellow 2 homolog (Drosophila)
AACCTTTTGA	87	100	75	40.3725	48.788	33.843	NPHP1	Nephronophthisis 1 (juvenile)
CTACAATAAA	87	100	75	45.3954	48.3605	43.0299	TSPAN17	Tetraspanin 17
AGGTCAAGAG	75	100	75	35.4358	48.3582	27.5926		Homo sapiens, clone IMAGE:4941532, mRNA
TTCTCCAGAG	87	100	75	49.8727	47.3868	33.2632	FAM98C	Family with sequence similarity 98, member C
CTGTGAGTCC	37	100	0	14.8387	46.9555	1.79165
TCCCCACACC	62	100	75	27.3205	46.6203	29.3698	TAF10	TAF10 RNA polymerase II, TATA box binding protein (TBP)-associated factor, 30kDa
ACCCCCCCGC	75	100	75	40.9529	46.4063	25.6315	JUND	Jun D proto-oncogene
AGAAATAAAG	87	100	75	32.0271	45.8193	18.2687	AMPD2	Adenosine monophosphate deaminase 2 (isoform L)
GTCTGCACCT	87	100	75	37.6761	45.3555	35.0536	CHMP4B	Chromatin modifying protein 4B
TTGAGGGGGT	75	100	75	31.2966	44.3813	27.7888
AAAAAATAAA	87	100	75	41.1211	44.1692	45.4111	C1orf101	Chromosome 1 open reading frame 101
GCGGGGTGGA	75	100	75	23.8169	43.4507	24.2647	ZFP36L1	Zinc finger protein 36, C3H type-like 1
CAGGAGTTCA	75	100	75	43.0782	43.1783	23.7842	ARPC2	Actin related protein 2/3 complex, subunit 2, 34kDa
GGAATGAGAA	87	100	75	38.3574	42.3715	61.0735		Transcribed locus
GAAGAACAAA	75	100	75	34.1201	41.5393	26.2972	FAM113A	Family with sequence similarity 113, member A
GCTAGTGATG	87	100	75	38.4221	40.8103	25.917	C15orf15	Chromosome 15 open reading frame 15
ACTTTTTCAC	75	100	75	28.9855	40.4429	24.5725	HEL308	DNA helicase HEL308
TCATCATATT	87	100	75	39.7295	40.0257	33.0802	GHITM	Growth hormone inducible transmembrane protein
TGTTCAGTTG	75	100	75	36.0107	39.915	25.7909	GPR178	G protein-coupled receptor 178
TTGGGTTTTG	87	100	75	36.0512	39.9132	35.9636	PIK3R2	Phosphoinositide-3-kinase, regulatory subunit 2 (p85 beta)
ATGAAAAAAA	87	100	50	36.319	39.2949	20.172	SEC61A2	Sec61 alpha 2 subunit (S. cerevisiae)
GCTCCACTGG	87	100	25	24.7678	39.0551	11.032	M6PR	Mannose-6-phosphate receptor (cation dependent)
CCCCTCTGAG	62	100	75	16.6647	38.8423	24.1543	ADAR	Adenosine deaminase, RNA-specific
CAGCGCGCCC	87	100	75	57.0037	38.5418	16.5195	LOC401115	Hypothetical gene supported by BC038466; BC062790
ATGGCTAAGC	50	100	50	20.1159	37.8537	15.1505	RGS10	Regulator of G-protein signalling 10
TTGGGATGGG	75	100	25	25.7829	37.657	9.25477	CFH	Complement factor H
CACTTGCAGT	87	100	75	30.4437	37.495	37.6235	MIER1	Mesoderm induction early response 1 homolog (Xenopus laevis)
AGGATATCCA	75	100	75	33.5792	37.0142	29.3843	PLRG1	Pleiotropic regulator 1 (PRL1 homolog, Arabidopsis)
ATCAAAAAAA	75	100	50	34.6852	36.929	16.2664	CDKN2D	Cyclin-dependent kinase inhibitor 2D (p19, inhibits CDK4)
AAACCTGAGA	87	100	50	31.3009	36.8941	20.4159	PLEKHF2	Pleckstrin homology domain containing, family F (with FYVE domain) member 2
GCGAGTCTCC	62	100	75	27.2845	36.8029	26.2214	FEM1A	Fem-1 homolog a (C.elegans)
GCTAGGTATT	87	100	75	48.4867	36.7758	37.1706	TES	Testis derived transcript (3 LIM domains)
GAAATAAAAT	87	100	75	35.3608	36.1197	30.0902	C1orf52	Chromosome 1 open reading frame 52
AAACCAGGGC	87	100	75	38.348	35.732	16.971	COMMD9	COMM domain containing 9
AAGGGCCCAC	50	100	75	21.1854	35.6809	25.984	INMT	Indolethylamine N-methyltransferase
CACCACCACA	87	100	75	22.9635	35.6412	26.2704	RGS20	Regulator of G-protein signalling 20
ATTGTACCAC	50	100	75	11.1216	35.5275	41.7143	PIGG	Phosphatidylinositol glycan, class G
CTTTGTGACT	75	100	75	32.4241	35.1371	27.2983	PELI1	Pellino homolog 1 (Drosophila)
AATAAAAATT	87	100	75	41.5709	35.0449	20.6524	PCDHA6	Protocadherin alpha 6
GAACTCACAC	62	100	75	19.1144	34.8468	35.3145	LRRC36	Leucine rich repeat containing 36
TTGAAGTGGT	75	100	75	23.5743	34.2304	33.4651	FLJ10154	Hypothetical protein FLJ10154
GGAGGTGGAG	37	100	75	17.375	33.6085	34.9007	ZNF713	Zinc finger protein 713
TGTAAAATCC	87	100	50	25.2265	33.5801	16.9154	C10orf42	Chromosome 10 open reading frame 42
GCATCTTCAA	50	100	75	13.4898	33.454	24.1911	SP110	SP110 nuclear body protein
AGGCGAGATC	62	100	50	27.0517	33.3958	20.0336	PSMA7	Proteasome (prosome, macropain) subunit, alpha type, 7
TTTATTTTTA	87	100	75	31.6691	33.162	33.1235	ANKRD19	Ankyrin repeat domain 19
CCTCTATGTT	75	100	50	28.7393	32.8766	27.3386	POLDIP3	Polymerase (DNA-directed), delta interacting protein 3
CTGCATCTTA	62	100	75	20.3878	32.7443	25.646	GNA11	Guanine nucleotide binding protein (G protein), alpha 11 (Gq class)
GATTGAACCT	87	100	75	50.4761	32.2024	31.4847	SC4MOL	Sterol-C4-methyl oxidase-like
CAGGATGCTT	87	100	75	31.8802	32.1692	23.9392	LSP1	Lymphocyte-specific protein 1
AGACAGAGTG	75	100	75	36.5741	31.9548	40.2901	ISOC2	Isochorismatase domain containing 2
CCCTGTTGAA	87	100	75	32.4551	31.7584	20.6235	TM9SF1	Transmembrane 9 superfamily member 1
ATGAAAGGTG	75	100	75	24.2913	31.6725	35.3724	FGFR1OP	FGFR1 oncogene partner
GGGCCTGACA	62	100	75	25.0495	31.5983	31.1904	WDR77	WD repeat domain 77
GGCTTGGTTT	87	100	75	31.5651	31.5841	22.7274	CAMTA2	Calmodulin binding transcription activator 2
AAGGCGTTTC	62	100	25	21.1324	31.4089	13.0466	C22orf9	Chromosome 22 open reading frame 9
TGGCCTCTCT	62	100	75	21.5743	31.1671	24.1074	ACOT2	Acyl-CoA thioesterase 2
TTGTTATAGA	87	100	75	34.0046	31.0273	33.4625	VTCN1	V-set domain containing T cell activation inhibitor 1
TGATTGATTT	87	100	75	37.7705	31.0026	36.3713	FBXO7	F-box protein 7
AACGAACGTG	87	100	75	25.351	30.8174	22.0215	PLCE1	Phospholipase C, epsilon 1
CAAAATGCAA	87	100	75	44.8151	30.3893	18.9322	CTSC	Cathepsin C
TCTGTATTTG	37	100	75	21.0376	30.3731	27.6618	LOC440498	Hypothetical gene supported by AK001829
TTATTTAAAA	87	100	75	26.5058	30.2503	36.7905	PIP5K3	Phosphatidylinositol-3-phosphate/phosphatidylinositol 5-kinase, type III
ACATACAACT	62	100	75	28.7532	30.0876	24.375	PSMC2	Proteasome (prosome, macropain) 26S subunit, ATPase, 2
TTCACTGCCG	75	100	50	29.0346	30.046	16.2519	ATP6V1F	ATPase, H+ transporting, lysosomal 14kDa, V1 subunit F
TAATGAACTA	75	100	50	21.2822	29.761	12.9931	KIF13B	Kinesin family member 13B
GATGAGTGGA	62	100	50	17.6401	28.3876	12.8381	FDX1	Ferredoxin 1
ATGACCCCCG	62	100	75	21.3009	28.0469	23.8276
AACAGACACT	50	100	75	15.99	28.0323	37.4531	FSIP2	Fibrous sheath interacting protein 2
TGGTTTTGGC	87	100	75	32.1421	27.5612	20.1584	DYNLRB1	Dynein, light chain, roadblock-type 1
TTCCTCCACG	62	100	50	23.3194	27.2247	12.8381	DBNL	Drebrin-like
TAGAGAATGA	62	100	75	27.1688	26.6477	29.1881		Transcribed locus
ACCGAAACTT	37	100	25	12.821	26.403	7.30809	PDXK	Pyridoxal (pyridoxine, vitamin B6) kinase
AGGTGTTTCT	62	100	75	15.0808	25.6562	41.4222	CUL5	Cullin 5
TTGGGGGCAG	62	100	50	14.7198	25.6552	22.2903	MGC10992	Hypothetical protein LOC92922
GAAATATTCC	75	100	50	29.2252	25.6509	11.3977	WDR35	WD repeat domain 35
TAAATAAAAT	25	100	50	10.1841	25.3618	15.2341	USP47	Ubiquitin specific peptidase 47
TGCCGTAAAT	62	100	75	14.436	24.8959	18.185	ERBB3	V-erb-b2 erythroblastic leukemia viral oncogene homolog 3 (avian)
AGTAGTCTGC	75	100	25	23.4647	23.6925	5.40387	MRP63	Mitochondrial ribosomal protein 63
TGGTTACAAA	87	100	50	24.4751	20.7159	9.16893	NDEL1	NudE nuclear distribution gene E homolog like 1 (A. nidulans)
