# Supplementary material for: Effect of active smoking on the human bronchial epithelium transcriptome
Source: BMC Genomics. 2007 Aug 29;8:297. doi: 10.1186/1471-2164-8-297 (PMC2001199; doi:10.1186/1471-2164-8-297)
Supplement: Additional file 3 — Supplementary Table 3 – Tags expressed in all never smoker libraries. Tags which have a raw count greater than 2 in all 4 never smoker SAGE libraries. [file 1471-2164-8-297-S3.xls]

## Sheet: 060825_TagsGT2_AllNS_Mapped
Supplementary Table 3 - Tags expressed in all never smoker libraries, but not in all current and former smoker libraries
Tag	CS%	FS%	NS%	CSMean	FSMean	NSMean	Symbol	Title
CACTACTCAC	75	83	100	878.984	1042.3	1540.09
TGGCCCCAGG	62	91	100	46.2645	374.587	495.606	APOC1	Apolipoprotein C-I
AAGAAAAGAA	87	91	100	69.6938	101.792	213.806	COQ3	Coenzyme Q3 homolog, methyltransferase (yeast)
GCAGCCTTGC	62	91	100	65.89	136.112	189.538	MAP3K11	Mitogen-activated protein kinase kinase kinase 11
TTATTTTCTA	87	91	100	51.8396	159.711	153.367	VN1R1	Vomeronasal 1 receptor 1
GTCCATCATA	87	83	100	95.3241	113.689	153.203
GTGCGGAGGA	37	91	100	9.18278	249.651	124.482	LDHA	Lactate dehydrogenase A
CTTTTACTAT	87	83	100	45.9322	61.3359	121.553
TTATGGATCT	62	91	100	37.1448	56.2067	111.25	SPON2	Spondin 2, extracellular matrix protein
GCCCATTGGA	87	91	100	85.885	84.1144	110.403	DDR1	Discoidin domain receptor family, member 1
AATATGAGTA	87	91	100	74.4228	92.2681	104.156	MLR2	Ligand-dependent corepressor
GAAAAAGATG	87	66	100	53.8008	33.8765	103.016	GLT8D1	Glycosyltransferase 8 domain containing 1
ATAAAAGGAA	87	83	100	43.2228	41.6775	102.835	FLJ10803	Hypothetical protein FLJ10803
TAAAACTCTA	87	75	100	55.9434	44.2774	98.6921	tcag7.216	Similar to matrilin 2 precursor
CCCAACGCGC	75	83	100	71.8214	363.462	98.4214	HBA1	Hemoglobin, alpha 1
AGAACCTTAA	87	83	100	62.8248	106.308	98.2415
GAAAAATACA	75	83	100	51.1299	46.8723	97.2697	UBL3	Ubiquitin-like 3
CCTCTGGAGG	62	91	100	39.565	58.5495	96.1906	POR	P450 (cytochrome) oxidoreductase
CTAAGCGCAG	87	91	100	43.9797	61.8762	94.2189		CDNA FLJ37098 fis, clone BRACE2019004
GACTATCCTC	50	91	100	24.2718	29.9984	93.5659	HSD17B13	Hydroxysteroid (17-beta) dehydrogenase 13
GGGAAGAGAT	87	83	100	43.9379	54.1369	93.2409	CRY2	Cryptochrome 2 (photolyase-like)
AAATATTGAT	87	83	100	42.7201	40.0313	92.8148	OMA1	OMA1 homolog, zinc metallopeptidase (S. cerevisiae)
GACAAGGATG	75	91	100	28.5257	62.7985	92.5538	CX3CL1	Chemokine (C-X3-C motif) ligand 1
TTTTAGAGCA	87	91	100	62.0292	41.5973	91.3652	TUBA3	Tubulin, alpha 3
TTTTTTATAA	75	91	100	38.8978	56.276	90.9999	PKD2L2	Polycystic kidney disease 2-like 2
ACTACTAAGG	87	91	100	71.5414	58.5328	90.8944	OXTR	Oxytocin receptor
AATACCTCGT	87	91	100	76.6042	87.1672	89.0572	SCOTIN	Scotin
TTGGGAATCC	87	91	100	93.8493	68.2436	88.2089	FLJ10916	Hypothetical protein FLJ10916
GGGTGTGTAT	87	91	100	48.7316	55.5199	87.8489	AAMP	Angio-associated, migratory cell protein
CTGCTAACCC	75	83	100	46.4945	76.165	87.2021	CECR1	Cat eye syndrome chromosome region, candidate 1
ACTTTGTGTA	62	91	100	30.5032	34.4878	86.0695	CCDC81	Coiled-coil domain containing 81
CCCTGTAATA	75	91	100	52.2769	68.1699	85.8799	SEPN1	Selenoprotein N, 1
AGAAGATTTA	87	91	100	61.5628	46.0552	85.4875	GPR177	G protein-coupled receptor 177
AGTCTGCCAA	87	91	100	96.0533	40.9637	84.929		Endogenous retrovirus envelope region mRNA (PL1)
TCCAAGGAAG	87	91	100	56.537	53.7219	84.6325	PECI	Peroxisomal D3,D2-enoyl-CoA isomerase
CCCTGACCAA	75	91	100	27.1231	47.5231	84.3781	CYP4X1	Cytochrome P450, family 4, subfamily X, polypeptide 1
TGATTGTGAT	87	50	100	36.0141	28.8982	84.3524	NTS	Neurotensin
AATCCAAGAG	50	66	100	45.0903	37.279	83.8788	DDOST	Dolichyl-diphosphooligosaccharide-protein glycosyltransferase
AAATAAGTAT	62	91	100	38.3856	33.7084	83.5333	ZNF511	Zinc finger protein 511
TGAAAACTAC	87	83	100	39.4897	100.43	83.1943	HLA-DPA1	Major histocompatibility complex, class II, DP alpha 1
AAAGAAGCCA	87	91	100	51.768	40.7942	82.9657	TMEM77	Transmembrane protein 77
AGAGGTGGTG	87	91	100	52.0498	46.8427	82.7249	RNASEN	Ribonuclease III, nuclear
AAAAATAAAT	87	91	100	69.7789	58.9175	82.6333	MRPS28	Mitochondrial ribosomal protein S28
AAAATGATAT	37	75	100	13.1359	30.576	82.6315	SCNN1G	Sodium channel, nonvoltage-gated 1, gamma
AGATATTGTT	62	83	100	25.9561	37.3406	81.5004	SFRS2IP	Splicing factor, arginine/serine-rich 2, interacting protein
AGATGTGTGG	87	83	100	72.2288	50.2879	81.341	HADHB	Hydroxyacyl-Coenzyme A dehydrogenase/3-ketoacyl-Coenzyme A thiolase/enoyl-Coenzyme A hydratase (trifunctional protein), beta subunit
AATTCACTCC	87	83	100	51.9425	35.9767	80.7458	ZDHHC2	Zinc finger, DHHC-type containing 2
CCCGCTCTTG	87	91	100	67.3554	55.1149	80.1873	ZNHIT4	Zinc finger, HIT type 4
TAAAATTAAA	87	83	100	46.7742	54.9947	78.7925	EXOSC7	Exosome component 7
TAAATAATAC	87	91	100	51.8726	54.9488	78.6353	DDX48	DEAD (Asp-Glu-Ala-Asp) box polypeptide 48
GCAAACAATC	87	91	100	55.9828	46.8621	78.5258	SYNCRIP	Synaptotagmin binding, cytoplasmic RNA interacting protein
CCTCTGATAG	50	83	100	15.1524	35.9796	78.1863	SEC14L3	SEC14-like 3 (S. cerevisiae)
TAAGAATTGA	87	75	100	51.2206	49.4558	77.6215	STOX1	Storkhead box 1
GTCCTCACAT	87	91	100	48.4393	32.4671	77.0447
TCATTCAACA	87	91	100	59.0975	58.5636	76.8314	C21orf63	Chromosome 21 open reading frame 63
GTGCTCTTGA	75	83	100	23.7139	28.3069	76.1088	PTPRG	Protein tyrosine phosphatase, receptor type, G
GGGAAGAAGA	75	75	100	36.4563	45.7461	75.8723		Transcribed locus, strongly similar to XP_294261.3 PREDICTED: similar to hypothetical protein 4931409K22 [Homo sapiens]
CTGCCAGCAG	75	91	100	40.438	48.5243	75.7733	EGFL9	EGF-like-domain, multiple 9
CTTAATCTTG	75	83	100	38.7096	51.4189	75.1449	BTG2	BTG family, member 2
CAATCTTGTA	87	91	100	69.1075	39.1107	74.9727		AOR4 mRNA, partial sequence
ACTAATCGTT	87	75	100	32.825	34.6632	74.7152	RPL37	Ribosomal protein L37
AAAACAAGTC	75	91	100	34.1837	40.9018	74.5536	C15orf21	Chromosome 15 open reading frame 21
GGAGAGACAG	87	91	100	69.2999	53.2805	74.2357	CNTF	Ciliary neurotrophic factor
GAAATGTTTG	87	83	100	48.5579	54.3824	73.7395	A2M	Alpha-2-macroglobulin
AAAGAACAGA	50	83	100	26.1242	31.458	72.9638	NID2	Nidogen 2 (osteonidogen)
TGGATATCAG	87	83	100	44.2835	46.0003	72.9069	CLDN1	Claudin 1
CTTTCCCTTG	87	91	100	58.0176	48.9795	72.7541	TXNDC12	Thioredoxin domain containing 12 (endoplasmic reticulum)
GCAACACATC	87	83	100	54.0974	47.5147	72.7251	COG1	Component of oligomeric golgi complex 1
ATGTTAGGGA	62	91	100	27.3203	40.4353	72.6648	RDH11	Retinol dehydrogenase 11 (all-trans and 9-cis)
ATACAACTAA	87	91	100	36.3551	39.27	72.6362	CKAP5	Cytoskeleton associated protein 5
TGTGTGTTTG	87	91	100	40.4423	56.4278	72.4707	H1F0	H1 histone family, member 0
AATATTAAAA	87	91	100	64.7803	58.2193	72.3437	DDX23	DEAD (Asp-Glu-Ala-Asp) box polypeptide 23
CTTCTTGCCC	62	91	100	70.3371	270.317	72.3126	HBA1	Hemoglobin, alpha 1
AGAAGTATAG	87	83	100	57.2229	41.1615	72.2758	PSMB5	Proteasome (prosome, macropain) subunit, beta type, 5
AGATGAGAAA	87	91	100	32.7236	39.2126	71.7906	C10orf80	Chromosome 10 open reading frame 80
CCCTACCCTG	62	91	100	30.9891	72.6165	71.7073	APOD	Apolipoprotein D
TAGACATAAA	87	91	100	72.7184	58.5511	71.3412
GTTGTTAACA	75	83	100	43.4006	35.5293	71.2051	HS3ST1	Heparan sulfate (glucosamine) 3-O-sulfotransferase 1
TGCTCTATCT	87	91	100	71.3706	39.3518	70.9646	ALS2CR15	Amyotrophic lateral sclerosis 2 (juvenile) chromosome region, candidate 15
AAAACTGAGA	87	83	100	55.4475	39.9665	70.9168	PTTG1IP	Pituitary tumor-transforming 1 interacting protein
ATCCGGGGAG	87	91	100	78.6133	65.6746	70.9011	C6orf108	Chromosome 6 open reading frame 108
CCTGGCTGTA	87	91	100	41.6413	39.9717	70.8498	C12orf38	Chromosome 12 open reading frame 38
AGTAGCTTGA	75	83	100	29.8818	41.9242	70.6935	TRAK2	Trafficking protein, kinesin binding 2
AAATCACTGA	62	50	100	20.9322	14.3226	70.1154	PKD2L1	Polycystic kidney disease 2-like 1
AATATATGTA	75	83	100	35.7482	34.9895	69.7909		CDNA clone IMAGE:4811668
AAAAACAAAG	87	83	100	44.9572	28.2861	69.7663	RPP30	Ribonuclease P/MRP 30kDa subunit
CAAATGCAAA	87	83	100	64.9354	38.2007	69.4072	NUDT5	Nudix (nucleoside diphosphate linked moiety X)-type motif 5
GATATCACAC	87	91	100	44.9743	37.6488	69.3958	USP43	Ubiquitin specific peptidase 43
GTGAAGCTGA	87	91	100	59.2003	51.0295	69.2824	CLPTM1	Cleft lip and palate associated transmembrane protein 1
GCTCCCTGTA	87	91	100	53.8566	40.9151	68.8563	DSCR1L2	Down syndrome critical region gene 1-like 2
TAACTTTTAT	87	91	100	52.9816	44.0373	68.8252	LRRN3	Leucine rich repeat neuronal 3
AGTGTAATGG	87	91	100	45.4054	50.294	68.8182	AASDHPPT	Aminoadipate-semialdehyde dehydrogenase-phosphopantetheinyl transferase
GGTCACACTA	62	83	100	32.4901	34.3414	68.6054	UQCRFS1	Ubiquinol-cytochrome c reductase, Rieske iron-sulfur polypeptide 1
CCAATAAAAG	87	83	100	42.8803	40.2111	68.5051	PHF10	PHD finger protein 10
TCAAGCTTCC	87	75	100	42.5602	31.5377	68.3614	CCDC74A	Coiled-coil domain containing 74A
GGGGACTGGT	87	91	100	38.5953	50.9887	68.3488	PRKCD	Protein kinase C, delta
TTACGATGAA	87	75	100	35.3425	33.2571	68.2366	PIP5K2B	Phosphatidylinositol-4-phosphate 5-kinase, type II, beta
AGAAATAAAT	75	66	100	33.6447	22.1423	68.0382	ZNF564	Zinc finger protein 564
AATTTGTTAA	87	75	100	49.298	31.2702	67.5197	C12orf23	Chromosome 12 open reading frame 23
TGTGAATAAA	87	91	100	50.2624	45.8531	67.4895	C2orf17	Chromosome 2 open reading frame 17
TGAGAGGAGA	62	83	100	53.4503	40.0586	66.9276	NDUFB5	NADH dehydrogenase (ubiquinone) 1 beta subcomplex, 5, 16kDa
TGATAAATGA	87	75	100	32.8271	20.1573	66.8873		Transcribed locus, strongly similar to XP_373489.1 PREDICTED: hypothetical protein XP_373489 [Homo sapiens]
GGGATCAAGG	87	91	100	49.8402	35.4937	66.7993	MRPL24	Mitochondrial ribosomal protein L24
ATGATAATGG	87	83	100	50.9897	46.2279	66.7147
ATTAAGAGGG	75	91	100	41.2929	61.3412	66.6298		CDNA FLJ90125 fis, clone HEMBA1007291
GGACCTTTAA	87	83	100	38.6918	30.949	66.5628	ADSS	Adenylosuccinate synthase
GCGACAGTAA	75	91	100	45.0731	40.5242	66.0793
CCGTTCTGGA	87	91	100	46.6748	48.8961	65.894	TOLLIP	Toll interacting protein
CTTCTGATCT	75	91	100	31.8805	36.6093	65.4259	HS3ST1	Heparan sulfate (glucosamine) 3-O-sulfotransferase 1
TTAAACATAA	87	83	100	29.8511	31.4599	65.407		Transcribed locus
GGAGCACTGT	75	83	100	28.0885	29.7712	65.3299	TRIM25	Tripartite motif-containing 25
AATACACAGA	87	83	100	57.9138	35.49	65.09	DDX19B	DEAD (Asp-Glu-Ala-As) box polypeptide 19B
CTTTTCTCTT	87	91	100	75.1687	75.8342	64.9944	ARNT	Aryl hydrocarbon receptor nuclear translocator
GAGAAATATC	62	91	100	31.6239	41.4631	64.9384	ZNF638	Zinc finger protein 638
CTAATTCAGA	75	75	100	46.6879	38.4971	64.9117	ACAT1	Acetyl-Coenzyme A acetyltransferase 1 (acetoacetyl Coenzyme A thiolase)
CCTTTGAACA	87	91	100	65.1384	61.7501	64.8316	BOLA2	BolA-like 2 (E. coli)
TCACAGCTGT	75	83	100	47.1118	40.484	64.7856	BTG1	B-cell translocation gene 1, anti-proliferative
GGCAGAGAAG	62	50	100	16.1654	16.6686	64.7246	KRT4	Keratin 4
TTGTTACATC	75	83	100	42.2712	44.4643	64.7243	PRPSAP1	Phosphoribosyl pyrophosphate synthetase-associated protein 1
ATAATGATAA	75	66	100	29.0082	22.177	64.5977		CDNA FLJ14337 fis, clone PLACE4000494
ATTATTTTAT	87	66	100	33.0677	22.4231	64.3467	LRIG3	Leucine-rich repeats and immunoglobulin-like domains 3
AAGTTGGTGC	75	83	100	43.9698	37.2323	64.2118		Homo sapiens, clone IMAGE:3345917, mRNA
AATATTGTTG	62	83	100	27.7182	49.504	63.9766	VIL1	Villin 1
CAATTTAAGT	87	83	100	42.1632	38.1916	63.9486	ETF1	Eukaryotic translation termination factor 1
TAGAGCCACC	87	91	100	88.2449	75.8398	63.7253	SPATA18	Spermatogenesis associated 18 homolog (rat)
AGAAAGCATT	75	75	100	35.5058	34.3644	63.5269	CDC42	Cell division cycle 42 (GTP binding protein, 25kDa)
CACACAATGT	87	91	100	39.1576	32.6186	63.4603	PGEA1	PKD2 interactor, golgi and endoplasmic reticulum associated 1
AGAAGTGTCC	75	75	100	31.6033	29.3907	63.2597	LIPA	Lipase A, lysosomal acid, cholesterol esterase (Wolman disease)
CAAATGCTGT	87	83	100	60.3378	60.4319	63.2015	STAT1	Signal transducer and activator of transcription 1, 91kDa
TAGAAAAAAT	87	91	100	42.4346	42.8972	63.1827	STX7	Syntaxin 7
AAGGCCGAGT	87	91	100	58.6211	58.0086	62.8792	C3orf60	Chromosome 3 open reading frame 60
ATTGCTTTTG	62	91	100	38.1403	48.4903	62.7512	DUSP22	Dual specificity phosphatase 22
AAGCTTAAAT	75	91	100	25.8151	40.1251	62.6484	CLUAP1	Clusterin associated protein 1
AGAACCTTCA	87	91	100	42.6865	109.68	62.5223	STXBP4	Syntaxin binding protein 4
TAAATAGAAT	87	83	100	37.4589	34.6027	62.2139	TMEM111	Transmembrane protein 111
GGGGAAGGGC	75	83	100	27.3903	25.2355	62.1136	OS9	Amplified in osteosarcoma
TACTGGTTTA	75	75	100	29.4671	26.2246	62.1013	IGF2BP2	Insulin-like growth factor 2 mRNA binding protein 2
GTAATGAAGC	87	91	100	33.3707	37.2152	62.0733	RPL41	Ribosomal protein L41
GCAAATATAT	62	91	100	19.0466	35.6767	61.973	YME1L1	YME1-like 1 (S. cerevisiae)
AGTTAATAAA	87	91	100	37.5097	48.0415	61.7589	ZNF710	Zinc finger protein 710
CAAAATCAAT	75	83	100	27.769	28.6815	61.7054	COPG2	Coatomer protein complex, subunit gamma 2
GGAACGGATG	75	91	100	32.5185	34.5718	61.6073	PRPF19	PRP19/PSO4 pre-mRNA processing factor 19 homolog (S. cerevisiae)
TTAAGAATAA	87	91	100	47.6331	57.2975	61.6051	ARID1B	AT rich interactive domain 1B (SWI1-like)
GAAACTGAAG	87	91	100	52.3873	47.4189	61.5951	NIT1	Nitrilase 1
TAATTAACTC	75	91	100	34.5099	30.329	61.5381	FOXRED1	FAD-dependent oxidoreductase domain containing 1
AAGGGCAGTG	75	91	100	39.9755	60.5833	61.5325	ELMO3	Engulfment and cell motility 3
TAGTAAGTCA	87	83	100	50.2727	35.0791	61.3564	RPL22	Ribosomal protein L22
AAAATGTATC	87	83	100	38.7101	39.9599	61.2303	WDR60	WD repeat domain 60
TTACAACATT	87	83	100	39.6448	41.0413	61.2114	C1orf121	Chromosome 1 open reading frame 121
CAGATACCCC	87	91	100	43.5655	46.6894	60.9014	LYPLA3	Lysophospholipase 3 (lysosomal phospholipase A2)
TATTTCCCTA	87	91	100	44.6102	56.6896	60.8199	OR7E47P	Olfactory receptor, family 7, subfamily E, member 47 pseudogene
GACTACCTTT	87	66	100	36.2594	35.9001	60.8156	HIST1H2BD	Histone 1, H2bd
TGAATAAGTA	87	83	100	40.1033	28.046	60.791	PALMD	Palmdelphin
CAAAAGCAAT	50	58	100	23.69	22.146	60.777	DNAH11	Dynein, axonemal, heavy polypeptide 11
TTAGGTGTAT	50	75	100	16.4542	23.8446	60.7468	FNBP4	Formin binding protein 4
TAAAATCTTC	87	75	100	47.9469	33.126	60.7074	CAST	Calpastatin
ATACTTTTAG	75	83	100	46.5377	36.3852	60.6907	ARHGAP18	Rho GTPase activating protein 18
AAATATGTTG	75	83	100	39.9881	28.9276	60.6504	GHITM	Growth hormone inducible transmembrane protein
TCGTCAGGAC	50	33	100	26.0984	22.6901	60.4665	ZNF14	Zinc finger protein 14 (KOX 6)
TTTATTTTGA	87	91	100	42.9966	43.1003	60.3666	MBD2	Methyl-CpG binding domain protein 2
CAGAAATATA	87	91	100	51.7557	47.8438	60.0732	IARS2	Isoleucine-tRNA synthetase 2, mitochondrial
CAATGATGCA	87	91	100	60.5848	61.4743	59.8179	GBP1	Guanylate binding protein 1, interferon-inducible, 67kDa
GTGTCGCATC	75	83	100	37.2765	38.0581	59.7387	C6orf85	Chromosome 6 open reading frame 85
TTTTTATCCA	75	83	100	29.4074	25.5101	59.6339	TSC22D2	TSC22 domain family, member 2
TGCTCCTACC	87	91	100	131.322	62.6482	59.5692	FCGBP	Fc fragment of IgG binding protein
TGAATAAAGA	87	91	100	44.0492	42.3348	59.5362		Transcribed locus
AACTAGTGTC	62	66	100	28.8482	34.8076	59.3799	PROS1	Protein S (alpha)
TGCACTTCAA	87	58	100	69.887	25.7221	59.2783	SPARCL1	SPARC-like 1 (mast9, hevin)
TTTTTAATTC	87	91	100	47.6312	31.799	59.2503	VPS24	Vacuolar protein sorting 24 (yeast)
ACTATTTAAA	87	91	100	30.7142	29.6087	58.8303	DNAJC14	DnaJ (Hsp40) homolog, subfamily C, member 14
AGACTAAGGT	87	91	100	41.8856	41.149	58.812	BTBD15	BTB (POZ) domain containing 15
TTTCTCCCCA	87	91	100	54.1224	44.4433	58.7997	C1orf87	Chromosome 1 open reading frame 87
AAAAATAATC	87	91	100	48.7938	50.6275	58.7874	SPA17	Sperm autoantigenic protein 17
AGGAATGGTA	87	91	100	58.7208	48.5319	58.7773	LOC401152	HCV F-transactivated protein 1
TTAAGGACTC	50	58	100	16.7551	16.7604	58.2916	DMRT3	Doublesex and mab-3 related transcription factor 3
TGATCTTTAT	87	83	100	33.0887	36.1301	58.1791		CDNA clone IMAGE:4779711
AATGTGAAAT	75	75	100	32.6552	34.8658	58.1344	LTV1	LTV1 homolog (S. cerevisiae)
TTTACTGGTA	87	91	100	66.2128	47.5558	58.0932	MED6	Mediator of RNA polymerase II transcription, subunit 6 homolog (yeast)
AGGGCAGTAC	75	83	100	30.1292	43.8026	58.0284	MRPS9	Mitochondrial ribosomal protein S9
GATGGCTGCC	87	91	100	45.5054	47.7656	57.9951	SLC39A9	Solute carrier family 39 (zinc transporter), member 9
CAGATTTGCA	87	83	100	45.6965	42.0645	57.9838	DDX24	DEAD (Asp-Glu-Ala-Asp) box polypeptide 24
TAGTAGATGC	87	83	100	44.4719	35.2782	57.8712	TRIM47	Tripartite motif-containing 47
GCAGCCTCAT	62	91	100	34.0515	90.7706	57.8634	RAI16	Retinoic acid induced 16
GCTCCTTGAA	87	91	100	60.1458	47.5171	57.8388	KIF3B	Kinesin family member 3B
CAGATTAGTT	37	83	100	10.6856	19.3703	57.7841	DDX17	DEAD (Asp-Glu-Ala-Asp) box polypeptide 17
TCCACTACCA	87	91	100	64.1462	51.3252	57.7709	CCDC53	Coiled-coil domain containing 53
ACAGCTTTGT	75	83	100	27.1335	40.0957	57.6961	FBXW11	F-box and WD-40 domain protein 11
TAATTTGATT	87	91	100	51.0994	44.8083	57.6291	UBE2G1	Ubiquitin-conjugating enzyme E2G 1 (UBC7 homolog, yeast)
CTGCCAACTT	87	91	100	63.304	51.0555	57.6281	CFL1	Cofilin 1 (non-muscle)
TTTGAGGATT	87	91	100	44.4034	38.3144	57.502	TXNL1	Thioredoxin-like 1
TCAACATATT	75	66	100	23.7044	26.4893	57.4753	TncRNA	Trophoblast-derived noncoding RNA
AAAATTATTA	75	83	100	30.7391	58.5439	57.287	TRIM33	Tripartite motif-containing 33
TTTATTTAAA	87	83	100	27.7573	33.3933	56.8713	USP16	Ubiquitin specific peptidase 16
GCACGTGTCT	75	75	100	22.8132	23.0049	56.5157	RPL35	Ribosomal protein L35
CATCTTAAAT	87	91	100	75.3806	49.4347	56.4855	FBXO34	F-box protein 34
CCTTGCCCTA	37	91	100	16.4228	36.5095	56.4855		CDNA FLJ30263 fis, clone BRACE2002606
AAATCAATAC	62	83	100	17.7693	64.6527	56.4277	C1QC	Complement component 1, q subcomponent, C chain
CTTATCTCCT	87	66	100	51.1407	25.7747	56.4053		Transcribed locus
AATTTGTGTC	50	83	100	14.7925	30.7943	56.3764	MGC40178	Hypothetical protein MGC40178
TAAATAATTG	62	75	100	15.7739	23.5775	56.3305	REV1L	REV1-like (yeast)
GAGTGCAGGT	87	91	100	35.9956	34.2527	56.2994	TROVE2	TROVE domain family, member 2
TCTAAAGAAT	87	83	100	40.7123	41.4118	56.2858	FAM49B	Family with sequence similarity 49, member B
AATTTGAGTG	75	91	100	53.6622	34.5391	56.2324		Transcribed locus
ACTGATTGAT	75	91	100	27.27	33.2656	56.1509	USP34	Ubiquitin specific peptidase 34
TTAACATTTA	87	83	100	38.4476	29.6526	56.1487	DAP3	Death associated protein 3
GATATCAGTC	87	91	100	50.3271	33.7717	56.1097	RNF4	Ring finger protein 4
TCTTTAATAA	87	83	100	30.873	38.0402	56.0896	SFRS12	Splicing factor, arginine/serine-rich 12
GCTGTGGTCT	87	91	100	46.9065	49.0274	56.0874	C16orf46	Chromosome 16 open reading frame 46
CTGGGGGAGG	75	75	100	29.8296	23.3212	55.8488	EPB49	Erythrocyte membrane protein band 4.9 (dematin)
GTGGATTCAT	87	83	100	26.1284	28.3749	55.7695	ADNP	Activity-dependent neuroprotector
GGCCAGGTGG	87	91	100	37.4846	57.7103	55.6569	PCOLN3	Procollagen (type III) N-endopeptidase
TGGCTTGCTC	87	91	100	49.0841	53.1325	55.5532	CROP	Cisplatin resistance-associated overexpressed protein
TACAGCACGG	75	91	100	35.4455	33.3812	55.5387	MGST3	Microsomal glutathione S-transferase 3
CACAAAGCAG	87	75	100	33.9073	40.6812	55.5154	POLR2C	Polymerase (RNA) II (DNA directed) polypeptide C, 33kDa
GAGGTGGAGA	87	91	100	28.1205	46.8008	55.4997	RTDR1	Rhabdoid tumor deletion region gene 1
CCCTGGGCTT	87	91	100	40.8235	43.2122	55.4695	ZNF688	Zinc finger protein 688
GGTGCTGGAG	87	91	100	49.0552	40.1564	55.4393	WBSCR22	Williams Beuren syndrome chromosome region 22
GAAAACAAAT	75	91	100	30.5699	28.5295	55.2177	UPK3A	Uroplakin 3A
ATTTGTATCT	75	83	100	33.7039	37.4388	55.0604	FLJ37562	Hypothetical protein FLJ37562
AAACAGAAAA	87	91	100	34.6711	36.3535	55.0482	KBTBD11	Kelch repeat and BTB (POZ) domain containing 11
GCCTGCTCCC	87	91	100	29.8923	47.2382	54.9203	RNF31	Ring finger protein 31
ACATTAAAGC	75	91	100	38.3472	33.9962	54.7061	CYB5D2	Cytochrome b5 domain containing 2
TGAAGAATGT	75	91	100	36.7292	34.7474	54.6693	ZNF595	Zinc finger protein 595
TACATTTGAA	50	91	100	18.2049	54.2562	54.6549	SLC26A4	Solute carrier family 26, member 4
GTAAAGGAAT	87	83	100	31.9675	20.7541	54.4998
GCCACATCCT	25	66	100	8.686	22.0743	54.4131		Homo sapiens, clone IMAGE:5742196, mRNA
AGCTGTTTCT	87	91	100	58.1356	45.2324	54.3159	PHF20L1	PHD finger protein 20-like 1
TCTGCAAGAA	87	83	100	50.237	45.3133	54.3014	MRPS21	Mitochondrial ribosomal protein S21
ATGATAAAAC	87	91	100	50.6925	38.6794	54.2301	SKIV2L	Superkiller viralicidic activity 2-like (S. cerevisiae)
TAACCAAACA	87	75	100	43.0809	49.3419	54.1688	UBAP2L	Ubiquitin associated protein 2-like
TACCAAGGAT	75	91	100	36.2748	38.2523	53.9769	PPCS	Phosphopantothenoylcysteine synthetase
ATACTAGTGG	62	91	100	27.1028	39.5049	53.959	DLG3	Discs, large homolog 3 (neuroendocrine-dlg, Drosophila)
TGCACAGGCA	25	58	100	8.41248	22.5218	53.8552	VMO1	Vitelline membrane outer layer 1 homolog (chicken)
CGTGAGCCAC	87	91	100	39.4729	37.5322	53.8074	TRIM16	Tripartite motif-containing 16
AGGATGGTCC	75	91	100	24.1946	38.9418	53.8062	PALM	Paralemmin
TAAACATTGT	87	83	100	42.1662	34.6064	53.7637	FAM98A	Family with sequence similarity 98, member A
CTCTGAGAGA	87	91	100	75.6788	58.1314	53.7225	MTIF3	Mitochondrial translational initiation factor 3
TAACCCAGCA	87	91	100	53.4161	43.9132	53.705	SUCLG1	Succinate-CoA ligase, GDP-forming, alpha subunit
TGTGTAAATC	87	91	100	39.6576	52.7861	53.6511	VGLL4	Vestigial like 4 (Drosophila)
GATAATTTTT	87	83	100	47.4582	38.0428	53.6345	HSPC142	HSPC142 protein
GGCAGGCGGG	87	91	100	38.1832	42.0532	53.5521	ERF	Ets2 repressor factor
TTCTATTCAT	62	75	100	22.0011	34.7439	53.5118
TGAAGCCAGT	87	75	100	35.7144	28.4974	53.3546	KIAA1191	KIAA1191
AAGGAAGCAA	87	75	100	29.9485	30.4996	53.1185	NOL5A	Nucleolar protein 5A (56kDa with KKE/D repeat)
TTTATTCCCT	62	83	100	32.16	26.5577	52.889	C16orf61	Chromosome 16 open reading frame 61
TTGTGAGAAT	87	91	100	37.0867	53.1361	52.7896	DLGAP4	Discs, large (Drosophila) homolog-associated protein 4
TCCTGGAAGA	50	83	100	18.2405	23.1079	52.6648	MORN1	MORN repeat containing 1
ATATTACAGT	87	83	100	29.1526	32.1198	52.6202	CNOT7	CCR4-NOT transcription complex, subunit 7
AGAGGTTGAT	75	91	100	41.1641	40.9622	52.5645	HLA-A	Major histocompatibility complex, class I, A
TCAGTGCTCT	87	83	100	51.4715	45.1322	52.5085	FTO	Fatso
GAGGGTATAC	50	75	100	15.4411	28.0597	52.4494	TFE3	Transcription factor binding to IGHM enhancer 3
CCTGTGTGTG	87	83	100	40.1767	34.1314	52.4205	VAC14	Vac14 homolog (S. cerevisiae)
ATAAATATAA	87	91	100	57.9797	45.1131	52.4082	DGKB	Diacylglycerol kinase, beta 90kDa
GTGAATAAAC	62	91	100	29.8801	47.5222	52.3802	CCNL2	Cyclin L2
TAATTTTAAC	87	83	100	29.8743	33.7286	52.3535	PTPRZ1	Protein tyrosine phosphatase, receptor-type, Z polypeptide 1
ACATTGAGTC	75	83	100	19.2297	28.4787	52.2956	SLIT1	Slit homolog 1 (Drosophila)
GGAGAAGATG	87	91	100	38.8427	33.6909	52.2676	PFDN2	Prefoldin subunit 2
ATTGTATTGT	87	75	100	44.0624	33.2222	52.2667	SPG20	Spastic paraplegia 20, spartin (Troyer syndrome)
AAGAAAGGGA	87	91	100	18.4406	32.1248	52.2422	CXCL11	Chemokine (C-X-C motif) ligand 11
CCTATAGTCC	75	91	100	22.5016	49.1677	52.2265	PXN	Paxillin
TCAGAGAATA	75	91	100	41.0554	37.8919	52.1529	SLC25A22	Solute carrier family 25 (mitochondrial carrier: glutamate), member 22
ATCAAAGGTT	62	66	100	21.0768	17.1373	52.1384	OLFML2A	Olfactomedin-like 2A
GAGTCCAAAT	87	83	100	37.4749	28.1542	52.1362	PHYH	Phytanoyl-CoA 2-hydroxylase
ACCCCTAACA	87	91	100	33.2973	55.8916	52.1283
ATATTTTAAA	75	83	100	42.4359	25.7862	52.096	B3GNT1	UDP-GlcNAc:betaGal beta-1,3-N-acetylglucosaminyltransferase 1
TACAAACCTG	75	91	100	22.1873	37.5729	52.0671	MT1F	Metallothionein 1F (functional)
TGGAACTATG	75	83	100	32.5743	30.3363	52.0447	OR2A9P	Olfactory receptor, family 2, subfamily A, member 9 pseudogene
TGTTTATATT	62	91	100	18.6733	31.3839	51.9589	PTPRM	Protein tyrosine phosphatase, receptor type, M
CTTCTAGCAA	87	91	100	52.222	55.2823	51.9545	TMEM50B	Transmembrane protein 50B
TGCAGTGACT	75	91	100	53.8102	72.9453	51.8875	PDLIM4	PDZ and LIM domain 4
TGAGCCTCGT	87	83	100	42.3258	34.1192	51.8306	ENO1	Enolase 1, (alpha)
TCTCAGATGA	87	83	100	38.1706	44.3088	51.8174	CYP27A1	Cytochrome P450, family 27, subfamily A, polypeptide 1
GATCCTTTAG	87	91	100	56.4649	44.489	51.7057	C10orf107	Chromosome 10 open reading frame 107
TTATTTTGAA	75	91	100	33.0232	23.0884	51.6633	LRPPRC	Leucine-rich PPR-motif containing
GCCGTGAACT	62	83	100	25.6428	33.3065	51.6466	CARD15	Caspase recruitment domain family, member 15
AAATGATCAG	87	91	100	72.7263	54.9989	51.5463	KIF9	Kinesin family member 9
GAGCAAACGG	87	91	100	50.528	38.9454	51.5183	MGC2749	Hypothetical protein MGC2749
ATTCCTTTTT	50	75	100	36.8306	26.0449	51.4815	FMO3	Flavin containing monooxygenase 3
CAGTTAAGTG	87	91	100	48.4689	65.7177	51.4482	SERTAD4	SERTA domain containing 4
AATCGGAGAC	75	75	100	28.2613	26.0468	51.4363	EYA1	Eyes absent homolog 1 (Drosophila)
ATTAGACTAA	87	75	100	51.1285	25.8719	51.298	RANGAP1	Ran GTPase activating protein 1
CGGACCTTCA	87	83	100	40.4901	49.3862	51.1828	ZDHHC1	Zinc finger, DHHC-type containing 1
CTCCCCTGCC	75	75	100	39.5066	44.335	51.1548	CAPG	Capping protein (actin filament), gelsolin-like
GATCCTGTGT	87	83	100	37.9025	39.394	51.1429	MYB	V-myb myeloblastosis viral oncogene homolog (avian)
TAATGAATGA	50	83	100	22.1034	34.4357	51.0593	NUCB2	Nucleobindin 2
TGAGCTTAAT	75	91	100	41.167	28.3642	50.8596	ENTH	Enthoprotin
ATATTTATTA	62	58	100	20.6526	18.8696	50.8587	PHF10	PHD finger protein 10
GGCTTTGGTC	87	83	100	33.1788	36.7473	50.7873	RPLP1	Ribosomal protein, large, P1
CAAAACTGTT	75	75	100	39.3527	36.7465	50.7269	LOC440704	Hypothetical gene supported by BC042042
TGAAATCTGA	75	75	100	24.86	26.7249	50.6634	ATP5L	ATP synthase, H+ transporting, mitochondrial F0 complex, subunit G
ATCGTTGTAA	62	91	100	31.0796	45.0885	50.6345	DHX15	DEAH (Asp-Glu-Ala-His) box polypeptide 15
TCTCAAGTAA	87	83	100	62.2817	47.5931	50.5631	TMEM14A	Transmembrane protein 14A
TCAATAAAAC	87	75	100	30.8344	23.6612	50.5474	MYCBP2	MYC binding protein 2
GCCGGCTCTT	87	91	100	37.0186	38.1735	50.5062	LOC205251	LOC205251
GGGGCTGTAT	75	83	100	23.0229	31.0676	50.5053	TGFB1	Transforming growth factor, beta 1 (Camurati-Engelmann disease)
TGAAGAGACT	75	83	100	28.2083	23.2789	50.4628	ATXN3	Ataxin 3
ATCCCTCCCC	75	91	100	42.0346	39.022	50.4182	COMMD1	Copper metabolism (Murr1) domain containing 1
AGTTTTAATT	62	75	100	22.0055	24.9096	50.4046	FLJ46082	FLJ46082 protein
GTGGTTTGTT	62	91	100	24.8984	29.5196	50.3669	RHOBTB1	Rho-related BTB domain containing 1
TTAGGCAATG	75	83	100	24.0496	25.1845	50.1383
CTGAAGCTAA	75	91	100	20.0384	35.1108	50.1002	SAMHD1	SAM domain and HD domain 1
AGTTCATCTT	87	83	100	44.1876	35.9845	50.0827	SRI	Sorcin
GGAAATTGTC	87	91	100	48.4922	29.7256	50.0823	MED4	Mediator of RNA polymerase II transcription, subunit 4 homolog (yeast)
TTGTGCACGT	87	83	100	64.0697	31.6193	50.0525		Transcribed locus, weakly similar to XP_209041.2 PREDICTED: similar to KIAA1503 protein [Homo sapiens]
ACTCTCCTGT	75	91	100	54.9357	40.0736	49.9964	RBM24	RNA binding motif protein 24
ATGTGAAGAA	75	66	100	33.2502	21.2242	49.9798	TMEM109	Transmembrane protein 109
ACTGAGGAAA	75	75	100	30.549	38.6666	49.9386	IGFBP3	Insulin-like growth factor binding protein 3
CTCAACCCCT	87	83	100	33.1771	38.2902	49.9141	OR7E47P	Olfactory receptor, family 7, subfamily E, member 47 pseudogene
GCTCTAAAAT	87	83	100	32.4181	36.6658	49.8694	HBLD1	HESB like domain containing 1
CAGATGCAAA	87	91	100	50.7516	36.0914	49.8528	FAM14A	Family with sequence similarity 14, member A
TACTGTGGAT	87	83	100	51.7437	44.0796	49.827
TACGTCTATT	87	83	100	29.0146	39.43	49.7691	PITX1	Paired-like homeodomain transcription factor 1
TTTTTTGTAA	75	91	100	21.9682	32.1771	49.7573	PDXP	Pyridoxal (pyridoxine, vitamin B6) phosphatase
TCTACTTTTG	62	91	100	24.9087	39.325	49.7279	POLD2	Polymerase (DNA directed), delta 2, regulatory subunit 50kDa
CATCACGGAT	87	91	100	49.8466	40.3987	49.7144	IL1R1	Interleukin 1 receptor, type I
TTACACTAAT	87	91	100	43.0155	37.1099	49.7034	TNFRSF1A	Tumor necrosis factor receptor superfamily, member 1A
AATATTGTAC	62	66	100	38.3902	37.7133	49.6736	ADCY1	Adenylate cyclase 1 (brain)
GTTGTAAATA	87	91	100	52.0874	57.5676	49.6443	ILKAP	Integrin-linked kinase-associated serine/threonine phosphatase 2C
CACACCCCTG	87	83	100	38.0756	33.9127	49.5305	PGRMC1	Progesterone receptor membrane component 1
TTCATAAAGA	75	66	100	19.8357	18.3615	49.4349
AAAGAAGACT	75	66	100	23.7002	22.393	49.3793	PITPNA	Phosphatidylinositol transfer protein, alpha
AATATTTATA	87	83	100	152.074	54.6733	49.3373	CEACAM5	Carcinoembryonic antigen-related cell adhesion molecule 5
TCAGCTGGGG	87	91	100	38.8492	32.5081	49.2352	CTSD	Cathepsin D (lysosomal aspartyl peptidase)
CTTTGTTTAA	87	91	100	35.6488	26.757	49.0815	UBE2Q2	Ubiquitin-conjugating enzyme E2Q (putative) 2
AAACAATTGT	87	50	100	36.6193	17.198	49.039		Transcribed locus
CCTGAAGAAG	62	66	100	20.9552	15.235	48.9532	RABGGTB	Rab geranylgeranyltransferase, beta subunit
TATTTTGTGA	62	91	100	26.2182	46.8293	48.9265	MARCKS	Myristoylated alanine-rich protein kinase C substrate
TAGGATGGGG	87	91	100	48.316	42.4599	48.9243	ATP1B3	ATPase, Na+/K+ transporting, beta 3 polypeptide
GAAGGCATCT	75	91	100	27.7607	36.242	48.8818	SDF2L1	Stromal cell-derived factor 2-like 1
CCAAAGAGTA	87	91	100	36.146	31.0306	48.8126	MRPL22	Mitochondrial ribosomal protein L22
GCTTGTTTGT	62	83	100	36.8791	38.7641	48.7925	C21orf121	Chromosome 21 open reading frame 121
CAATTGAATT	87	91	100	35.7203	26.2468	48.7413		CDNA FLJ36677 fis, clone UTERU2004861
TGCTCTCTCT	62	91	100	24.0086	31.4977	48.7145	C2orf17	Chromosome 2 open reading frame 17
AATATGGATG	75	91	100	32.5114	36.7124	48.6966	HDLBP	High density lipoprotein binding protein (vigilin)
GATTTGAAAT	50	83	100	18.2207	28.8629	48.602	SRP68	Signal recognition particle 68kDa
CTGTTTGTCC	75	75	100	29.985	31.4275	48.5875	PIGQ	Phosphatidylinositol glycan, class Q
TTCATTAAAA	87	83	100	38.3063	30.7455	48.574	EMR3	Egf-like module containing, mucin-like, hormone receptor-like 3
TATTTTAAAT	87	83	100	26.1325	31.1182	48.5718	DNAJB6	DnaJ (Hsp40) homolog, subfamily B, member 6
TATATTTTAT	87	83	100	28.1972	33.2919	48.5696	TARP	TCR gamma alternate reading frame protein
AAAGCGTAAA	62	83	100	20.4872	40.1412	48.5696	IFNGR1	Interferon gamma receptor 1
TGACCTATTT	62	83	100	27.756	25.5309	48.5429	CDC2L2	Cell division cycle 2-like 2 (PITSLRE proteins)
GGCCAACTAA	62	66	100	21.3681	17.4763	48.5328	ZCCHC3	Zinc finger, CCHC domain containing 3
GCCTCTTCCC	87	91	100	33.9463	43.0819	48.4859	FAM100B	Family with sequence similarity 100, member B
TCTGTAGTCC	87	66	100	28.5421	30.7435	48.4715	REEP1	Receptor accessory protein 1
ATACTGCTGC	87	91	100	32.3399	32.8273	48.4312	CUL2	Cullin 2
AGTTTTATTT	87	91	100	40.269	50.2096	48.2897	RAB10	RAB10, member RAS oncogene family
AACTGCGGCA	62	83	100	35.3877	39.2482	48.2451	CIP29	Cytokine induced protein 29 kDa
CATTACTAAC	87	91	100	45.6782	29.1388	48.2328
TAGTTGGAAA	62	83	100	44.4189	50.9161	48.2328	NR4A1	Nuclear receptor subfamily 4, group A, member 1
GTGGAACCCC	75	83	100	30.0523	32.6702	48.2174	LRBA	LPS-responsive vesicle trafficking, beach and anchor containing
AGCTCTATGA	75	91	100	27.4887	31.3298	48.1781	CBWD1	COBW domain containing 1
GAAGATGTGG	62	66	100	21.5904	19.7005	48.175	NUCKS1	Nuclear casein kinase and cyclin-dependent kinase substrate 1
GCCAAGATGC	87	91	100	38.7395	47.8618	48.1737	GADD45GIP1	Growth arrest and DNA-damage-inducible, gamma interacting protein 1
CCCGGCCAAC	50	75	100	20.0378	38.1787	48.0366		Homo sapiens, clone IMAGE:5580334, mRNA
TAGCATTTTA	75	83	100	36.0148	47.4679	48.0064	SPCS2	Signal peptidase complex subunit 2 homolog (S. cerevisiae)
ACAGGCGAGG	87	75	100	55.42	33.5432	47.9809	CLSPN	Claspin homolog (Xenopus laevis)
CACTCGTGTG	87	91	100	47.4137	41.2437	47.9486	CDC42	Cell division cycle 42 (GTP binding protein, 25kDa)
TTGAAATTGT	87	83	100	58.4264	39.4087	47.924	ELMOD2	ELMO/CED-12 domain containing 2
GAATAATAGG	75	91	100	29.8424	39.2645	47.8825	FAM3C	Family with sequence similarity 3, member C
ACCTTGATTG	87	75	100	39.022	30.2872	47.8526	CHCHD7	Coiled-coil-helix-coiled-coil-helix domain containing 7
TCAAATGTCA	75	91	100	30.2325	27.4945	47.8369	ARF6	ADP-ribosylation factor 6
AAAAGTTATT	87	83	100	38.7348	34.2612	47.7576	GADD45A	Growth arrest and DNA-damage-inducible, alpha
AAAAGACAAA	75	66	100	23.7068	20.559	47.7549	DDX17	DEAD (Asp-Glu-Ala-Asp) box polypeptide 17
CTCCACCTGG	75	91	100	28.6703	37.9033	47.6284	PMM1	Phosphomannomutase 1
ATCCCTGCAC	87	91	100	58.2579	58.4625	47.5851		CDNA FLJ30925 fis, clone FEBRA2006627
TGATGAGTGT	62	75	100	16.8577	21.3708	47.5303	ZNF271	Zinc finger protein 271
CTGTGATGCA	87	91	100	91.1207	73.5442	47.4734	TMEM20	Transmembrane protein 20
TGCAATAGGT	25	50	100	8.63305	15.5703	47.4002	MMP10	Matrix metallopeptidase 10 (stromelysin 2)
GCTAGGAATA	37	66	100	18.1296	25.1119	47.3753	CHD3	Chromodomain helicase DNA binding protein 3
CAGATTTTGT	87	75	100	41.0802	34.7842	47.3722	YWHAQ	Tyrosine 3-monooxygenase/tryptophan 5-monooxygenase activation protein, theta polypeptide
ATGTTTGCCC	87	83	100	30.8595	35.3203	47.3468	RAD54L	RAD54-like (S. cerevisiae)
TAACAAAGAA	87	75	100	26.7866	23.3347	47.3188	PRKRA	Protein kinase, interferon-inducible double stranded RNA dependent activator
AAATGTAACA	87	91	100	36.0675	34.1463	47.2329	ZFP36	Zinc finger protein 36, C3H type, homolog (mouse)
AGAATTGGTA	87	75	100	40.3945	24.3924	47.1493
AATAATGTTT	62	58	100	20.4537	17.4388	47.1169	SVIL	Supervillin
TTCTTTTCAT	50	83	100	16.0966	24.97	47.0613	EIF1AX	Eukaryotic translation initiation factor 1A, X-linked
TTATAGATTA	62	75	100	25.4768	16.0706	47.0367	ING5	Inhibitor of growth family, member 5
CCTCTAGTCC	50	75	100	17.8939	34.672	47.0166	KIF3B	Kinesin family member 3B
TGAGTAAGAT	75	75	100	41.8409	28.3443	46.9496	LSM6	LSM6 homolog, U6 small nuclear RNA associated (S. cerevisiae)
CTGTTGGCAT	62	83	100	24.5882	38.1852	46.933	RPL21	Ribosomal protein L21
ATGAATAAAG	75	58	100	21.2183	14.8992	46.9251		Transcribed locus
AAATCAATAA	37	91	100	11.2114	38.887	46.904		Transcribed locus
TCATAGTCAA	62	83	100	24.7315	21.058	46.8515	HNRPH3	Heterogeneous nuclear ribonucleoprotein H3 (2H9)
AGCTCCTTGA	75	83	100	36.4519	25.973	46.8349	SH2B	SH2-B homolog
CCTTTGTCTT	62	83	100	22.8973	25.7571	46.8068	POMT1	Protein-O-mannosyltransferase 1
GTGACAGACA	75	83	100	26.272	35.327	46.7512	ILF2	Interleukin enhancer binding factor 2, 45kDa
GTCTTCTTAA	87	83	100	45.4311	33.315	46.7245	DNAJC15	DnaJ (Hsp40) homolog, subfamily C, member 15
GGATGATGTC	75	58	100	38.069	24.5649	46.7109	SUB1	SUB1 homolog (S. cerevisiae)
GCCCCGCCCT	87	91	100	38.5842	42.2473	46.71	C19orf6	Chromosome 19 open reading frame 6
CCACGTTCCA	87	75	100	26.7626	28.3885	46.6842	ENO2	Enolase 2 (gamma, neuronal)
TGTATTTTGA	87	91	100	47.3426	42.3324	46.682	FAM3C	Family with sequence similarity 3, member C
TGTTTTGAAT	87	75	100	29.87	18.8998	46.6531	NOL11	Nucleolar protein 11
CCTTGTAAAT	87	83	100	41.9001	34.9538	46.6374	FLJ20701	Hypothetical protein FLJ20701
TAATTGAAAT	87	83	100	52.0992	35.3329	46.6365	SERINC1	Serine incorporator 1
GGAGGAGCTG	62	83	100	19.3177	22.0934	46.6119	STK11IP	Serine/threonine kinase 11 interacting protein
TGTACTATAT	75	75	100	43.3243	31.1498	46.6106	GPD1L	Glycerol-3-phosphate dehydrogenase 1-like
CCTCCTAAGA	75	83	100	45.8401	39.0057	46.5817	KIAA1797	KIAA1797
AAATGCCACA	75	91	100	37.392	41.514	46.5795	RTN4	Reticulon 4
GGAGGTGTGG	87	83	100	20.1361	19.4961	46.5436	CCDC34	Coiled-coil domain containing 34
GGCTGGTCTC	75	91	100	35.1181	38.416	46.5261	VKORC1	Vitamin K epoxide reductase complex, subunit 1
GTAATAAACA	62	83	100	32.6277	30.8344	46.3978	ETS2	V-ets erythroblastosis virus E26 oncogene homolog 2 (avian)
CAAAATACTG	87	83	100	62.7642	47.6351	46.343	SOX30	SRY (sex determining region Y)-box 30
TTGAGAGATG	87	91	100	47.7194	35.4031	46.3308	COPS7A	COP9 constitutive photomorphogenic homolog subunit 7A (Arabidopsis)
ACAGCCCTTG	87	75	100	30.2454	27.7243	46.3163
AAAATATTAC	87	91	100	29.0804	35.9979	46.2037	GNG10	Guanine nucleotide binding protein (G protein), gamma 10
ATAACAATTG	87	66	100	44.0991	32.8204	46.1871	PLEKHB1	Pleckstrin homology domain containing, family B (evectins) member 1
CCCTTTATAT	62	91	100	25.7476	36.0666	46.1748	LOC126917	Hypothetical protein LOC126917
TACATTTGTC	62	83	100	26.6234	26.457	46.1591	KIAA0240	KIAA0240
ATTGATGACG	87	66	100	38.8328	28.7322	46.1446	TTC1	Tetratricopeptide repeat domain 1
CCTGTGTATG	62	83	100	22.3077	28.8719	45.9616	TP53INP2	Tumor protein p53 inducible nuclear protein 2
AATAAATAAA	87	91	100	30.6343	40.3001	45.8792	CDC2L2	Cell division cycle 2-like 2 (PITSLRE proteins)
GCCACAGAGG	62	83	100	23.9961	18.653	45.8481	MTA1	Metastasis associated 1
CATTAAAAAT	87	83	100	45.6701	34.9629	45.8057	RRAGB	Ras-related GTP binding B
TTTCAGATTG	75	91	100	58.1906	50.4063	45.7365	SUB1	SUB1 homolog (S. cerevisiae)
CTGTTATAGG	87	91	100	42.4296	34.5455	45.6528	YME1L1	YME1-like 1 (S. cerevisiae)
TACTATTATC	87	91	100	53.7624	46.5949	45.6384	ITM2B	Integral membrane protein 2B
TTTCAAATAC	37	58	100	18.2967	20.6084	45.2841	FHOD3	Formin homology 2 domain containing 3
TTTGCTGAAC	87	91	100	31.699	38.7813	45.2674	ABCC5	ATP-binding cassette, sub-family C (CFTR/MRP), member 5
GTCTTACCTA	87	75	100	52.4495	35.4508	45.2004	OSBPL9	Oxysterol binding protein-like 9
TGCCTGCTCC	87	91	100	50.038	39.2642	45.002	C11orf68	Chromosome 11 open reading frame 68
AAGGGGCCTT	75	50	100	25.5293	18.6175	44.9775	COL16A1	Collagen, type XVI, alpha 1
GCAAAACCTC	75	91	100	30.639	48.5951	44.9753	PLA2G2D	Phospholipase A2, group IID
TACATTCACC	75	66	100	30.9655	25.8843	44.9696	C10orf7	Chromosome 10 open reading frame 7
TGATGGCTCC	75	75	100	27.1037	27.7234	44.9608	ARSA	Arylsulfatase A
TGATTCTGAA	75	91	100	35.2396	80.0019	44.9026	ZNF140	Zinc finger protein 140 (clone pHZ-39)
TACTTGGTCT	50	75	100	19.0364	19.8128	44.9004	TMPO	Thymopoietin
AAAAATTGGG	75	66	100	31.4083	31.6111	44.8772	HMGN3	High mobility group nucleosomal binding domain 3
ATTTCTTTGT	75	91	100	27.0713	48.2828	44.8737	TMPRSS3	Transmembrane protease, serine 3
CCAGGCACGC	75	91	100	31.1653	46.8036	44.7923	FAM50A	Family with sequence similarity 50, member A
ACAAACAAAA	75	83	100	33.4098	28.1332	44.7655	HLA-DQB2	Major histocompatibility complex, class II, DQ beta 2
GGGACAGGCA	62	66	100	18.789	20.4865	44.7476	KNDC1	Kinase non-catalytic C-lobe domain (KIND) containing 1
GTTTCAGTTA	87	91	100	34.4043	41.0552	44.7366	C14orf159	Chromosome 14 open reading frame 159
TTGGTAATAG	75	58	100	26.3571	19.4771	44.7064	ALKBH3	AlkB, alkylation repair homolog 3 (E. coli)
ACCTTCTATT	62	66	100	24.7262	25.422	44.6473
GCTCTGAGCA	87	91	100	43.1959	54.0248	44.6228	STK16	Serine/threonine kinase 16
CAGAACTGTG	75	91	100	23.7915	28.0014	44.6105		Homo sapiens, clone IMAGE:5241448, mRNA
TTATAATAAA	75	91	100	31.2686	35.6407	44.6083	NIPA2	Non imprinted in Prader-Willi/Angelman syndrome 2
TCCTCCAGTA	87	83	100	35.3476	34.6571	44.5671		Full-length cDNA clone CS0DI019YA09 of Placenta Cot 25-normalized of Homo sapiens (human)
ACTTGCCATT	87	75	100	45.4608	32.1626	44.5514	RY1	Putative nucleic acid binding protein RY-1
AAAATAAAAT	75	83	100	42.4286	45.4954	44.5347	GIF	Gastric intrinsic factor (vitamin B synthesis)
CACCGGACAC	87	91	100	41.6109	33.4799	44.5225	MGC22793	Hypothetical protein MGC22793
CAGAGTTGTA	75	83	100	38.0816	30.9867	44.5225	YIPF5	Yip1 domain family, member 5
CATTTGGGTC	87	83	100	39.47	34.7812	44.508	MCCC1	Methylcrotonoyl-Coenzyme A carboxylase 1 (alpha)
TGGAAATACT	87	91	100	46.218	45.0683	44.4533	FYCO1	FYVE and coiled-coil domain containing 1
GGAGGCGGAG	87	91	100	41.3899	41.3263	44.4533	RC74	Integrator complex subunit 9
AGGAAGAAGA	50	75	100	16.6534	19.8438	44.4533	PSMA4	Proteasome (prosome, macropain) subunit, alpha type, 4
TATCCTAGAA	75	91	100	26.6068	37.0149	44.4244	TEC	Tec protein tyrosine kinase
AACAGCAAAA	62	75	100	16.6542	26.3295	44.4244	MT3	Metallothionein 3 (growth inhibitory factor (neurotrophic))
CAAAAGGCTC	87	83	100	34.3673	33.898	44.3964	KCMF1	Potassium channel modulatory factor 1
TTTTGTACTT	75	75	100	37.4723	28.6755	44.3653	C15orf24	Chromosome 15 open reading frame 24
CTAAATATTC	62	66	100	23.5718	20.5306	44.353	CSPG6	Chondroitin sulfate proteoglycan 6 (bamacan)
AGCCTGGACT	87	91	100	52.4519	52.3962	44.3149	ADRM1	Adhesion regulating molecule 1
AGGTGAGAGG	87	83	100	35.359	36.6494	44.2995	RNPC1	RNA-binding region (RNP1, RRM) containing 1
GAAAATAAAC	87	75	100	40.46	25.0217	44.2838	FBN2	Fibrillin 2 (congenital contractural arachnodactyly)
ATGAATAAAA	87	91	100	26.0707	33.8533	44.226	ARHGAP6	Rho GTPase activating protein 6
AATCTCTCAA	75	41	100	20.1603	17.281	44.2102	NTS	Neurotensin
TGAGGCAGGG	87	83	100	63.0505	46.2818	44.1568	STX5A	Syntaxin 5A
TCTTCTCCCT	87	83	100	75.5311	40.4877	44.0999	HDGF	Hepatoma-derived growth factor (high-mobility group protein 1-like)
ACCCTGAATG	75	91	100	30.3961	48.7436	43.9181	ASB1	Ankyrin repeat and SOCS box-containing 1
TAAATTTTTA	62	91	100	24.5454	38.087	43.8861	ANKRA2	Ankyrin repeat, family A (RFXANK-like), 2
AGGCGGGATG	75	75	100	41.1477	30.5081	43.8323		Transcribed locus, strongly similar to XP_059104.3 PREDICTED: similar to CG5435-PA [Homo sapiens]
TGGCTGCATA	75	66	100	27.0839	23.4531	43.82	AZI2	5-azacytidine induced 2
ATAATGGAGT	37	50	100	14.0803	16.6952	43.7635	BTRC	Beta-transducin repeat containing
TTTTCACTCT	87	91	100	52.4351	34.2529	43.4902	STOML3	Stomatin (EPB72)-like 3
TGAAATCCTT	75	75	100	25.4879	21.6402	43.4534		Transcribed locus, strongly similar to XP_496322.1 PREDICTED: similar to zinc finger protein 600; zinc finger protein KR-ZNF1 [Homo sapiens]
TGTTTTGTTT	75	91	100	32.4579	24.832	43.3654	SMARCAD1	SWI/SNF-related, matrix-associated actin-dependent regulator of chromatin, subfamily a, containing DEAD/H box 1
GCAAACTAGT	75	91	100	30.1654	34.7249	43.2393		CDNA clone IMAGE:4799578
GACTTTTAAA	62	91	100	21.0677	30.0106	43.2104	SMC4L1	SMC4 structural maintenance of chromosomes 4-like 1 (yeast)
GTGAAACGCT	75	75	100	28.463	26.5837	43.1959	STAU1	Staufen, RNA binding protein, homolog 1 (Drosophila)
AGGGTGAAAC	75	75	100	34.9286	23.1673	43.1836	SFRS9	Splicing factor, arginine/serine-rich 9
TATGTATGCT	75	91	100	27.6721	33.7948	43.1802	PCBP3	Poly(rC) binding protein 3
TGGGGATTAC	87	66	100	30.3479	27.3997	43.1802	ZNRD1	Zinc ribbon domain containing, 1
AAATACATTT	62	83	100	23.1947	26.5885	43.0965	SIRT3	Sirtuin (silent mating type information regulation 2 homolog) 3 (S. cerevisiae)
GGGGCTGTGG	37	91	100	18.3076	31.8592	43.0497	GTF3C1	General transcription factor IIIC, polypeptide 1, alpha 220kDa
AACAGAAATA	75	83	100	25.675	26.2619	43.0409	LOC283596	Hypothetical protein LOC283596
CCTGCATTAT	87	66	100	35.9037	25.9951	43.0286	AQP3	Aquaporin 3 (Gill blood group)
GTATAATCAG	75	83	100	27.4915	24.0262	42.984	PRKAR1A	Protein kinase, cAMP-dependent, regulatory, type I, alpha (tissue specific extinguisher 1)
GAAAAAAATG	87	83	100	45.4959	34.7651	42.945	DNAJA2	DnaJ (Hsp40) homolog, subfamily A, member 2
GACTGAATGT	87	91	100	57.7075	40.3424	42.9428	FLJ31306	Hypothetical protein FLJ31306
ACTGATCTGC	87	91	100	50.2682	57.9194	42.9305	VPS35	Vacuolar protein sorting 35 (yeast)
AGCCCTTCCT	75	91	100	22.501	42.1083	42.9305	SLC15A3	Solute carrier family 15, member 3
TTCTCTTCTC	87	91	100	38.2604	26.0261	42.9292	RBM4	RNA binding motif protein 4
TGAAGCTTTA	87	58	100	27.8268	17.3822	42.9047		Clone TESTIS-721 mRNA sequence
AAAACATCCA	87	75	100	60.0347	34.5962	42.8434	Ells1	Hypothetical protein Ells1
GAATGTCCTT	87	83	100	38.739	31.968	42.8425	RBM35B	RNA binding motif protein 35B
CCCTCACTCC	75	83	100	25.9397	24.9621	42.8289	UNQ1887	Signal peptide peptidase 3
TGAAAATAAA	87	75	100	41.8906	22.7706	42.8167	HSD17B12	Hydroxysteroid (17-beta) dehydrogenase 12
AATTATGACT	75	75	100	25.912	21.4139	42.8022	CALM2	Calmodulin 2 (phosphorylase kinase, delta)
GTGTGGGAGA	62	83	100	22.623	37.1211	42.7877	DTX3L	Deltex 3-like (Drosophila)
TCAAGTTCAC	87	91	100	30.938	35.5451	42.7865	SOX4	SRY (sex determining region Y)-box 4
TAATGGTATC	87	83	100	52.3766	31.852	42.7698	CASP3	Caspase 3, apoptosis-related cysteine peptidase
GAGTCCCTGG	75	75	100	32.794	29.4253	42.7597	PER1	Period homolog 1 (Drosophila)
AGCTGGGTTG	75	75	100	26.1456	34.8271	42.7597	RNF121	Ring finger protein 121
ACCAAATTAA	87	83	100	29.4919	31.719	42.7431	TNFRSF10B	Tumor necrosis factor receptor superfamily, member 10b
TTACTGGGTT	87	83	100	28.0671	32.6509	42.7041
GGTTATTTAG	75	83	100	40.3121	30.5683	42.6896	ADD3	Adducin 3 (gamma)
CTTTTCCTCT	87	91	100	48.0598	51.7404	42.6862	ECOP	EGFR-coamplified and overexpressed protein
GCAGACTCAG	62	91	100	24.4292	30.3369	42.6774	RPL23A	Ribosomal protein L23a
TACACTACTG	75	83	100	43.8997	39.7419	42.6761	FLJ20273	RNA-binding protein
GAGTCGTAAT	37	25	100	16.292	14.6515	42.6752	BCCIP	BRCA2 and CDKN1A interacting protein
TAACAAGTTC	87	83	100	34.5768	29.3246	42.6739	ATP6V1G1	ATPase, H+ transporting, lysosomal 13kDa, V1 subunit G1
GTGCTGCGTG	87	83	100	34.4519	36.4534	42.6616	MRPL37	Mitochondrial ribosomal protein L37
GCAATATAAT	75	66	100	22.2985	19.5664	42.6472		Transcribed locus
CAGCTTGCAA	62	83	100	27.6586	26.6925	42.6327	SNRPF	Small nuclear ribonucleoprotein polypeptide F
GCTGCGTAGC	75	75	100	40.533	39.9168	42.6038
GTAAAGACTG	75	66	100	26.5638	14.9466	42.5903	COX7A2	Cytochrome c oxidase subunit VIIa polypeptide 2 (liver)
GCGAAACTCC	75	91	100	31.1629	46.4194	42.5881	BTBD7	BTB (POZ) domain containing 7
CAGGGGAGTG	87	91	100	45.2284	41.3445	42.5346	MPG	N-methylpurine-DNA glycosylase
GCTGGAAAGA	75	75	100	18.6933	23.1368	42.5201	WDR21A	WD repeat domain 21A
TCTGTTTACT	62	50	100	24.3255	20.6418	42.5189	MTHFD1	Methylenetetrahydrofolate dehydrogenase (NADP+ dependent) 1, methenyltetrahydrofolate cyclohydrolase, formyltetrahydrofolate synthetase
TTTAAAAGAG	75	91	100	35.3033	40.3175	42.5066	WTAP	Wilms tumor 1 associated protein
TATCCTGGCT	87	83	100	45.3358	39.0416	42.4912	STOM	Stomatin
CATTTAAAAA	75	91	100	31.7997	32.0085	42.4777	MTX2	Metaxin 2
TGTATAGCTT	62	91	100	21.422	24.5413	42.4777	PITPNA	Phosphatidylinositol transfer protein, alpha
TAAAATTACA	50	58	100	17.2237	14.8964	42.4519	SENP5	SUMO1/sentrin specific peptidase 5
GGATGGACAG	87	83	100	39.3965	36.2224	42.4352	ZNF444	Zinc finger protein 444
GGAAAGATGA	87	75	100	28.0592	27.071	42.433	SDK1	Sidekick homolog 1 (chicken)
CTATTTAGTT	87	91	100	49.0361	38.3485	42.423	FUCA1	Fucosidase, alpha-L- 1, tissue
TAAGAAAGAG	50	75	100	19.5556	22.8692	42.422	IFIT1	Interferon-induced protein with tetratricopeptide repeats 1
TAACAGCCAG	75	83	100	27.9222	45.8021	42.3962	NFKBIA	Nuclear factor of kappa light polypeptide gene enhancer in B-cells inhibitor, alpha
GGTGAATTAT	75	75	100	31.7836	25.6794	42.394	ABCD3	ATP-binding cassette, sub-family D (ALD), member 3
TGGGAGCTTT	87	91	100	57.6267	48.4392	42.3774	CHMP2B	Chromatin modifying protein 2B
GAGGGCTTTG	62	50	100	74.6582	20.197	42.3529	AKR1C3	Aldo-keto reductase family 1, member C3 (3-alpha hydroxysteroid dehydrogenase, type II)
ATCCCTAATA	62	66	100	20.8584	22.2767	42.3507
TCAACAGAAA	37	58	100	12.5471	15.522	42.3507	SPAG6	Sperm associated antigen 6
ACTGAAGAAT	87	75	100	46.1495	29.8225	42.2959	UBB	Ubiquitin B
GACCATTTGA	50	91	100	18.4545	23.3315	42.2937	SEC23B	Sec23 homolog B (S. cerevisiae)
GCAACTTAGA	75	83	100	23.0755	33.9731	42.112	LAMC2	Laminin, gamma 2
TCTGAAGTCA	62	91	100	38.0435	48.0584	42.084	ID2	Inhibitor of DNA binding 2, dominant negative helix-loop-helix protein
GCTGGAGCGC	87	83	100	50.0376	57.7162	42.0664	F11R	F11 receptor
AATCCAGGAG	87	91	100	50.0308	61.7984	42.0582	DDOST	Dolichyl-diphosphooligosaccharide-protein glycosyltransferase
CAGCTTCACC	62	91	100	29.8636	37.2676	41.9714	DDX39	DEAD (Asp-Glu-Ala-Asp) box polypeptide 39
GCTCTGCCTC	75	91	100	28.3689	41.3179	41.9136	CTSZ	Cathepsin Z
AGGAAAGGAT	37	25	100	10.2534	4.38613	41.7879	FLJ10154	Hypothetical protein FLJ10154
TGCTGGAAGA	50	41	100	15.8238	12.8606	41.7555	PLUNC	Palate, lung and nasal epithelium carcinoma associated
TAGCCTGTGG	62	83	100	26.6272	45.925	41.6986	LOC550631	Hypothetical LOC550631
GCTCTGCCCT	37	75	100	10.0885	19.4422	41.6027	GTF2F1	General transcription factor IIF, polypeptide 1, 74kDa
ACAAAGTTGT	87	50	100	45.9306	14.3232	41.5347	CBR3	Carbonyl reductase 3
AATAAATGCA	87	91	100	35.396	25.9253	41.3495	FAM3C	Family with sequence similarity 3, member C
ATTTGCCAAT	62	83	100	22.0806	27.7358	41.3495	FANCD2	Fanconi anemia, complementation group D2
TACTGGAGTA	87	91	100	42.435	40.5167	41.2781	MESDC1	Mesoderm development candidate 1
CCGTGGTCGT	87	91	100	46.7701	49.1202	41.276	FBL	Fibrillarin
TTGAAGAAAA	87	83	100	33.3424	33.3306	41.2659	SLC23A1	Solute carrier family 23 (nucleobase transporters), member 1
TAGTTTCAAC	62	83	100	20.1413	24.4773	41.2637	UBAP2L	Ubiquitin associated protein 2-like
ACTCTTTAGG	75	83	100	23.3899	25.6782	41.2492	BCLAF1	BCL2-associated transcription factor 1
GCAAAAGCAA	62	91	100	41.8981	53.0857	41.2046	HABP4	Hyaluronan binding protein 4
CATTTATATA	87	83	100	39.8324	28.6182	41.1958		Transcribed locus
ATACTCTTCT	87	91	100	25.0352	37.3896	41.1945	DOCK1	Dedicator of cytokinesis 1
TAAAACGTGA	75	91	100	32.2626	46.727	41.1244	PER3	Period homolog 3 (Drosophila)
TTGAAACCCC	87	83	100	31.3297	39.2494	41.1244	FLJ45256	FLJ45256 protein
CACAGTCAAA	87	91	100	32.9991	43.4502	41.1209	CACNB3	Calcium channel, voltage-dependent, beta 3 subunit
TAACCCCAAA	87	91	100	30.1344	34.3818	41.1087		CDNA: FLJ22522 fis, clone HRC12491
TTTTATCTGG	87	83	100	52.3029	50.3271	41.1087	XX-FW81657B9.4	DNA segment on chromosome X (unique) 9879 expressed sequence
TGTGTGTTAG	87	75	100	46.1307	37.8339	41.0964	ELK3	ELK3, ETS-domain protein (SRF accessory protein 2)
CATTTTCTAA	75	58	100	35.3368	30.4578	41.092	TNFRSF19	Tumor necrosis factor receptor superfamily, member 19
TCACGGCAAG	75	83	100	37.265	39.8844	41.0351	REPIN1	Replication initiator 1
AAAGTGCATC	87	91	100	46.1047	36.0274	41.0228	FGFRL1	Fibroblast growth factor receptor-like 1
CTGCTGAGCC	87	83	100	47.4542	35.5848	40.9983	IQGAP1	IQ motif containing GTPase activating protein 1
CTTTTCAGCA	87	91	100	59.6776	41.7058	40.9939	YWHAE	Tyrosine 3-monooxygenase/tryptophan 5-monooxygenase activation protein, epsilon polypeptide
GCAACTTGGA	87	91	100	38.0515	32.7028	40.9825	SORBS3	Sorbin and SH3 domain containing 3
CTAAGAAAAT	87	75	100	26.9204	21.8917	40.9694	DHX16	DEAH (Asp-Glu-Ala-His) box polypeptide 16
AATTGTGCAT	75	50	100	23.2015	13.6876	40.9672	CHST11	Carbohydrate (chondroitin 4) sulfotransferase 11
ACTTATGTTT	75	50	100	30.884	15.968	40.9659	GMNN	Geminin, DNA replication inhibitor
ACCGCATTTA	75	83	100	27.2667	53.8238	40.9536	LOC400891	Similar to chromosome 14 open reading frame 166B
AGCCTGCAGA	87	91	100	44.193	52.4476	40.9514	C19orf10	Chromosome 19 open reading frame 10
GGACACTGTA	62	50	100	15.7769	15.0691	40.9414	CAMK2D	Calcium/calmodulin-dependent protein kinase (CaM kinase) II delta
TTCATATAAT	62	91	100	15.4347	32.0876	40.9269
TTTTCTTTAG	75	75	100	26.9397	24.0393	40.9269	ABHD5	Abhydrolase domain containing 5
TAATTTGAAA	75	83	100	27.1556	29.7263	40.9247	EGLN1	Egl nine homolog 1 (C. elegans)
GGAAGAGGGT	50	83	100	16.1334	23.8364	40.9124	LASS5	LAG1 longevity assurance homolog 5 (S. cerevisiae)
TTTGTGAATA	75	66	100	30.0473	18.8467	40.9124	LIN7C	Lin-7 homolog C (C. elegans)
AGGCTTTAGC	75	83	100	30.0693	30.6287	40.898	BBS1	Bardet-Biedl syndrome 1
CATCCATCTG	87	75	100	25.8076	25.775	40.8813	ASB1	Ankyrin repeat and SOCS box-containing 1
TATATACATT	87	91	100	42.9053	37.3176	40.87	PMPCB	Peptidase (mitochondrial processing) beta
GCTTCAGTGG	75	91	100	18.3633	27.9551	40.87		Transcribed locus
ACAGCTAATT	87	83	100	35.6727	30.8814	40.87	EIF1AX	Eukaryotic translation initiation factor 1A, X-linked
GTAATCTTAT	75	58	100	23.3692	21.302	40.8678	BCKDHB	Branched chain keto acid dehydrogenase E1, beta polypeptide (maple syrup urine disease)
CAGTTTCTAT	87	75	100	41.4926	26.8849	40.8555	KIAA1005	KIAA1005 protein
TAGTCTTAAC	87	91	100	42.4223	39.07	40.8367	SCRN1	Secernin 1
ACATTAAAAT	75	91	100	31.1029	35.701	40.8266	GRAMD3	GRAM domain containing 3
GTGAAACACC	87	83	100	29.8763	36.007	40.7999	LOC147727	Hypothetical protein LOC147727
GAAGAAAGAC	50	75	100	23.4498	26.7518	40.7986	MYO5B	Myosin VB
AAAATTATCT	87	91	100	36.403	38.8836	40.7942	NGLY1	N-glycanase 1
GACCTGTGAG	87	83	100	59.8834	28.7293	40.7841	KIAA1324	KIAA1324
AAAAAGTAAA	50	58	100	16.0609	17.7123	40.782	KIAA1430	KIAA1430
TTCTTTGGGA	87	91	100	48.21	50.9199	40.7697	TRIM41	Tripartite motif-containing 41
GTGTTCTTGG	87	91	100	56.1723	54.6232	40.6882	PPAP2C	Phosphatidic acid phosphatase type 2C
ATGAATTAGG	87	83	100	40.1736	35.9498	40.6738	CXorf44	Chromosome X open reading frame 44
AGCTTGCGCT	75	83	100	32.3218	33.1084	40.6716	GPATC4	G patch domain containing 4
CTAAAACTGG	87	83	100	33.873	22.1059	40.6593	GPRASP2	G protein-coupled receptor associated sorting protein 2
GACAATGAGA	50	83	100	20.4705	27.2302	40.6448	IDH3G	Isocitrate dehydrogenase 3 (NAD+) gamma
AATCAAATAA	62	75	100	20.8162	25.2846	40.6168	CH25H	Cholesterol 25-hydroxylase
ATACTATAAT	75	91	100	24.1451	39.1019	40.6147	NCOA7	Nuclear receptor coactivator 7
ATGCTAGATT	75	83	100	32.4163	38.7147	40.5735	HNRPK	Heterogeneous nuclear ribonucleoprotein K
TACACTTGAA	87	83	100	63.6308	53.83	40.5612	AGR2	Anterior gradient 2 homolog (Xenopus laevis)
TCAACTTGAA	87	91	100	32.43	31.6631	40.5599	KIAA1961	KIAA1961 gene
ATCTCAAAGA	62	83	100	25.948	31.6794	40.5477	TMEM49	Transmembrane protein 49
AGCCTTTGTT	87	91	100	36.0822	31.788	40.5144	SERPINH1	Serpin peptidase inhibitor, clade H (heat shock protein 47), member 1, (collagen binding protein 1)
GTGTTGAGAG	62	91	100	28.9862	36.2183	40.4876		CDNA FLJ30007 fis, clone 3NB692000012
AGAAAGCAGT	75	75	100	32.9733	24.7963	40.4184	LOC130576	Hypothetical protein LOC130576
CAGTTACTTA	75	91	100	45.1637	41.0097	40.4163	YWHAB	Tyrosine 3-monooxygenase/tryptophan 5-monooxygenase activation protein, beta polypeptide
GTTACTTAAT	75	66	100	26.9344	34.2462	40.404	NELL2	NEL-like 2 (chicken)
GATATTTAAA	87	83	100	39.6119	28.9503	40.3917	TIMM22	Translocase of inner mitochondrial membrane 22 homolog (yeast)
AACTCTAAGG	75	83	100	22.2851	21.899	40.376	RNF141	Ring finger protein 141
TAAAGCCTTT	87	83	100	28.7228	31.8064	40.3615	C14orf10	Chromosome 14 open reading frame 10
CCCTTCTATT	75	83	100	44.9181	31.413	40.2914	CMAS	Cytidine monophosphate N-acetylneuraminic acid synthetase
TAATGGTGTA	75	75	100	33.9489	23.2819	40.2371
CGTGTGCCTG	87	91	100	31.5314	34.87	40.1508	ELA2A	Elastase 2A
TACATATGAT	75	58	100	20.4955	18.3117	40.023	SDK1	Sidekick homolog 1 (chicken)
AATATGTAAT	75	91	100	24.9817	29.274	39.9248	PAWR	PRKC, apoptosis, WT1, regulator
TTGGAACAAT	62	91	100	24.5738	38.0961	39.8267	SLIT1	Slit homolog 1 (Drosophila)
GCCAGCGTCA	87	91	100	54.1508	50.9583	39.6003	TUBGCP2	Tubulin, gamma complex associated protein 2
CAGTTCTTGA	87	66	100	25.4751	21.8926	39.5859	TSHZ1	Teashirt family zinc finger 1
TTTTTTCCCT	50	66	100	14.39	19.3136	39.5591	EED	Embryonic ectoderm development
TGTTAATTTA	75	75	100	32.1669	25.3461	39.5412	KIAA0194	KIAA0194 protein
GCACGTGTTC	62	83	100	24.9104	21.1318	39.5145	CYP2J2	Cytochrome P450, family 2, subfamily J, polypeptide 2
TATAAAGTAA	87	66	100	28.0086	19.784	39.4598	IFRD1	Interferon-related developmental regulator 1
GCTCCTTTCA	87	91	100	28.4986	30.6775	39.4576
ATGTTCCTAT	87	91	100	27.4628	30.8336	39.4308	CCM2	Cerebral cavernous malformation 2
GGGAGGAGGG	87	66	100	46.1033	25.7081	39.4287	WWC2	WW, C2 and coiled-coil domain containing 2
GAAAAGGAAT	62	75	100	19.4455	20.0243	39.4186	BICD2	Bicaudal D homolog 2 (Drosophila)
TTTCATTGCC	50	75	100	23.8721	31.0269	39.4007	TACC1	Transforming, acidic coiled-coil containing protein 1
GGGTAACCCT	75	83	100	28.6925	27.685	39.3884	CAPN2	Calpain 2, (m/II) large subunit
GCTTAAGAAT	62	66	100	19.6956	18.8129	39.3884	CDC16	CDC16 cell division cycle 16 homolog (S. cerevisiae)
TCTTTAAAGT	87	66	100	32.403	30.8254	39.3862	NET1	Neuroepithelial cell transforming gene 1
CTGTTTATGA	87	91	100	47.0594	27.6949	39.3739	DEK	DEK oncogene (DNA binding)
AAAGGCACTG	75	66	100	38.149	19.8996	39.3717	GCLC	Glutamate-cysteine ligase, catalytic subunit
TGTCTTTGTG	87	91	100	37.5257	27.1051	39.3315		CDNA FLJ25106 fis, clone CBR01467
TAGCAAAGAT	75	83	100	25.6717	26.1149	39.3315	ARNT	Aryl hydrocarbon receptor nuclear translocator
GACTTGTATA	37	91	100	10.225	42.6569	39.2925	NFKBIA	Nuclear factor of kappa light polypeptide gene enhancer in B-cells inhibitor, alpha
GCCAAAGTGT	75	91	100	37.8851	33.7035	39.2881	RDH14	Retinol dehydrogenase 14 (all-trans and 9-cis)
CAGCGCTGCA	87	91	100	37.0153	35.526	39.2491	CDC37	CDC37 cell division cycle 37 homolog (S. cerevisiae)
TTGCTTAATA	75	91	100	44.5069	45.0683	39.2478	RPL36A	Ribosomal protein L36a
CAGCTCTTAG	87	91	100	52.5274	42.8363	39.2434	LSM16	LSM16 homolog (EDC3, S. cerevisiae)
TTTATGTTGA	75	75	100	26.233	24.8132	39.1922	DUSP22	Dual specificity phosphatase 22
CCTCGCTCAG	62	91	100	41.5334	33.9181	39.19	HADHA	Hydroxyacyl-Coenzyme A dehydrogenase/3-ketoacyl-Coenzyme A thiolase/enoyl-Coenzyme A hydratase (trifunctional protein), alpha subunit
CCCCCTCGTG	75	83	100	28.8365	28.6517	39.162	ADRBK1	Adrenergic, beta, receptor kinase 1
CTATAAGTAT	62	50	100	16.2145	12.8745	39.1519	MUT	Methylmalonyl Coenzyme A mutase
AAAGATAAAT	62	91	100	20.7865	35.7621	39.1475		CDNA FLJ30424 fis, clone BRACE2008881, weakly similar to ZINC FINGER PROTEIN 195
GGAAGATGAT	62	58	100	13.0415	25.5164	39.1208	TTC7B	Tetratricopeptide repeat domain 7B
GGAGGTAGGG	62	75	100	34.264	35.2075	39.0761	PTK7	PTK7 protein tyrosine kinase 7
ATCTCAGCTC	87	91	100	27.3254	38.0732	39.0651	TRAF5	TNF receptor-associated factor 5
ATTTTTGGTG	87	83	100	44.2315	31.326	39.0639	PREPL	Prolyl endopeptidase-like
GTGCTGATTC	87	91	100	37.4002	39.6551	39.063	COL7A1	Collagen, type VII, alpha 1 (epidermolysis bullosa, dystrophic, dominant and recessive)
TTTTGTTGCT	62	83	100	19.4207	26.8748	39.0595	BBS7	Bardet-Biedl syndrome 7
AATCAATAAT	62	83	100	23.1081	26.7134	39.0494		Transcribed locus
ACTGTTTGTT	50	66	100	14.1274	26.406	39.035	HLA-DPB1	Major histocompatibility complex, class II, DP beta 1
GGCCTCCCAG	87	83	100	44.8475	36.2535	39.0026	PIGQ	Phosphatidylinositol glycan, class Q
GAAGAGGCTG	75	83	100	29.2662	40.04	38.978	MORN1	MORN repeat containing 1
TTGACCAGGC	62	83	100	25.6576	38.2346	38.9347	LOC56902	Putatative 28 kDa protein
GTCCGGAGTC	62	58	100	27.4956	17.0447	38.9067	PPME1	Protein phosphatase methylesterase 1
CTTTATGTGA	87	91	100	50.4498	39.1609	38.8944	HDAC2	Histone deacetylase 2
CTAACTCAGT	87	66	100	35.8714	22.1022	38.8677	GPR110	G protein-coupled receptor 110
GGTGTGGGTG	50	83	100	18.3345	25.96	38.8519		Transcribed locus
TTCAATTTCA	75	91	100	47.7218	39.9389	38.8353	CTTN	Cortactin
TCTTGTGCAT	75	91	100	31.2766	34.2762	38.8353	LDHA	Lactate dehydrogenase A
ACTCTTTCAA	87	83	100	27.2341	53.9095	38.7919
TATTGTGTGT	87	91	100	35.6534	31.2331	38.784	NDUFS1	NADH dehydrogenase (ubiquinone) Fe-S protein 1, 75kDa (NADH-coenzyme Q reductase)
AGGGAAGACA	87	91	100	46.1647	36.787	38.7674	C6orf165	Chromosome 6 open reading frame 165
CTGTGTTTCA	75	83	100	40.4502	36.9623	38.7394	YWHAE	Tyrosine 3-monooxygenase/tryptophan 5-monooxygenase activation protein, epsilon polypeptide
AGGTCCCTGT	50	66	100	20.6575	21.4232	38.7394	TIMM10	Translocase of inner mitochondrial membrane 10 homolog (yeast)
ACGGCTCCGA	87	66	100	35.0678	31.6347	38.6837	MRPL53	Mitochondrial ribosomal protein L53
AAAGAAAAAG	87	91	100	27.3831	31.4864	38.6557	SCYL2	SCY1-like 2 (S. cerevisiae)
GGCAGAAAGT	75	75	100	24.6951	25.1487	38.6412	MAGEB3	Melanoma antigen family B, 3
AAACTGAATA	75	66	100	41.7199	20.9329	38.6412	GALNT3	UDP-N-acetyl-alpha-D-galactosamine:polypeptide N-acetylgalactosaminyltransferase 3 (GalNAc-T3)
CTTAGAGCCC	75	83	100	21.6525	26.0076	38.6001	TXN2	Thioredoxin 2
CAGGAGGAGT	87	75	100	48.9299	31.1809	38.6001	PDIA3	Protein disulfide isomerase family A, member 3
CAACGAAACC	87	91	100	63.0486	56.1523	38.5843	UBB	Ubiquitin B
GCGGTTGTGG	37	75	100	17.2523	35.0794	38.5422	LAPTM5	Lysosomal associated multispanning membrane protein 5
CTGAGAGCTG	62	83	100	23.4023	36.3499	38.4853	GAS6	Growth arrest-specific 6
CTCACAAGGG	87	75	100	27.3747	24.8169	38.0618	EWSR1	Ewing sarcoma breakpoint region 1
TAACAGTGAT	87	83	100	39.3899	26.8673	38.0351	TUSC1	Tumor suppressor candidate 1
GTGCCAGCCC	75	91	100	38.0909	42.5166	37.9046	ARF3	ADP-ribosylation factor 3
GTATGGGGGA	62	75	100	21.8367	25.6024	37.8923
ATGTCTATAC	37	75	100	10.2686	23.4041	37.8656		Transcribed locus
CAATCATTCC	87	75	100	36.0859	26.8998	37.7618	ANXA11	Annexin A11
TAATCTTTAC	50	75	100	19.6988	22.0825	37.7395	PSMD11	Proteasome (prosome, macropain) 26S subunit, non-ATPase, 11
AATAAGCCAA	62	91	100	21.2894	24.6802	37.7084	BTN2A1	Butyrophilin, subfamily 2, member A1
TGCAAATAAA	37	83	100	15.9439	22.968	37.6804		MU-MB-17.262 mRNA sequence
CCATTGAAAC	37	66	100	14.7506	24.7881	37.6515	LAMB3	Laminin, beta 3
GTTTAAAAGA	87	91	100	24.4967	26.6039	37.6392	AHR	Aryl hydrocarbon receptor
TGTATGGTGG	75	83	100	29.936	24.1054	37.5823	STX1A	Syntaxin 1A (brain)
ACCGCTTGTT	62	91	100	35.8696	38.813	37.5678	ITPR3	Inositol 1,4,5-triphosphate receptor, type 3
ATGGGGGTGA	87	83	100	46.7239	36.2352	37.5266	MFSD5	Major facilitator superfamily domain containing 5
AGTAATCATC	62	50	100	18.7885	12.741	37.4719	PSMF1	Proteasome (prosome, macropain) inhibitor subunit 1 (PI31)
TGACTTGTAA	50	75	100	16.8565	20.1234	37.4574	MGC16943	Similar to RIKEN cDNA 4933424N09 gene
AAGCAAAAGG	37	66	100	13.556	19.0245	37.4574	C5orf13	Chromosome 5 open reading frame 13
CTAAATAAAG	87	83	100	42.7997	21.385	37.4294	ZCSL2	Zinc finger, CSL-type containing 2
GGAACTCTGT	75	50	100	20.2675	12.5792	37.4285	JDP2	Jun dimerization protein 2
GCGCCACGGC	87	66	100	36.9072	23.7623	37.3716	LOC339457	Hypothetical protein LOC339457
GTCAAATGGT	75	83	100	32.144	26.0835	37.3559		CDNA clone IMAGE:4800096
AAGGCCACCG	62	83	100	18.2509	35.1339	37.2946	MGMT	O-6-methylguanine-DNA methyltransferase
TACACTACAT	75	66	100	31.421	19.7387	37.2599	DIRC2	Disrupted in renal carcinoma 2
TGGAAGAAAC	87	83	100	45.173	27.7077	37.2455	C6orf125	Chromosome 6 open reading frame 125
ATATGTGGTC	75	58	100	27.9793	21.2252	37.2455	CUL4A	Cullin 4A
CTTTTGTTCT	50	75	100	24.0364	18.0241	37.2433	STX12	Syntaxin 12
ACTTCACAAA	37	25	100	12.4004	11.1743	37.2254	C3orf29	Chromosome 3 open reading frame 29
AACACAGCCT	37	83	100	13.3899	53.7681	37.1986	C4A	Complement component 4A (Rodgers blood group)
TAAAAGGATG	62	91	100	18.5072	28.5292	37.1886	C14orf21	Chromosome 14 open reading frame 21
AGAAGGAGAG	87	83	100	40.7666	26.0544	37.1842	CHST6	Carbohydrate (N-acetylglucosamine 6-O) sulfotransferase 6
CGAGCTTCCA	87	91	100	41.7521	41.9896	37.1597	MGC10334	Hypothetical protein MGC10334
TTTCTGAAAA	75	91	100	28.0682	34.2619	37.1439	NDUFB6	NADH dehydrogenase (ubiquinone) 1 beta subcomplex, 6, 17kDa
AAAAGAAGTT	87	83	100	27.5201	26.6906	37.1439	HECTD3	HECT domain containing 3
CACCCTTTAC	75	75	100	40.9054	19.4579	37.1307	TAX1BP1	Tax1 (human T-cell leukemia virus type I) binding protein 1
CCAGAATAAT	62	75	100	13.2521	23.8941	37.1172
TGTGTGTGTA	87	66	100	32.4296	24.3716	37.115	MOSPD1	Motile sperm domain containing 1
AAGGAGTTAC	87	75	100	33.033	19.9401	37.1128	EIF1	Eukaryotic translation initiation factor 1
TGAATAACAA	50	41	100	14.9987	11.5614	37.1049		Transcribed locus
TGGACCTGGA	75	83	100	26.5866	28.5254	37.1027	TTLL1	Tubulin tyrosine ligase-like family, member 1
AGGGAGGGGC	87	91	100	59.9983	48.4269	37.0883	GPX3	Glutathione peroxidase 3 (plasma)
TAGCTGCCTT	75	91	100	21.2588	41.631	37.0883	DVL2	Dishevelled, dsh homolog 2 (Drosophila)
CTTTACAGCC	75	83	100	28.234	26.2012	37.0738	MGC35048	Hypothetical protein MGC35048
CCCACCCCCA	75	91	100	26.7785	27.0412	37.0615	ANAPC2	Anaphase promoting complex subunit 2
GAACTGTGAG	62	91	100	23.2821	27.6373	37.0594	KIAA1161	KIAA1161
CCGGAATGTG	50	91	100	25.2307	43.3962	37.0314	B4GALT7	Xylosylprotein beta 1,4-galactosyltransferase, polypeptide 7 (galactosyltransferase I)
CTCTGATGCA	75	83	100	33.1621	28.2065	37.0314	POLG	Polymerase (DNA directed), gamma
GGCAAGGGGG	87	83	100	31.6961	24.785	37.0292	KRT8	Keratin 8
GTGATGGGCT	37	66	100	16.3137	13.6968	37.0068	EVPL	Envoplakin
TGCATTAAAA	75	75	100	20.409	20.6772	37.0046	ARL6	ADP-ribosylation factor-like 6
AGGTTCTGCC	87	91	100	29.9884	30.1429	37.0024	FAM53C	Family with sequence similarity 53, member C
CTATTTAGGG	75	91	100	36.0386	36.4546	37.0024	MRPL27	Mitochondrial ribosomal protein L27
TACAAATTCA	87	83	100	38.3778	37.2967	36.9757	RANGAP1	Ran GTPase activating protein 1
TAGAAGCTTC	75	91	100	27.8392	34.9527	36.9634	C9orf152	Chromosome 9 open reading frame 152
TACTGTTTGA	87	66	100	23.4183	20.441	36.9477	C3orf39	Chromosome 3 open reading frame 39
TGATGTTTGC	75	75	100	33.8134	22.43	36.9065	UBQLN2	Ubiquilin 2
AACCCGGAAG	75	91	100	23.3127	30.8704	36.9052	BTN3A2	Butyrophilin, subfamily 3, member A2
ACAAAACCCC	87	91	100	23.382	32.6856	36.9043	MTSS1	Metastasis suppressor 1
TGCTGTAAAG	62	91	100	27.4666	30.7443	36.8899	MGC5297	Hypothetical protein MGC5297
TTTATAAGTT	87	58	100	24.185	20.8339	36.861	TOMM40	Translocase of outer mitochondrial membrane 40 homolog (yeast)
GTTGAGTTTC	75	58	100	22.1513	15.918	36.8329	RB1CC1	RB1-inducible coiled-coil 1
TGGGAGCCCT	75	66	100	24.1656	20.424	36.7804	FAM102A	Family with sequence similarity 102, member A
CAAAAATAGT	87	83	100	29.5252	23.1588	36.7795	SH3BGRL2	SH3 domain binding glutamic acid-rich protein like 2
ACTCTTCTAA	75	83	100	41.5772	35.4371	36.765	SCCPDH	Saccharopine dehydrogenase (putative)
GAGCTTTTGA	75	83	100	28.5812	30.2195	36.709	C10orf119	Chromosome 10 open reading frame 119
ACGTTTGATT	75	91	100	28.9711	27.5815	36.7081	KIAA1458	KIAA1458 protein
GGAAGATGTT	75	91	100	27.1466	38.4178	36.7081	PQLC1	PQ loop repeat containing 1
CCTGCTCTTC	50	66	100	10.1478	25.1193	36.6792		CDNA clone IMAGE:30346747
AGTTGAAATT	87	91	100	35.5537	54.1259	36.6512	ERGIC1	Endoplasmic reticulum-golgi intermediate compartment (ERGIC) 1
ACCTTACAGT	87	91	100	54.4561	42.0569	36.6245	PFN2	Profilin 2
GTTATCTTTG	62	83	100	13.5298	23.5677	36.0595	FADS1	Fatty acid desaturase 1
CCAATTCATT	62	58	100	17.295	15.689	36.0595		Transcribed locus, strongly similar to XP_512155.1 PREDICTED: lectin, mannose-binding, 1 [Pan troglodytes]
GGCCGCTGCT	87	83	100	30.2349	36.4947	35.9579	ANXA7	Annexin A7
CGGACAATCA	75	75	100	21.317	20.4018	35.9456	TPCN1	Two pore segment channel 1
GTTCTAAATG	62	91	100	26.9971	30.2512	35.9045	NRBP2	Nuclear receptor binding protein 2
AGTTTGAAAA	62	91	100	39.8003	36.7333	35.8865		Transcribed locus
TAGACCAGAT	75	91	100	24.7873	26.2295	35.8743	KIAA0515	KIAA0515
GACTCAGGGA	62	91	100	21.7951	24.7731	35.862	GTPBP2	GTP binding protein 2
CCCCTAAGTA	62	66	100	13.7449	22.714	35.8029	NCOR1	Nuclear receptor co-repressor 1
CTGCAAGGAC	62	91	100	20.9197	31.2245	35.7783	LRRC61	Leucine rich repeat containing 61
GTTCCCCAGT	87	66	100	36.9419	21.7795	35.7617
CCCACCCTTG	87	91	100	30.2042	32.1005	35.6925	ZMYM3	Zinc finger, MYM-type 3
TCAAGTTTAT	87	91	100	25.2326	24.1896	35.6925	TPARL	TPA regulated locus
GAATATTGAA	75	50	100	25.7124	16.1092	35.6925	PDE10A	Phosphodiesterase 10A
GTGGGTGTCC	87	91	100	41.9089	49.5648	35.6781	COBRA1	Cofactor of BRCA1
CTTTTAAAAT	62	75	100	26.8277	18.3523	35.6781	CYCS	Cytochrome c, somatic
TCAAAGTGGA	50	83	100	9.92758	21.5179	35.6759	HMGN4	High mobility group nucleosomal binding domain 4
ACTCCCTCCT	87	91	100	51.5867	36.9342	35.6724	CSRP1	Cysteine and glycine-rich protein 1
ACATTTTGGA	75	91	100	21.6306	26.9688	35.6513	ZPBP2	Zona pellucida binding protein 2
TACAAATCGT	87	83	100	26.8677	33.4626	35.6513	KIAA0672	KIAA0672 gene product
AGACCTGTAA	75	83	100	25.8549	17.9889	35.6513	CTCF	CCCTC-binding factor (zinc finger protein)
GTACATTGTA	87	83	100	64.201	57.0255	35.6457	TCEAL3	Transcription elongation factor A (SII)-like 3
CTTCTCTGTT	87	83	100	46.4182	25.6801	35.6334	BAIAP2L1	BAI1-associated protein 2-like 1
AAAGTGTATT	75	91	100	26.9134	26.9234	35.6189	LINCR	Likely ortholog of mouse lung-inducible Neutralized-related C3HC4 RING domain protein
GTTGCTCTAT	75	83	100	43.1821	32.3369	35.6067	TPT1	Tumor protein, translationally-controlled 1
CCTGCCCCCC	62	75	100	21.9912	29.67	35.6067	MAPK3	Mitogen-activated protein kinase 3
CAGTGATAGT	50	58	100	12.2874	17.6387	35.6067	TSGA10	Testis specific, 10
ACAAAATATG	75	91	100	27.1262	26.8325	35.5944	PAQR3	Progestin and adipoQ receptor family member III
AAAGAGATGA	87	83	100	30.5253	25.703	35.5799
TTCAGAATAC	37	66	100	13.7574	21.0087	35.5778	COP1	Caspase-1 dominant-negative inhibitor pseudo-ICE
AATGCTTGAT	50	66	100	15.9063	22.7988	35.5598	RBBP7	Retinoblastoma binding protein 7
ACTCAAATGG	75	83	100	32.3621	30.5023	35.5476		Transcribed locus
CACCTGTGGT	50	83	100	16.5177	36.0649	35.5375	C9orf10OS	Chromosome 9 open reading frame 10 opposite strand
TGTAGACCAA	25	58	100	8.93551	14.6077	35.523
GTGCTCTGTA	75	75	100	25.4166	24.6904	35.4963	PRRT1	Proline-rich transmembrane protein 1
TTTTCTATCA	37	66	100	13.5133	21.8358	35.4818	STEAP2	Six transmembrane epithelial antigen of the prostate 2
GATATCAATA	87	75	100	32.9497	25.0483	35.4516	C1orf165	Chromosome 1 open reading frame 165
ACCGGTCCGG	87	91	100	40.5189	40.8386	35.4372	RPL13	Ribosomal protein L13
GTTAAATATG	75	83	100	27.1166	27.2125	35.435	UXS1	UDP-glucuronate decarboxylase 1
GAAGATATTC	75	75	100	30.6673	33.9161	35.4249	SOAT1	Sterol O-acyltransferase (acyl-Coenzyme A: cholesterol acyltransferase) 1
GAAAAAATGT	87	91	100	46.2156	41.5069	35.4092	TCEAL4	Transcription elongation factor A (SII)-like 4
ACTCGAATAT	75	91	100	32.9057	41.1317	35.4048	SECTM1	Secreted and transmembrane 1
CTAAAGAATG	50	33	100	13.5286	10.8064	35.3969	ZNF273	Zinc finger protein 273
ATCCGTGCCC	62	75	100	14.8528	23.5334	35.396	CALM3	Calmodulin 3 (phosphorylase kinase, delta)
GTTAATTGCT	87	91	100	38.7298	26.1821	35.3803	SELS	Selenoprotein S
AAAGTAACAT	87	66	100	25.7944	19.9802	35.3781		Full-length cDNA clone CS0DM001YA04 of Fetal liver of Homo sapiens (human)
TCAGAGGTGG	37	25	100	8.53991	9.27595	35.3781	SBP1	HBV pre-s2 binding protein 1
ATCTTCTTTA	87	91	100	23.694	33.6157	35.3514	B2M	Beta-2-microglobulin
AAGGAGAAGG	87	91	100	40.9465	40.0478	35.3391	DDOST	Dolichyl-diphosphooligosaccharide-protein glycosyltransferase
GAAAAGCTCC	87	83	100	29.9494	32.9545	35.3391	SMAD3	SMAD, mothers against DPP homolog 3 (Drosophila)
GAGGAACCAG	75	83	100	32.396	40.6385	35.3391	PWWP2	PWWP domain containing 2
GCGAAACTCT	75	83	100	26.3145	28.6554	35.3246		Transcribed locus, weakly similar to XP_517655.1 PREDICTED: similar to KIAA0825 protein [Pan troglodytes]
AAGCTCCCTG	50	83	100	19.3051	21.6335	35.2966	TBL3	Transducin (beta)-like 3
CCCAATTTTC	75	91	100	41.2279	33.2813	35.2843	POLR2F	Polymerase (RNA) II (DNA directed) polypeptide F
AAATTGTTCC	87	83	100	38.8967	32.654	35.2677	PSMA3	Proteasome (prosome, macropain) subunit, alpha type, 3
TCCAATACTG	50	91	100	19.6312	36.2648	35.2664	DCTN2	Dynactin 2 (p50)
TGCTGCCTGT	62	91	100	22.0836	45.1112	35.2655	BST2	Bone marrow stromal cell antigen 2
CCACAGTAGA	75	83	100	37.157	29.5543	35.2554	ZNF207	Zinc finger protein 207
AGGGTGTACA	62	66	100	20.3062	20.5409	35.2554	C14orf79	Chromosome 14 open reading frame 79
TAAACTGCAT	37	33	100	15.0141	12.4272	35.2554
GGAAATAAAA	75	75	100	35.2803	23.0475	35.2397	F2	Coagulation factor II (thrombin)
GGGCAGATGC	75	91	100	29.9177	27.0996	35.2375	INTS3	Integrator complex subunit 3
AATGGATTCC	87	75	100	32.246	27.9465	35.2274	PHF17	PHD finger protein 17
ACAAAGCCCC	37	41	100	12.3125	15.2204	35.2108	APOBEC3G	Apolipoprotein B mRNA editing enzyme, catalytic polypeptide-like 3G
CTTTGCACTC	87	91	100	41.4286	27.4634	35.1985	TCEA1	Transcription elongation factor A (SII), 1
CCTGTAATAC	87	91	100	31.6694	33.8069	35.1985	PCYT1A	Phosphate cytidylyltransferase 1, choline, alpha
CAGGCAGGTA	62	58	100	24.2628	20.4183	35.1862	C1orf88	Chromosome 1 open reading frame 88
GTCACAGTCC	87	91	100	32.276	37.26	35.1718	SRF	Serum response factor (c-fos serum response element-binding transcription factor)
TGAAGGTGGA	75	91	100	24.6356	38.9531	35.1573	CABIN1	Calcineurin binding protein 1
ACCTGCTGGT	75	91	100	29.1979	34.3512	35.1394	RAB14	RAB14, member RAS oncogene family
TGATCAAAAA	62	75	100	21.3977	19.1146	35.1271	EPDR1	Ependymin related protein 1 (zebrafish)
TGTTAGAAAA	50	41	100	14.1529	14.0893	35.1271	PLOD2	Procollagen-lysine, 2-oxoglutarate 5-dioxygenase 2
TTTGATAATA	87	83	100	27.4851	25.0826	35.1127	PTGER3	Prostaglandin E receptor 3 (subtype EP3)
GATGAAGAGA	75	83	100	38.0268	28.8647	35.0724	C11orf74	Chromosome 11 open reading frame 74
GCAGCTGGGC	50	83	100	17.1341	97.6852	35.0715	DOC2A	Double C2-like domains, alpha
TTAATTTATT	87	83	100	42.9202	47.1959	35.0693	GNE	Glucosamine (UDP-N-acetyl)-2-epimerase/N-acetylmannosamine kinase
CAGTTAAAGA	37	83	100	16.8572	21.626	35.0558	ABCC6	ATP-binding cassette, sub-family C (CFTR/MRP), member 6
CACTGCCTGT	87	91	100	27.7752	32.03	35.0268	NUP188	Nucleoporin 188kDa
GAGCTTTAAT	25	66	100	4.62661	28.6082	34.9878		Transcribed locus, strongly similar to XP_373821.2 PREDICTED: hypothetical protein XP_373821 [Homo sapiens]
TCTTTATTTT	87	91	100	31.3399	40.0676	34.9866	FMO5	Flavin containing monooxygenase 5
TACATATGGT	62	75	100	14.165	20.045	34.9598	ACBD3	Acyl-Coenzyme A binding domain containing 3
CCTAGTAAAA	87	83	100	42.8042	32.6541	34.9174	TSNAX	Translin-associated factor X
GGGGCAACAG	37	83	100	8.50322	35.8601	34.9165	CD52	CD52 molecule
CTCATACACC	87	58	100	44.0076	25.1904	34.874
GGCTGCCCTG	87	91	100	23.9128	24.5067	34.8595	ANKS3	Ankyrin repeat and sterile alpha motif domain containing 3
CATATTTTTT	87	75	100	74.0195	34.641	34.8184	HOXA2	Homeobox A2
TACACAGAAC	87	83	100	34.7754	35.0483	34.7501	ZDHHC20	Zinc finger, DHHC-type containing 20
ACCTGTAATT	75	83	100	21.6203	24.914	34.7036	DDX47	DEAD (Asp-Glu-Ala-Asp) box polypeptide 47
TTTACACAGT	62	58	100	17.0594	19.6231	34.2678	TRIO	Triple functional domain (PTPRF interacting)
GTGGCGTGCA	75	75	100	28.3724	37.3945	34.1965	OS9	Amplified in osteosarcoma
TTAATGAGAA	50	58	100	11.6838	12.7597	34.1842	DMXL2	Dmx-like 2
TGCAAAGTAC	37	50	100	13.4189	10.8479	34.1842	COL24A1	Collagen, type XXIV, alpha 1
CAGTTATGTT	50	58	100	15.121	18.71	34.1251	PKIB	Protein kinase (cAMP-dependent, catalytic) inhibitor beta
ATAGGCTTAC	75	66	100	23.7649	24.9866	34.1128	ST6GALNAC2	ST6 (alpha-N-acetyl-neuraminyl-2,3-beta-galactosyl-1,3)-N-acetylgalactosaminide alpha-2,6-sialyltransferase 2
AATAAAGTCA	75	75	100	24.9992	21.5684	34.0682	FLJ11171	Hypothetical protein FLJ11171
CAAATAAAAG	75	66	100	24.8366	24.9224	34.0537	MALL	Mal, T-cell differentiation protein-like
GGAAGATGAA	87	91	100	38.8179	32.3352	34.0436	P15RS	Hypothetical protein FLJ10656
ATCACGCCAC	75	91	100	20.7659	38.5416	34.0292		CDNA clone IMAGE:3927515
TATTTAGAAA	50	50	100	14.4716	12.4636	33.9845	NUDT21	Nudix (nucleoside diphosphate linked moiety X)-type motif 21
GAGACGAGAG	87	66	100	26.402	18.5261	33.9823	PPIL6	Peptidylprolyl isomerase (cyclophilin)-like 6
GACTAAGAAA	37	25	100	10.435	15.1561	33.9722	DIPA	Hepatitis delta antigen-interacting protein A
TGGGCCTGTG	62	75	100	20.8155	22.8375	33.9701	LOC113386	Similar to envelope protein
AATGACCTGG	75	58	100	22.0793	16.6936	33.9556	TUBB4	Tubulin, beta 4
TTCAAAAGAA	87	58	100	34.1259	19.7721	33.9009	METTL5	Methyltransferase like 5
TCTTTGCTCT	75	75	100	29.9952	22.2264	33.8864	PARVA	Parvin, alpha
ATCTCCTTGT	87	91	100	36.7215	28.2004	33.8741
GTGTTCCCAT	75	91	100	41.5579	37.898	33.8452	RNF146	Ring finger protein 146
AAATAATGTT	62	66	100	21.375	24.0991	33.8295	SREBF2	Sterol regulatory element binding transcription factor 2
AAGAGCGCCG	87	91	100	40.1882	35.1107	33.7883	HSPA1A	Heat shock 70kDa protein 1A
AAATCGATGA	87	91	100	31.0292	32.0597	33.7883	FAM58A	Family with sequence similarity 58, member A
TATATAGTGA	50	41	100	15.9505	12.8614	33.7883	RCOR3	REST corepressor 3
GATCTGTTCC	75	66	100	25.7172	20.1538	33.7861	GLE1L	GLE1 RNA export mediator-like (yeast)
CCCAGCCTGA	87	83	100	25.3406	19.6477	33.7292	MGC24039	Hypothetical protein MGC24039
GAGACGCATT	75	83	100	26.9428	30.3563	33.7292	LMO2	LIM domain only 2 (rhombotin-like 1)
CATAACCTTC	87	83	100	38.9441	30.0162	33.7147	SFRS3	Splicing factor, arginine/serine-rich 3
AAATAAATTA	75	75	100	25.8105	22.2639	33.7046		CDNA FLJ37302 fis, clone BRAMY2016009
GCGCGGGCGA	87	91	100	53.1035	61.3254	33.7025	RPLP1	Ribosomal protein, large, P1
CAAATAAATG	75	83	100	30.4777	21.6602	33.7025	OBSL1	Obscurin-like 1
GGCAGCACAA	75	91	100	34.0382	36.2268	33.6867	ECH1	Enoyl Coenzyme A hydratase 1, peroxisomal
TAAATATAAA	50	83	100	20.9867	28.782	33.6867	MRPL18	Mitochondrial ribosomal protein L18
TCAGTAGTTG	87	66	100	32.007	21.442	33.6867	LOC286189	Hypothetical protein LOC286189
GAGGAGTGGG	62	75	100	20.0389	18.4557	33.6757	ZNF297	Zinc finger protein 297
GAAGTCGGAA	37	75	100	14.0727	22.6406	33.6757	BIRC5	Baculoviral IAP repeat-containing 5 (survivin)
TAAACTGTGA	75	75	100	24.883	21.1759	33.6745	KATNA1	Katanin p60 (ATPase-containing) subunit A 1
GGAGGCAGAG	50	83	100	11.0584	28.7497	33.6723		Transcribed locus, weakly similar to NP_061913.2 elongation protein 4 homolog; PAX6 neighbor gene; chromosome 11 open reading frame 19 [Homo sapiens]
TGGGGAAATC	87	83	100	48.0039	36.457	33.66	IQSEC1	IQ motif and Sec7 domain 1
AGAACAGTTT	62	75	100	16.0018	17.6661	33.66	KIAA1244	KIAA1244
TCATACCATT	75	66	100	27.895	20.5902	33.66	RICS	Rho GTPase-activating protein
GCTAAGCCAT	87	83	100	34.6864	29.319	33.6578	ALCAM	Activated leukocyte cell adhesion molecule
GTGTGTTTGT	87	75	100	26.0799	40.3145	33.6578	TGFBI	Transforming growth factor, beta-induced, 68kDa
ACTACAGCCA	75	66	100	26.2042	16.4795	33.6477	CD96	CD96 molecule
TACCAAGTTT	25	75	100	12.1102	16.8174	33.6188	TBL1XR1	Transducin (beta)-like 1X-linked receptor 1
GCGGAGAGAG	87	50	100	28.7713	21.9413	33.6044
AGAAGTACTG	50	83	100	20.2904	22.2829	33.6031	RRM1	Ribonucleotide reductase M1 polypeptide
TAATTTAGGT	87	58	100	29.9212	21.0811	33.5899		Transcribed locus, moderately similar to XP_519878.1 PREDICTED: similar to ubiquitin-conjugating enzyme E2 variant 1 isoform c; DNA-binding protein [Pan troglodytes]
GCGCGATGCA	87	83	100	42.6736	27.5021	33.5886	CCDC71	Coiled-coil domain containing 71
GAAATGTATG	87	91	100	27.2014	28.4325	33.5763	MAGI1	Membrane associated guanylate kinase, WW and PDZ domain containing 1
CCAAGAATGT	87	75	100	35.5777	25.894	33.5742	SH3GLB1	SH3-domain GRB2-like endophilin B1
AAACAAGAAA	87	83	100	30.3418	32.7205	33.5641	UNC13B	Unc-13 homolog B (C. elegans)
GAATGAAATA	75	75	100	26.8481	28.1604	33.5619	DHRS7	Dehydrogenase/reductase (SDR family) member 7
TATTCCCCAC	50	58	100	22.1942	14.4476	33.5619	FOXP4	Forkhead box P4
AAGGAAGAAT	87	66	100	27.9071	22.5329	33.5597	LOC284106	Hypothetical protein LOC284106
GAGAGAAGAG	50	66	100	10.2726	20.5334	33.5496	B4GALT3	UDP-Gal:betaGlcNAc beta 1,4- galactosyltransferase, polypeptide 3
GGGCTCTCCT	50	58	100	20.1471	22.3875	33.5496	ATP5D	ATP synthase, H+ transporting, mitochondrial F1 complex, delta subunit
ATTACAAACC	87	91	100	37.941	44.2382	33.5452	TMEM14C	Transmembrane protein 14C
AAATTGAGTA	50	58	100	13.8703	17.9415	33.5352	SAMD4A	Sterile alpha motif domain containing 4A
CGACCCTCTC	87	75	100	21.6615	25.6751	33.533	GRWD1	Glutamate-rich WD repeat containing 1
GGGGGGTGGA	87	91	100	50.6288	40.4231	33.5295	OACT5	O-acyltransferase (membrane bound) domain containing 5
GCCAAACGTA	75	66	100	28.7227	19.9199	33.5194	MOBKL1A	MOB1, Mps One Binder kinase activator-like 1A (yeast)
CTGACACAGA	62	58	100	18.0608	19.3143	33.5172	POMGNT1	Protein O-linked mannose beta1,2-N-acetylglucosaminyltransferase
CTTTTAACTT	87	83	100	30.6812	26.8968	33.505	DKFZP586P0123	DKFZP586P0123 hypothetical protein
GGCTGATGTG	62	75	100	27.2619	24.3194	33.505	GARS	Glycyl-tRNA synthetase
GGCAGAGGAC	87	83	100	46.7846	30.9733	33.5028	NME1	Non-metastatic cells 1, protein (NM23A) expressed in
AATTAAATCT	62	91	100	25.3421	54.0502	33.4927	TREM1	Triggering receptor expressed on myeloid cells 1
TAGATTTATT	75	58	100	30.9155	24.7102	33.4927	RG9MTD1	RNA (guanine-9-) methyltransferase domain containing 1
CCACACCTCT	37	58	100	10.1467	18.9676	33.4918	TNFSF13	Tumor necrosis factor (ligand) superfamily, member 13
TAAACAAGCA	87	91	100	25.9294	30.4634	33.4761	TBC1D2	TBC1 domain family, member 2
TTTATGTTAT	75	66	100	23.6305	16.0709	33.4638	MRPS17	Mitochondrial ribosomal protein S17
TAATTACTGA	50	41	100	15.2529	12.4648	33.4638	ZNF169	Zinc finger protein 169
GGGCAGAATT	87	41	100	21.1397	11.3319	33.4314	XPO6	Exportin 6
TTAATTGATA	87	66	100	27.2255	22.3011	33.4213	MAOA	Monoamine oxidase A
TGTTTCCTGA	75	83	100	32.488	31.7059	33.409	TERF1	Telomeric repeat binding factor (NIMA-interacting) 1
GAAGTCATTT	75	83	100	35.2629	32.0689	33.4069	MGC61571	Hypothetical protein MGC61571
AGAAGATCTG	87	66	100	28.372	22.8977	33.4047	C10orf97	Chromosome 10 open reading frame 97
TGACGTCAGC	50	91	100	35.7618	36.6733	33.3946	CD81	CD81 molecule
AAAGGGGGCA	75	75	100	21.2512	25.9684	33.3924	HNRPA3	Heterogeneous nuclear ribonucleoprotein A3
TAGAAATGTT	87	83	100	28.283	23.1707	33.3801	SAP30	Sin3A-associated protein, 30kDa
GCTTTCATTG	75	91	100	37.8638	39.1385	33.3767	NUCKS1	Nuclear casein kinase and cyclin-dependent kinase substrate 1
TATTTAGTTT	62	83	100	31.8522	20.6962	33.3767	SOX21	SRY (sex determining region Y)-box 21
TCTGTCCCCA	50	83	100	17.2808	23.5892	33.3758
AATGAATGAA	62	91	100	22.353	43.609	33.3657	DCHS2	Dachsous 2 (Drosophila)
CGCAAGCTGG	87	83	100	38.4929	38.9169	33.3657	LMNA	Lamin A/C
CTCCAATAAA	87	83	100	43.3933	30.9146	33.3644	TLN1	Talin 1
TCTTCTAAAA	87	91	100	27.2914	32.2406	33.3622	POLE3	Polymerase (DNA directed), epsilon 3 (p17 subunit)
GCTGTATAAT	25	75	100	10.9456	17.1232	33.3622	IRF2BP2	Interferon regulatory factor 2 binding protein 2
TGTTAAGTTC	87	83	100	35.5451	31.6902	33.3499	CRY1	Cryptochrome 1 (photolyase-like)
GAATTTGTGT	87	91	100	35.966	35.2698	33.3333	SSR3	Signal sequence receptor, gamma (translocon-associated protein gamma)
AATTTGTGAA	75	33	100	25.2502	14.0937	33.3232	SLC25A13	Solute carrier family 25, member 13 (citrin)
TTGATCGAAG	87	58	100	27.5338	17.0828	33.3223	PAPOLA	Poly(A) polymerase alpha
TGAAAGTAAC	75	91	100	32.0532	42.7353	33.3088	ILF3	Interleukin enhancer binding factor 3, 90kDa
GAAGTGTCAG	87	83	100	32.4235	24.0474	33.3066	PPIH	Peptidylprolyl isomerase H (cyclophilin H)
ATAAAACAAG	75	66	100	20.2192	20.1626	33.3066		CDNA clone IMAGE:4797402
CTTTTATATG	62	66	100	17.1561	16.2236	33.2943	DTWD1	DTW domain containing 1
AAGATCATTG	75	58	100	31.4166	18.5881	33.2786	AP1M2	Adaptor-related protein complex 1, mu 2 subunit
ACAGCCAAGA	87	75	100	47.5301	21.2132	33.2518	NUDT2	Nudix (nucleoside diphosphate linked moiety X)-type motif 2
CAGTACATAA	62	66	100	37.749	26.2534	33.2518	IPO11	Importin 11
AAAAAGAAAA	87	91	100	42.056	43.8926	33.2352	RANBP6	RAN binding protein 6
TGATAAATTA	75	83	100	34.1055	42.4626	33.2251	BIRC3	Baculoviral IAP repeat-containing 3
TAGCAGTACA	87	91	100	35.0212	32.2964	33.2229	HIPK1	Homeodomain interacting protein kinase 1
GTAGAGTTGG	62	66	100	21.1989	18.484	33.2085	SF3A3	Splicing factor 3a, subunit 3, 60kDa
AAAAAGGTTA	50	83	100	16.9477	22.6051	33.1962
CAGAGACGTG	62	75	100	33.7265	28.4974	33.194	DAG1	Dystroglycan 1 (dystrophin-associated glycoprotein 1)
GTGGAGAAAA	75	58	100	17.0047	18.8636	33.1826	DNAJB14	DnaJ (Hsp40) homolog, subfamily B, member 14
TAAATGAACA	50	50	100	16.5344	14.2188	33.1826	NR4A2	Nuclear receptor subfamily 4, group A, member 2
ATTCTGTCAT	62	83	100	28.76	28.1071	33.1805	SUCLA2	Succinate-CoA ligase, ADP-forming, beta subunit
TGGGCCCGTG	50	66	100	19.4396	20.5095	33.1805	MAFK	V-maf musculoaponeurotic fibrosarcoma oncogene homolog K (avian)
GCGGAAGAGT	50	83	100	18.5624	25.5642	33.166	MRPS26	Mitochondrial ribosomal protein S26
TTAAGTGGAA	62	58	100	18.8196	13.1636	33.166	KIAA1458	KIAA1458 protein
GTTGCTTTTG	62	83	100	21.2063	28.1007	33.1537	VAPA	VAMP (vesicle-associated membrane protein)-associated protein A, 33kDa
TTCTGGCACT	87	83	100	20.4145	32.5424	33.1515	KBTBD2	Kelch repeat and BTB (POZ) domain containing 2
GTCTTCAAGC	62	66	100	21.2922	16.0662	33.1248		Transcribed locus
ACAACACCCC	87	91	100	53.857	48.67	33.1104	ITPKC	Inositol 1,4,5-trisphosphate 3-kinase C
CCTCTTCTTC	75	75	100	25.6481	20.5924	33.0823	BCAS3	Breast carcinoma amplified sequence 3
GGGGGTAACT	75	91	100	32.7286	30.1205	33.0679	FUS	Fusion (involved in t(12;16) in malignant liposarcoma)
TGAAGATAGA	75	75	100	30.4364	21.3374	33.0679	BBS2	Bardet-Biedl syndrome 2
TAACATAAAA	75	75	100	27.8778	26.1212	33.0679		MRNA; cDNA DKFZp686H02223 (from clone DKFZp686H02223)
CACTGACAGC	87	83	100	37.8188	41.7393	33.0534	SLC7A2	Solute carrier family 7 (cationic amino acid transporter, y+ system), member 2
AGTTCTATGG	75	58	100	18.8444	15.6788	32.9698		Clone 23728 mRNA sequence
CATCTTATAT	62	66	100	23.3625	21.5339	32.2353	SH3PXD2A	SH3 and PX domains 2A
TCCCTAAATA	62	91	100	22.593	26.1143	32.1784	POLR3K	Polymerase (RNA) III (DNA directed) polypeptide K, 12.3 kDa
AATTCAGGTC	37	83	100	16.7141	22.2331	32.1639	HINT1	Histidine triad nucleotide binding protein 1
CCTCTCCTCC	75	75	100	23.7102	33.355	32.1517	CENPB	Centromere protein B, 80kDa
ACTTTGATGA	62	50	100	19.357	12.8746	32.1193	FLJ20718	Hypothetical protein FLJ20718
TAATAAAGGC	37	33	100	11.6408	10.3918	32.0926	BTBD15	BTB (POZ) domain containing 15
CTAACACTGA	75	83	100	32.4738	28.5622	32.0658		Transcribed locus
CTTCTTCTGT	75	66	100	19.9418	14.4236	32.0479	TCF7L1	Transcription factor 7-like 1 (T-cell specific, HMG-box)
GGTTTGGAAG	75	83	100	23.195	26.8051	32.0234	ICMT	Isoprenylcysteine carboxyl methyltransferase
GAGGCAGAAG	87	83	100	38.8219	26.7116	32.0212	DDX17	DEAD (Asp-Glu-Ala-Asp) box polypeptide 17
ACTATAACCA	87	75	100	32.3847	22.5473	31.9966	C11orf58	Chromosome 11 open reading frame 58
TGCCAGAAAT	87	83	100	33.9277	30.9341	31.9945	KIAA0141	KIAA0141
ATTGATGTGT	62	83	100	20.3227	38.9513	31.9822	SFTPA2	Surfactant, pulmonary-associated protein A2
GCGCAGACTT	75	83	100	30.525	24.3951	31.952	C10orf9	Chromosome 10 open reading frame 9
TGGATTTTGG	87	91	100	38.8668	43.2423	31.9397	ARAF	V-raf murine sarcoma 3611 viral oncogene homolog
AGCACTGTAC	75	83	100	22.0761	24.5765	31.9397	LEREPO4	Likely ortholog of mouse immediate early response, erythropoietin 4
AGAGCAGGTA	62	50	100	18.5038	10.5611	31.9397	GPIAP1	GPI-anchored membrane protein 1
TAAAATGGAT	62	50	100	22.3153	19.9063	31.9253	FBXL2	F-box and leucine-rich repeat protein 2
CTGGCAGATT	62	75	100	22.9625	18.8627	31.9231	SF3A3	Splicing factor 3a, subunit 3, 60kDa
TGTTTTAAAA	62	83	100	23.9984	34.5545	31.8985	CXorf39	Chromosome X open reading frame 39
ATTTCTAAGA	62	83	100	35.2591	27.04	31.8963	SLC13A3	Solute carrier family 13 (sodium-dependent dicarboxylate transporter), member 3
CAAAACATAA	62	58	100	21.4025	11.4378	31.8841	RAC1	Ras-related C3 botulinum toxin substrate 1 (rho family, small GTP binding protein Rac1)
TTTACATAAG	62	58	100	19.5183	16.8213	31.8784	ZBTB26	Zinc finger and BTB domain containing 26
ATTAAAGATA	62	83	100	22.0633	23.5942	31.8683	NBEAL1	Neurobeachin-like 1
CACCCTGTAC	62	66	100	19.3787	20.6136	31.8662	SLC29A1	Solute carrier family 29 (nucleoside transporters), member 1
TAGGGATATC	87	83	100	42.0101	24.5497	31.8539	NUP107	Nucleoporin 107kDa
AATGAAAGGT	75	83	100	34.3499	25.6179	31.8539	HSPC157	HSPC157 protein
AATAAAACGG	87	91	100	33.2262	36.7451	31.8416	CYP4F12	Cytochrome P450, family 4, subfamily F, polypeptide 12
CCAGAGGCTG	37	66	100	15.5975	32.445	31.8394	UBE4A	Ubiquitination factor E4A (UFD2 homolog, yeast)
ATGTTCAGGC	37	66	100	12.7103	18.1551	31.8394	DGUOK	Deoxyguanosine kinase
TAGCAAGTGT	37	91	100	17.0994	27.0629	31.8272	GGA2	Golgi associated, gamma adaptin ear containing, ARF binding protein 2
TTAATACAAT	87	58	100	22.0599	14.5993	31.825	PIGB	Phosphatidylinositol glycan, class B
ATTTGTGAAG	87	91	100	31.5481	23.7061	31.8127	SEC15L2	SEC15-like 2 (S. cerevisiae)
ATTTGTGTGT	12	50	100	6.02894	15.4322	31.8092	PRKCA	Protein kinase C, alpha
TGGCCATCTG	62	75	100	29.495	27.6387	31.807	TMBIM1	Transmembrane BAX inhibitor motif containing 1
ATTACACCAC	75	83	100	45.3872	41.2686	31.7847	MIR16	Membrane interacting protein of RGS16
TTCTCATTAT	62	75	100	30.6435	36.2973	31.7847
AGCCTGTTGC	87	91	100	37.219	26.7783	31.7825	SLC35B2	Solute carrier family 35, member B2
TATTGTTACT	87	91	100	39.044	27.8695	31.7724	ANXA1	Annexin A1
ATAGTTTAGC	12	58	100	7.85747	16.1194	31.7702	YSK4	Yeast Sps1/Ste20-related kinase 4 (S. cerevisiae)
AAGGCACAGA	75	91	100	22.8088	49.5886	31.768	CDIPT	CDP-diacylglycerol--inositol 3-phosphatidyltransferase (phosphatidylinositol synthase)
AACAAATCCT	75	66	100	26.8309	24.8802	31.768	SUGT1	SGT1, suppressor of G2 allele of SKP1 (S. cerevisiae)
GGAATCAAAA	12	66	100	5.10898	19.3531	31.7558
TTTTTAAATA	37	58	100	12.265	14.693	31.7536	TSPAN9	Tetraspanin 9
TGTGGGTCAC	37	50	100	12.3493	13.7941	31.7536	MRPL46	Mitochondrial ribosomal protein L46
CCAGAAAAGA	25	58	100	7.2926	16.4168	31.7435	ZNF232	Zinc finger protein 232
CCAAGGGCCC	62	75	100	23.7538	28.0545	31.729	LZTR1	Leucine-zipper-like transcription regulator 1
TTCTTAATAA	87	66	100	39.3272	22.9809	31.729	GRIK2	Glutamate receptor, ionotropic, kainate 2
TAATTTATGT	87	75	100	37.82	18.0799	31.7256	TTLL5	Tubulin tyrosine ligase-like family, member 5
TGGCTGAGTT	50	75	100	15.4285	22.5194	31.7234	SRPRB	Signal recognition particle receptor, B subunit
GGCAACATAG	50	58	100	13.1637	20.5186	31.7111	FLJ45079	FLJ45079 protein
CACTGTGCAT	75	83	100	20.3206	25.3315	31.6866		CDNA clone IMAGE:3546090, containing frame-shift errors
AAAGTTTAAT	37	91	100	13.4618	29.3086	31.6844	PPM2C	Protein phosphatase 2C, magnesium-dependent, catalytic subunit
AATTAAATGA	75	83	100	28.2878	22.1826	31.6844	RABGGTB	Rab geranylgeranyltransferase, beta subunit
GCATCTTAGC	75	66	100	20.6411	19.9203	31.6844	VIL2	Villin 2 (ezrin)
GAAAGATGCT	62	66	100	21.2054	20.075	31.6822	BEX2	Brain expressed X-linked 2
AAGCTGGAGA	62	91	100	21.1492	26.5885	31.6721	C6orf103	Chromosome 6 open reading frame 103
ACCGGGAGGT	37	50	100	12.207	21.1253	31.6721	DDX49	DEAD (Asp-Glu-Ala-Asp) box polypeptide 49
TCCAATAGCA	62	75	100	27.4729	27.2503	31.6699	EFCAB2	EF-hand calcium binding domain 2
TTGGTAAGAC	50	66	100	14.349	22.304	31.6699	CDC42EP3	CDC42 effector protein (Rho GTPase binding) 3
TGTTCATCAT	75	75	100	19.8448	28.9429	31.6577	RTN4	Reticulon 4
TGCCTATAGT	75	91	100	28.5342	29.6323	31.6555	TTC8	Tetratricopeptide repeat domain 8
AGGCCCCTTA	25	50	100	13.7274	14.8557	31.6297	MARVELD2	MARVEL domain containing 2
ACCCTTCCCT	75	75	100	22.5062	20.23	31.6275	SSR2	Signal sequence receptor, beta (translocon-associated protein beta)
ATGTTGTCAA	87	91	100	28.0954	33.8316	31.6029	MICA	MHC class I polypeptide-related sequence A
CCACACACCG	87	91	100	38.4008	44.8906	31.6007	SAMM50	Sorting and assembly machinery component 50 homolog (S. cerevisiae)
CCTGTATTCC	62	91	100	18.2014	36.4447	31.6007	SEC31L1	SEC31-like 1 (S. cerevisiae)
CTTCTCTCTC	50	83	100	24.931	28.3894	31.5986	ECOP	EGFR-coamplified and overexpressed protein
GCGAAATCCT	50	75	100	19.155	25.3352	31.5986	PRKCBP1	Protein kinase C binding protein 1
AACACTCTCT	62	91	100	23.3355	21.1249	31.5863	MGC33556	Hypothetical LOC339541
TAATTTATTG	62	58	100	18.1751	13.7453	31.574	DISC1	Disrupted in schizophrenia 1
TCACCTGTAG	75	83	100	30.0616	21.1775	31.5718	AKAP1	A kinase (PRKA) anchor protein 1
TGAGTGGTTT	62	83	100	21.0586	24.1799	31.5596		Transcribed locus, weakly similar to NP_689672.2 hypothetical protein MGC45438 [Homo sapiens]
TACACTAACG	75	66	100	33.2443	19.5583	31.5438	DNALI1	Dynein, axonemal, light intermediate polypeptide 1
GAAGAAACTG	87	91	100	36.1597	27.4225	31.5171	MAK10	MAK10 homolog, amino-acid N-acetyltransferase subunit, (S. cerevisiae)
TATTAGAGTT	87	58	100	35.9954	15.5169	31.5171	ATP6V1D	ATPase, H+ transporting, lysosomal 34kDa, V1 subunit D
TTAACTATTG	62	50	100	24.5231	18.3661	31.5149	AGTPBP1	ATP/GTP binding protein 1
TCTGTCAATC	62	91	100	22.7756	27.5913	31.5127	DDX27	DEAD (Asp-Glu-Ala-Asp) box polypeptide 27
GCAACACTTC	25	41	100	11.5167	12.1145	31.5026	TPI1	Triosephosphate isomerase 1
ATACATTTAG	75	83	100	24.9049	18.1756	31.4882	ETF1	Eukaryotic translation termination factor 1
AAATGATACA	75	91	100	30.7455	40.3644	31.486	HNRPDL	Heterogeneous nuclear ribonucleoprotein D-like
AAAATGACTT	87	83	100	29.4592	34.3721	31.4724	NBR1	Neighbor of BRCA1 gene 1
CCTGAGTTGA	87	83	100	29.242	31.7388	31.458	GLRX5	Glutaredoxin 5 homolog (S. cerevisiae)
TTGTAAATAG	75	66	100	21.4628	17.8197	31.458	GOLGA1	Golgi autoantigen, golgin subfamily a, 1
AAAACTTTTT	75	83	100	24.1466	23.9919	31.4457	MTM1	Myotubularin 1
GTGGGGGGGA	50	66	100	13.2872	15.3268	31.4457	AHDC1	AT hook, DNA binding motif, containing 1
TGTTTCAGGA	75	58	100	22.1543	15.7778	31.4313	DNAJA3	DnaJ (Hsp40) homolog, subfamily A, member 3
GGCTTTGTAC	87	91	100	51.7674	45.6772	31.419	CCDC91	Coiled-coil domain containing 91
CCAATGGACA	62	66	100	31.8079	21.6331	31.419	C9orf95	Chromosome 9 open reading frame 95
TGCACGACTA	87	91	100	40.0859	35.1334	31.4168	RYBP	RING1 and YY1 binding protein
TTGTTGATGG	87	58	100	35.1294	19.9944	31.4045	WDR44	WD repeat domain 44
CCTGTGACCA	62	58	100	14.677	15.8519	31.4045	C9orf127	Chromosome 9 open reading frame 127
AGGACACCGC	87	83	100	25.4186	35.1836	31.3765	CSK	C-src tyrosine kinase
AAAGAAATGT	75	83	100	17.7437	26.5869	31.3765	FLJ11021	Similar to splicing factor, arginine/serine-rich 4
AGGTGGTTAG	62	83	100	23.8238	20.6161	31.3621	S100A11	S100 calcium binding protein A11 (calgizzarin)
TACTGTCTAT	62	50	100	21.6917	14.9332	31.3621	GNAQ	Guanine nucleotide binding protein (G protein), q polypeptide
CCCAGACTAA	37	8	100	10.2506	3.07893	31.3621	MBNL1	Muscleblind-like (Drosophila)
AAGAACAGGG	75	83	100	32.1186	27.3246	31.3599	PRRT3	Proline-rich transmembrane protein 3
GGTTCATCCT	62	83	100	15.4586	23.5017	31.3476	C22orf15	Chromosome 22 open reading frame 15
GAGGGTTCCA	62	91	100	20.985	43.5755	31.331		Full-length cDNA clone CS0DK012YM10 of HeLa cells Cot 25-normalized of Homo sapiens (human)
GGGTAGCTGG	62	83	100	29.3281	49.2409	31.3165	PA2G4	Proliferation-associated 2G4, 38kDa
AAAATAAATA	75	91	100	30.0659	42.2661	31.2907	C16orf54	Chromosome 16 open reading frame 54
TGTTTCCCAA	87	91	100	38.2581	29.6009	31.2762	GTF3C2	General transcription factor IIIC, polypeptide 2, beta 110kDa
ACCCAATTTG	62	91	100	24.5172	28.4496	31.2762	PAN3	PABP1-dependent poly A-specific ribonuclease subunit PAN3
AACTCTCAAT	75	91	100	24.717	29.5753	31.2473	DHRS8	Dehydrogenase/reductase (SDR family) member 8
AAACTGTAAC	62	91	100	23.5659	32.0036	31.2473	SNRPD1	Small nuclear ribonucleoprotein D1 polypeptide 16kDa
AATGCTTTGC	87	66	100	35.8876	25.6219	31.2215		CDNA clone IMAGE:5295896
TGAATCTGGG	87	91	100	32.0263	32.4531	31.2206	SET	SET translocation (myeloid leukemia-associated)
CCAACTGACT	87	75	100	25.8303	20.3353	31.2206	ACSBG1	Acyl-CoA synthetase bubblegum family member 1
AGGCTGTTGG	75	75	100	21.0682	22.2678	31.2184	IHPK2	Inositol hexaphosphate kinase 2
CGATCAGTTT	87	83	100	41.1475	27.9621	31.207	BLOC1S2	Biogenesis of lysosome-related organelles complex-1, subunit 2
GGCGGCTGCA	62	58	100	26.7416	19.2104	31.207	ERCC1	Excision repair cross-complementing rodent repair deficiency, complementation group 1 (includes overlapping antisense sequence)
GCGGACACTC	75	91	100	36.9124	35.4817	31.1926	VPS41	Vacuolar protein sorting 41 (yeast)
TTTTTATTTC	75	75	100	19.4907	25.075	31.1637	RNF14	Ring finger protein 14
AATTGCATTA	37	58	100	9.64632	16.4217	31.1234	HNRPU	Heterogeneous nuclear ribonucleoprotein U (scaffold attachment factor A)
TAGGGATTAT	62	66	100	20.8336	26.6031	31.0511	RNASE4	Ribonuclease, RNase A family, 4
CTTAGAATAG	87	83	100	36.1152	33.1325	30.515	MEIS3P1	Meis1 homolog 3 (mouse) pseudogene 1
GATTTTTCAT	75	83	100	30.7784	24.2268	30.3456	ATXN10	Ataxin 10
CTAAGGGATA	75	83	100	37.1946	27.3255	30.2764
TTAATGAAAA	62	91	100	14.5429	31.3711	30.2742	BDH2	3-hydroxybutyrate dehydrogenase, type 2
ACTGGGGAAT	75	83	100	20.5909	21.8668	30.2742	DDX58	DEAD (Asp-Glu-Ala-Asp) box polypeptide 58
AACATTAAAT	62	41	100	18.7343	9.3829	30.2475	NEDD4L	Neural precursor cell expressed, developmentally down-regulated 4-like
AGTAATGGCA	87	75	100	24.1735	22.1146	30.2173
CGGAACTGTG	37	66	100	14.9868	22.8156	30.2173	LOC151234	Hypothetical protein LOC151234
ATTTTAAGTA	62	83	100	25.8568	27.105	30.1761	NT5C3	5'-nucleotidase, cytosolic III
GAATTTAGGA	62	58	100	19.63	16.2704	30.1761		Transcribed locus
CGAGGATGGG	50	58	100	19.3161	19.6628	30.1459	FTO	Fatso
AGATTGCTGT	50	58	100	12.5236	16.2229	30.1459	UBE1L2	Ubiquitin-activating enzyme E1-like 2
CAATGCCTCT	37	83	100	7.62761	29.4898	30.1336	HLA-DRA	Major histocompatibility complex, class II, DR alpha
TGATGTCTGC	75	91	100	32.5076	25.8957	30.1192	LOC90408	Hypothetical protein LOC90408
GCAAGACCCC	62	91	100	18.6336	39.5652	30.1192	MGC32020	Hypothetical protein MGC32020
TTTTAATAAA	37	83	100	9.77143	20.4659	30.1192	KERA	Keratocan
CCCTGCCCCT	37	66	100	14.6052	21.6684	30.1069	WWTR1	WW domain containing transcription regulator 1
ATGCTCTTTA	50	58	100	12.1965	17.0995	30.1069		Transcribed locus
GCAGCAGGAA	37	50	100	11.1199	17.1418	30.1069	TSSC4	Tumor suppressing subtransferable candidate 4
TTTTGTGCAT	75	91	100	45.8578	33.5598	30.0924	CDKN1B	Cyclin-dependent kinase inhibitor 1B (p27, Kip1)
AGCAGCTTCT	75	66	100	24.5752	24.1399	30.0924	RPS2	Ribosomal protein S2
AGAATTATGG	62	66	100	17.031	32.7542	30.078	GNAI1	Guanine nucleotide binding protein (G protein), alpha inhibiting activity polypeptide 1
CATTTAGATT	62	66	100	27.02	20.5358	30.0478	PSMD8BP1	PSMD8 binding protein 1
TTTACAAGTT	62	91	100	24.6764	26.7412	30.0333	ZBTB7A	Zinc finger and BTB domain containing 7A
CCCTCTGTGA	62	66	100	21.726	19.7224	30.021	ZNF179	Zinc finger protein 179
TTATGCCTCC	62	83	100	22.329	25.5733	30.0066	SIX5	Sine oculis homeobox homolog 5 (Drosophila)
TGGGGAAGGA	75	58	100	29.3109	20.7658	30.0066	C12orf32	Chromosome 12 open reading frame 32
TATGAAGAAT	37	41	100	10.5027	11.3178	29.9909	ZNF207	Zinc finger protein 207
GAGAGCTACA	75	83	100	24.4227	22.5741	29.9786	ETFA	Electron-transfer-flavoprotein, alpha polypeptide (glutaric aciduria II)
GCGTTATGTA	50	75	100	19.8027	20.2725	29.9764	C7orf19	Chromosome 7 open reading frame 19
AATGTGTTAC	37	66	100	11.8334	17.3955	29.9764	SLK	STE20-like kinase (yeast)
TTCAGAGAAA	62	66	100	26.6217	22.0123	29.9663	LCK	Lymphocyte-specific protein tyrosine kinase
AGGGAATTAA	37	83	100	11.1104	25.8028	29.9641	PDCD11	Programmed cell death 11
CAGGAGGAAA	37	50	100	12.1048	12.3595	29.9619	DLGAP4	Discs, large (Drosophila) homolog-associated protein 4
AAGTCCTTTT	62	41	100	16.3498	12.52	29.9619	GLIS3	GLIS family zinc finger 3
ATTTATCCTA	37	83	100	8.7292	25.5185	29.9497
ATCCGCCTGC	50	50	100	15.2965	13.7212	29.9497	SRCAP	Snf2-related CBP activator protein
TGAAGTGTAT	62	58	100	18.6338	16.4624	29.9374	OGT	O-linked N-acetylglucosamine (GlcNAc) transferase (UDP-N-acetylglucosamine:polypeptide-N-acetylglucosaminyl transferase)
ACTTGTAATT	37	66	100	10.0234	14.4709	29.9317	C15orf40	Chromosome 15 open reading frame 40
AATGGCATTG	50	83	100	15.164	20.7991	29.9229	FN3KRP	Fructosamine-3-kinase-related protein
TTTACTGTTT	75	66	100	25.8939	17.9237	29.9229	TGDS	TDP-glucose 4,6-dehydratase
GTAATTTAGA	75	66	100	19.8358	16.4996	29.8949	ATP11B	ATPase, Class VI, type 11B
AAGCTGTTGT	50	66	100	11.9286	21.1481	29.8949	DNMT1	DNA (cytosine-5-)-methyltransferase 1
GTAGAGCTTG	50	75	100	17.4497	24.7909	29.8927	PKM2	Pyruvate kinase, muscle
GAAAAGCTGG	75	91	100	32.0548	40.0092	29.8906	LOC400451	Hypothetical gene supported by AK075564; BC060873
AAATTAAAGT	75	91	100	26.9117	26.7976	29.8906	MARK3	MAP/microtubule affinity-regulating kinase 3
GAGCACTTCC	87	58	100	29.1887	19.4739	29.8906	ANKMY2	Ankyrin repeat and MYND domain containing 2
TGTGAGGGCA	62	50	100	20.7411	10.4099	29.8805	C20orf11	Chromosome 20 open reading frame 11
CTCGCTCCAG	75	58	100	24.5501	16.7296	29.8783	C14orf80	Chromosome 14 open reading frame 80
ACTCTTCCCT	87	75	100	33.2441	28.175	29.866	DNAH7	Dynein, axonemal, heavy polypeptide 7
ATCACAGGCC	87	75	100	22.7878	27.2647	29.866	MRPL17	Mitochondrial ribosomal protein L17
CATCCTGACC	87	91	100	40.3519	39.8413	29.8638
TGAAATATGT	75	83	100	23.0845	28.6423	29.8516	KIAA1509	KIAA1509
CACAGGGCCA	87	66	100	22.0916	18.3546	29.8516	ABTB1	Ankyrin repeat and BTB (POZ) domain containing 1
CGGGCACCTT	75	66	100	21.2737	13.2809	29.8516	GJB5	Gap junction protein, beta 5 (connexin 31.1)
CGTCAAGATT	87	83	100	33.6314	33.7985	29.8371	FNTA	Farnesyltransferase, CAAX box, alpha
TCAATGGACA	75	66	100	28.8809	22.7275	29.8236		IGH mRNA for immunoglobulin heavy chain VHDJ region, partial cds, clone:ya0159h
GCTCAGGTCT	75	91	100	27.7611	37.4226	29.8214		Homo sapiens, clone IMAGE:5446468, mRNA
AGTGAGGATA	87	91	100	31.1619	32.9845	29.8091	C3orf21	Chromosome 3 open reading frame 21
GTAAACTTGA	37	58	100	8.323	10.1286	29.8091	PTBP1	Polypyrimidine tract binding protein 1
AACATTGTAA	62	75	100	22.1623	17.2265	29.8069	C1GALT1C1	C1GALT1-specific chaperone 1
AACAGAATAT	75	75	100	29.8491	25.0349	29.7946	hfl-B5	Dendritic cell protein
CCGTGACTCT	62	75	100	28.7403	30.4958	29.7946	FSTL1	Follistatin-like 1
CAATGGATGG	62	75	100	14.3672	17.1625	29.7946	RDHE2	Retinal short chain dehydrogenase reductase isoform 1
TATATAATGT	87	66	100	25.8469	21.7311	29.7946	ZNF222	Zinc finger protein 222
AAGACATCTT	37	41	100	11.5805	10.4042	29.7946	CRBN	Cereblon
GGGTAGGAGG	87	75	100	26.6968	28.5434	29.7925	CDK9	Cyclin-dependent kinase 9 (CDC2-related kinase)
ACCGTTCTGT	87	91	100	42.3808	37.6983	29.7824	FLJ21901	Hypothetical protein FLJ21901
TTATATATTT	75	75	100	29.1433	31.5523	29.7802	ADPGK	ADP-dependent glucokinase
CTGACTGTCC	37	75	100	16.2365	26.8234	29.7802	CD74	CD74 molecule, major histocompatibility complex, class II invariant chain
GAAGAGAAAA	87	83	100	24.4072	31.0859	29.7657	STATIP1	Signal transducer and activator of transcription 3 interacting protein 1
TCATCTCCCT	87	75	100	23.6138	28.5171	29.739	ZFAND2B	Zinc finger, AN1-type domain 2B
TGTTCCCTTT	75	75	100	20.5875	28.4172	29.7377	ITGB2	Integrin, beta 2 (complement component 3 receptor 3 and 4 subunit)
GGACATTAGG	25	50	100	9.63455	12.141	29.7377	SMPD3	Sphingomyelin phosphodiesterase 3, neutral membrane (neutral sphingomyelinase II)
TATTTTAAAA	87	91	100	35.0929	31.6775	29.7254	KREMEN1	Kringle containing transmembrane protein 1
GAAATACTGA	75	58	100	25.674	17.956	29.7254	IGHG1	Immunoglobulin heavy constant gamma 1 (G1m marker)
TATATATGGG	25	41	100	11.1775	11.9309	29.7254	TMEM8	Transmembrane protein 8 (five membrane-spanning domains)
TAAAACTTAC	62	83	100	18.1151	21.7143	29.7233	EPB41L2	Erythrocyte membrane protein band 4.1-like 2
AATAAAAGTG	50	75	100	16.5159	18.9354	29.7233	PLCB3	Phospholipase C, beta 3 (phosphatidylinositol-specific)
GGGGGGGTCT	87	50	100	29.3074	16.6633	29.7233	PPP2R5C	Protein phosphatase 2, regulatory subunit B (B56), gamma isoform
TAGACTCTTG	87	83	100	32.3658	26.7225	29.7211	ABCC6	ATP-binding cassette, sub-family C (CFTR/MRP), member 6
AGCTATTCCT	75	91	100	27.0987	40.1698	29.7088	EXT2	Exostoses (multiple) 2
GAGTTATGTT	75	66	100	37.4433	23.8389	29.6943	TIMM8B	Translocase of inner mitochondrial membrane 8 homolog B (yeast)
CCAATCCTGA	50	83	100	14.4405	24.9377	29.6685	C1orf93	Chromosome 1 open reading frame 93
CTTGTAGTCC	62	75	100	14.5841	26.2125	29.6676	SLC8A1	Solute carrier family 8 (sodium/calcium exchanger), member 1
GACATAGTAA	62	58	100	23.6053	18.7435	29.6663		CDNA clone IMAGE:5270438
TCCAGAATAA	87	83	100	35.4608	31.6838	29.6541	GPAA1	Glycosylphosphatidylinositol anchor attachment protein 1 homolog (yeast)
GTTCCTCAGC	87	75	100	51.7705	32.1998	29.6519	NUDT14	Nudix (nucleoside diphosphate linked moiety X)-type motif 14
TGACAATTGC	75	83	100	36.1836	22.306	29.6418	SLC1A4	Solute carrier family 1 (glutamate/neutral amino acid transporter), member 4
CTAAAGTACT	75	83	100	34.4833	26.596	29.6396		ARTC1 mRNA, complete sequence
GCCCTAATTG	50	58	100	13.0838	14.5334	29.6396	RNF123	Ring finger protein 123
GGCTTTCCCT	62	91	100	16.5534	31.6489	29.6374	RNF149	Ring finger protein 149
TGGGGTACCT	62	91	100	33.9089	34.4941	29.6252	MRPS24	Mitochondrial ribosomal protein S24
GTGGCGGGAG	87	75	100	18.2525	16.8028	29.6129	GTF2F1	General transcription factor IIF, polypeptide 1, 74kDa
TCAAAGCCAT	62	58	100	17.81	16.4224	29.6129	SLC29A3	Solute carrier family 29 (nucleoside transporters), member 3
ACAATTAAGC	37	50	100	12.5489	15.156	29.6129	RPS7	Ribosomal protein S7
GTCAGATGTC	62	75	100	23.3416	21.3199	29.5984	CHCHD8	Coiled-coil-helix-coiled-coil-helix domain containing 8
GAGTTAGTGA	37	66	100	14.7348	17.7755	29.5984
GGGGAAATTG	87	83	100	33.3127	39.0681	29.5827	C14orf104	Chromosome 14 open reading frame 104
ATCTTGTGTT	87	75	100	21.3627	23.4105	29.5827	PHF3	PHD finger protein 3
TTCTTTTTCT	75	91	100	24.858	42.6563	29.5704	MYADM	Myeloid-associated differentiation marker
TAGGTCTCTT	37	83	100	15.4341	28.6948	29.5704	IL20RA	Interleukin 20 receptor, alpha
CCAAGGAATG	87	91	100	23.7853	25.3829	29.556	LOC130074	Hypothetical protein LOC130074
AGAGTGCAGT	87	75	100	35.4584	20.7242	29.5415	ANKRD42	Ankyrin repeat domain 42
TTTACTTTTT	75	50	100	17.8251	16.3899	29.5415	UBE2F	Ubiquitin-conjugating enzyme E2F (putative)
CTTAAAGTCT	62	91	100	18.4353	28.3014	29.527	PIGG	Phosphatidylinositol glycan, class G
GTTAACTGGG	75	83	100	27.262	38.9989	29.527	ASCC3	Activating signal cointegrator 1 complex subunit 3
TATATAGGTC	75	75	100	25.1551	24.7263	29.527	C20orf67	Chromosome 20 open reading frame 67
TGGAGAGTCG	75	66	100	21.715	21.6676	29.527	ABCB8	ATP-binding cassette, sub-family B (MDR/TAP), member 8
GTGACAGGTC	87	50	100	23.8627	12.4761	29.5249	LRRC23	Leucine rich repeat containing 23
GAACGACCTA	75	41	100	28.6947	17.6933	29.5135	DIDO1	Death inducer-obliterator 1
GCCTCCAGGG	62	83	100	22.2461	20.7887	29.5126	DHRS7B	Dehydrogenase/reductase (SDR family) member 7B
GGTAAAATTA	75	66	100	33.6293	25.1537	29.5126	OS9	Amplified in osteosarcoma
AAGAGTTACG	75	66	100	30.6458	20.3012	29.5126	MRPL2	Mitochondrial ribosomal protein L2
GGTTCTTTAT	75	66	100	24.8882	16.4049	29.499	CHST5	Carbohydrate (N-acetylglucosamine 6-O) sulfotransferase 5
AGCCCCACAA	62	50	100	22.9571	14.5033	29.499	SCNM1	Sodium channel modifier 1
GTGATTGTTC	87	91	100	43.9828	30.4887	29.4846	G3BP2	Ras-GTPase activating protein SH3 domain-binding protein 2
AACAAGTCTT	75	83	100	21.1111	29.5714	29.4846	NOLA1	Nucleolar protein family A, member 1 (H/ACA small nucleolar RNPs)
TTAAATTATA	37	66	100	12.9246	14.1278	29.4723	HNF4G	Hepatocyte nuclear factor 4, gamma
GGCACTTATG	75	83	100	24.1728	18.2757	29.4701	ULK3	Unc-51-like kinase 3 (C. elegans)
TGCCTTAAAC	75	75	100	31.7981	25.5928	29.4579	TARBP1	Tar (HIV-1) RNA binding protein 1
GTCTTTCTGG	87	91	100	43.4365	27.9296	29.4557	UACA	Uveal autoantigen with coiled-coil domains and ankyrin repeats
CTGTGGTAGC	87	91	100	33.2844	32.1322	29.4557	ZNHIT2	Zinc finger, HIT type 2
CCACCAAAAG	62	91	100	18.7657	19.7135	29.4412
ATGAGCTATG	50	75	100	15.0719	26.3564	29.4412	TMEM4	Transmembrane protein 4
ATTCAATAAA	62	91	100	21.5852	33.5931	29.4009	ZNF517	Zinc finger protein 517
TATCACATTC	25	91	100	10.268	41.6849	29.4009	CXCL6	Chemokine (C-X-C motif) ligand 6 (granulocyte chemotactic protein 2)
TTAAATGCTC	62	83	100	16.2962	22.1021	29.4009	XRN1	5'-3' exoribonuclease 1
AAGAGTTAGT	87	75	100	25.4856	19.865	29.4	FANK1	Fibronectin type III and ankyrin repeat domains 1
AAGTTCTGCG	87	91	100	53.2885	33.344	29.372	RPA2	Replication protein A2, 32kDa
CCCTTGACCC	62	50	100	25.3985	15.2144	29.3431	PCDH1	Protocadherin 1 (cadherin-like 1)
TAAATCAGTG	50	41	100	15.6321	15.1327	29.3431		Transcribed locus, weakly similar to NP_997383.1 FLJ44955 protein [Homo sapiens]
TTACAATTTA	87	66	100	27.4404	18.6637	29.3028	TMEM49	Transmembrane protein 49
GCATTGATGT	62	75	100	23.956	28.5904	28.6253	PTD015	PTD015 protein
GTGCCTGTGC	75	91	100	29.0467	60.0537	28.4825	RCC1	Regulator of chromosome condensation 1
ACCTTGCTGG	87	91	100	28.0906	21.3612	28.4703	NDN	Necdin homolog (mouse)
TAAAGAACTA	50	66	100	20.6135	18.1083	28.4558	EP400	E1A binding protein p400
CTAAACAGCC	87	66	100	37.7286	20.5089	28.4111
CTATATTTTA	50	25	100	20.2163	9.70445	28.3989	CLCA2	Chloride channel, calcium activated, family member 2
CACTGCAAGG	75	83	100	32.3392	21.083	28.3844	FLYWCH1	FLYWCH-type zinc finger 1
CACTTTGTGT	50	75	100	16.0958	20.4948	28.3844	ABI1	Abl-interactor 1
AAAATGAAGA	75	66	100	39.2469	22.1895	28.3844	C6orf51	Chromosome 6 open reading frame 51
TTAATTACAC	87	58	100	30.8313	17.1871	28.313	TBL1XR1	Transducin (beta)-like 1X-linked receptor 1
CAGAAGAGAA	25	50	100	12.9199	13.4769	28.3008	SRGAP2	SLIT-ROBO Rho GTPase activating protein 2
CCACGGCACT	37	66	100	12.5524	17.0565	28.2417	DNER	Delta-notch-like EGF repeat-containing transmembrane
TAGAAAAGAG	12	66	100	6.67001	18.6114	28.2417	RKHD1	Ring finger and KH domain containing 1
CCCTCCCAAC	12	41	100	7.25223	10.4093	28.2417	CLDN9	Claudin 9
ATCACCAAGT	75	58	100	18.8763	14.9178	28.2294	TUBA3	Tubulin, alpha 3
GAAATGTCAG	62	75	100	17.2356	20.7419	28.1847	QSCN6L1	Quiescin Q6-like 1
TAATTAAAGA	37	41	100	7.82905	11.6296	28.1847	LOC63929	Hypothetical protein LOC63929
CAGATTGTGA	75	75	100	28.9355	28.8767	28.1725	RFP	Ret finger protein
TATGTAGGAG	62	50	100	19.5607	12.1029	28.1725	TRIM68	Tripartite motif-containing 68
TGGCTGTGAC	50	41	100	12.0157	10.2302	28.1725	MAD2L1BP	MAD2L1 binding protein
AAGTTTATAG	62	91	100	28.7188	25.5869	28.1703		Transcribed locus
AATGTCCGAA	62	91	100	19.6205	23.4583	28.1703	PAK4	P21(CDKN1A)-activated kinase 4
CCCTGCTCCT	62	33	100	20.6922	10.2762	28.1703	FARSLB	Phenylalanine-tRNA synthetase-like, beta subunit
TGAATGGTTC	50	83	100	18.6731	20.358	28.158
GCTCTGTTCA	50	83	100	15.5069	21.608	28.158	SRRM1	Serine/arginine repetitive matrix 1
CCTGGCGTTT	50	75	100	11.0656	21.3697	28.158	RSAFD1	Radical S-adenosyl methionine and flavodoxin domains 1
ATCTCTTTCC	62	58	100	22.0175	16.6842	28.1457	LSM12	LSM12 homolog (S. cerevisiae)
GGCTATGTTA	75	75	100	28.105	22.5243	28.1436	BRD8	Bromodomain containing 8
TTTGCTCAAA	62	66	100	25.8316	19.6315	28.1313	MDH1B	Malate dehydrogenase 1B, NAD (soluble)
GGAGGGAACA	37	41	100	15.5628	17.5064	28.1256	CD38	CD38 molecule
GTGAAACCAC	62	91	100	23.8271	27.9989	28.1011	CCDC66	Coiled-coil domain containing 66
CTAAAATGCT	87	83	100	31.8609	28.0884	28.0989	GYG1	Glycogenin 1
CAGAGAATAT	87	83	100	24.5996	20.4144	28.0888	TNPO1	Transportin 1
CAAAGGAGTC	50	66	100	20.367	20.0635	28.0888	FXYD3	FXYD domain containing ion transport regulator 3
GATATGAGGG	37	66	100	12.5329	21.4941	28.0888	PAK1	P21/Cdc42/Rac1-activated kinase 1 (STE20 homolog, yeast)
GGAATAATGA	87	50	100	21.9306	12.9614	28.0888	TM9SF2	Transmembrane 9 superfamily member 2
GAGAATCTGA	25	41	100	14.0443	11.0865	28.0888	NUP85	Nucleoporin 85kDa
GTTTTAGTGA	75	83	100	22.3463	27.0405	28.0866	HNRPA3	Heterogeneous nuclear ribonucleoprotein A3
TAAGGAAGGC	75	83	100	31.6941	31.8428	28.0744	AOF2	Amine oxidase (flavin containing) domain 2
AAACCTGGGA	75	83	100	20.2965	25.2001	28.0744	PCCB	Propionyl Coenzyme A carboxylase, beta polypeptide
TTAAAGCCTC	75	66	100	22.4354	19.5024	28.0744	UBE1DC1	Ubiquitin-activating enzyme E1-domain containing 1
ACCAAGTACA	75	91	100	26.9343	36.8027	28.0722	RTP4	Receptor transporter protein 4
TGTATTGTAC	50	83	100	22.1696	34.4177	28.0722	WIRE	WIRE protein
GAGGGAAATG	50	75	100	16.6847	18.1771	28.0599	RFNG	Radical fringe homolog (Drosophila)
CCAAGAGTGG	75	58	100	26.306	15.3395	28.0599	TMED2	Transmembrane emp24 domain trafficking protein 2
AGAATAAAGC	62	58	100	19.5469	28.5189	28.0599	CCDC88	Coiled-coil domain containing 88
TGTTCACACT	50	75	100	11.902	15.1222	28.042	ANKRD40	Ankyrin repeat domain 40
ACAGAATGGC	50	41	100	14.4712	20.2878	28.0297	UBE2E1	Ubiquitin-conjugating enzyme E2E 1 (UBC4/5 homolog, yeast)
ACCCACCTGC	87	83	100	32.6401	40.0874	28.0174	LOC90120	Hypothetical gene supported by AK023162
TATTTTATAA	50	58	100	8.54931	17.6521	28.0052	RBBP9	Retinoblastoma binding protein 9
AATAAATAAT	50	50	100	18.2074	17.858	28.0052	MAP2K1IP1	Mitogen-activated protein kinase kinase 1 interacting protein 1
TATTGAATGA	62	83	100	17.5567	23.1507	28.003	CP110	CP110 protein
CTACAAAAAG	50	50	100	16.9981	14.2193	28.003	CUGBP1	CUG triplet repeat, RNA binding protein 1
TAACCACTGC	25	33	100	11.0398	8.04118	28.003	COL4A2	Collagen, type IV, alpha 2
GTGGCTCACT	50	75	100	19.105	21.5279	28.0008	TRSPAP1	TRNA selenocysteine associated protein 1
GTTTGCAAAC	87	83	100	25.2027	34.7697	27.9907	SMYD3	SET and MYND domain containing 3
AAAGCTAATA	87	75	100	34.4819	27.5043	27.9907	NIP30	NEFA-interacting nuclear protein NIP30
GCTCATTAAA	87	75	100	23.2113	18.9731	27.9885		CDNA clone IMAGE:5299888
TTTGAATCCA	62	75	100	15.2995	29.7729	27.9885	STAG3	Stromal antigen 3
CTGATCCCCC	50	75	100	16.3562	22.4335	27.9763	CNOT3	CCR4-NOT transcription complex, subunit 3
GCAGAGATGG	50	91	100	18.8145	23.2192	27.9741	UCKL1	Uridine-cytidine kinase 1-like 1
TTGGCTTTTC	25	58	100	10.0729	18.1593	27.9741	NBPF1	Neuroblastoma breakpoint family, member 1
TATGTAAATG	75	50	100	19.2866	13.4877	27.9741	TMEM29	Transmembrane protein 29
GAACTGTGGT	62	50	100	17.81	12.0162	27.9583	HEY1	Hairy/enhancer-of-split related with YRPW motif 1
AGAAATGTGA	75	91	100	26.2799	25.3112	27.9473	LRP5	Low density lipoprotein receptor-related protein 5
CCTGTAATCA	37	66	100	8.13134	21.1782	27.9473	NRG2	Neuregulin 2
CTTGGATGGC	75	58	100	20.0867	12.8202	27.9473	FLJ30092	AF-1 specific protein phosphatase
TCTGTGAAAA	12	50	100	6.41884	15.0898	27.9461	RNF20	Ring finger protein 20
TAAAATACTC	87	91	100	31.0592	35.2969	27.9439	TOM1L2	Target of myb1-like 2 (chicken)
TGCAGTCCCT	87	66	100	25.256	15.7333	27.9439	PRKDC	Protein kinase, DNA-activated, catalytic polypeptide
TTTTTTTAAT	75	58	100	20.385	14.142	27.9338	STX7	Syntaxin 7
GTGGAGCATC	75	66	100	24.8367	22.5451	27.9316
CCTGGAGGGA	50	66	100	26.2655	24.9953	27.9294	PPP1R16A	Protein phosphatase 1, regulatory (inhibitor) subunit 16A
CTATAATAAA	87	75	100	56.7405	24.476	27.9049	FUSIP1	FUS interacting protein (serine/arginine-rich) 1
AAAATAATTT	62	66	100	21.691	19.2985	27.9027	SCARA3	Scavenger receptor class A, member 3
AGTTCAAGAC	37	58	100	12.4065	13.6053	27.9027	RHBDL2	Rhomboid, veinlet-like 2 (Drosophila)
GCGCCGCCCC	87	91	100	31.1813	23.5002	27.8904	PRKD2	Protein kinase D2
ATATATTCAG	50	66	100	15.7795	16.5402	27.8904	REEP3	Receptor accessory protein 3
TATGTAAAAT	87	50	100	22.3123	10.2474	27.8904	TATDN1	TatD DNase domain containing 1
ATGTTGATTT	75	16	100	21.3351	5.20893	27.8904	PSMD5	Proteasome (prosome, macropain) 26S subunit, non-ATPase, 5
GATGCTCTTT	62	66	100	20.1389	16.9145	27.848	CCDC60	Coiled-coil domain containing 60
CACTCCAGCC	75	83	100	24.3743	41.4196	27.8458	MAML2	Mastermind-like 2 (Drosophila)
TGACTGGCTT	62	58	100	23.8369	18.7237	27.8458	DIDO1	Death inducer-obliterator 1
ATGGCTGGGC	75	83	100	43.7542	30.1453	27.8357	TAS1R1	Taste receptor, type 1, member 1
TCTTTTCAAA	62	83	100	33.0105	22.5624	27.8357	WSB2	WD repeat and SOCS box-containing 2
AATGGCAAAG	75	41	100	19.7618	17.4122	27.8357	DNMT3B	DNA (cytosine-5-)-methyltransferase 3 beta
GGCTTTTTTT	87	91	100	33.2181	39.64	27.8335	RALB	V-ral simian leukemia viral oncogene homolog B (ras related; GTP binding protein)
GCCAAGGCAG	50	50	100	16.4786	24.9494	27.8335	FXYD1	FXYD domain containing ion transport regulator 1 (phospholemman)
TGCTAGATTG	62	58	100	16.1349	15.0813	27.8313	MLLT7	Myeloid/lymphoid or mixed-lineage leukemia (trithorax homolog, Drosophila); translocated to, 7
TGCTTGTCAA	62	91	100	24.6279	33.0589	27.819	BTN3A1	Butyrophilin, subfamily 3, member A1
GGGACGGCGC	62	83	100	21.2513	28.8972	27.819	UNC93B1	Unc-93 homolog B1 (C. elegans)
TTAGGCAAGT	87	83	100	43.9704	29.6044	27.8046	YWHAZ	Tyrosine 3-monooxygenase/tryptophan 5-monooxygenase activation protein, zeta polypeptide
GGAGATAGTG	87	66	100	30.8691	19.6113	27.8046	ARL6IP	ADP-ribosylation factor-like 6 interacting protein
CAGCTTAATT	75	75	100	30.0675	18.6562	27.791	WIRE	WIRE protein
GCGGGAGCGG	50	75	100	19.2906	18.7805	27.7766	DHX38	DEAH (Asp-Glu-Ala-His) box polypeptide 38
AGGATGACCA	75	66	100	25.3523	26.4602	27.7766	RNF126	Ring finger protein 126
CCCATTCCTC	37	58	100	18.3623	18.0249	27.7643	PKP4	Plakophilin 4
CGCTTCTCTT	75	91	100	25.1667	23.8628	27.7621
AGGGACATAA	87	91	100	30.8721	29.7757	27.7499	MGC24381	Hypothetical protein MGC24381
TATTAACATT	87	75	100	27.1986	21.7248	27.7499	IKBKB	Inhibitor of kappa light polypeptide gene enhancer in B-cells, kinase beta
AGTATCAGCA	50	58	100	15.5798	13.0798	27.7499	C6orf70	Chromosome 6 open reading frame 70
TACCCCATAA	75	91	100	29.8489	36.9649	27.7477	C14orf144	Chromosome 14 open reading frame 144
AAACTCTGTG	50	91	100	34.414	36.336	27.7477	CTNND1	Catenin (cadherin-associated protein), delta 1
GAAAAATAAA	37	75	100	16.206	21.9782	27.7477	ABCA4	ATP-binding cassette, sub-family A (ABC1), member 4
TTTCTAATTG	37	91	100	12.8583	33.1065	27.7354	PRPF4B	PRP4 pre-mRNA processing factor 4 homolog B (yeast)
ATTAAACTGA	75	83	100	20.832	29.4419	27.7354		Transcribed locus
AAGCAAATAT	87	75	100	33.0108	26.87	27.7354	PHTF1	Putative homeodomain transcription factor 1
TATGTTATGA	75	66	100	19.0091	16.9634	27.7354	ELAC1	ElaC homolog 1 (E. coli)
GCCCTCGGCC	87	91	100	32.7478	40.9944	27.7332	PPM1G	Protein phosphatase 1G (formerly 2C), magnesium-dependent, gamma isoform
TTTGCTAAAG	62	66	100	20.1163	15.2397	27.7209	ABCD4	ATP-binding cassette, sub-family D (ALD), member 4
TCTGATATTC	87	58	100	31.2229	21.5378	27.7209	CCDC33	Coiled-coil domain containing 33
GACCTATCTC	75	91	100	31.3164	34.2987	27.7074	PALLD	Palladin, cytoskeletal associated protein
TATTTAAACA	75	75	100	21.0621	19.4157	27.7074	PELO	Pelota homolog (Drosophila)
GCAGGGGGGC	75	58	100	23.5671	10.9518	27.7065
AGGTGCAGAG	75	91	100	24.1357	27.2523	27.6929	PES1	Pescadillo homolog 1, containing BRCT domain (zebrafish)
ATTGTACAGC	62	91	100	22.9379	22.633	27.6929	FLJ43080	Hypothetical protein LOC642986
TTTTTCAAAA	75	83	100	21.1052	21.29	27.6929	FER1L3	Fer-1-like 3, myoferlin (C. elegans)
TGTTTGCATA	87	75	100	30.3562	28.2357	27.6929	PTK2B	PTK2B protein tyrosine kinase 2 beta
TAATTTTCTA	50	75	100	19.394	21.4833	27.6929
CCCCTGGGGA	37	33	100	12.6259	8.35393	27.6929	DFNB31	Deafness, autosomal recessive 31
CTCCTGAAAA	75	66	100	19.5124	18.8303	27.6807	UBE2E3	Ubiquitin-conjugating enzyme E2E 3 (UBC4/5 homolog, yeast)
TAGAAACCGG	87	83	100	41.5094	38.9437	27.6785	HSPA1A	Heat shock 70kDa protein 1A
TTTATAAAAT	75	75	100	21.0501	22.2804	27.6785	TRAPPC2	Trafficking protein particle complex 2
TGAAAGGGAG	62	58	100	23.2925	13.7057	27.6785	POLR3F	Polymerase (RNA) III (DNA directed) polypeptide F, 39 kDa
GGTGGCACTG	62	91	100	21.8054	44.4908	27.664	FLJ40852	Hypothetical protein FLJ40852
GTGGCTCATA	37	75	100	9.68329	17.6352	27.664	DYNLRB1	Dynein, light chain, roadblock-type 1
TGCCTTGAAA	12	16	100	6.41884	8.48569	27.6517	COX4NB	COX4 neighbor
GAGAAAACCT	87	91	100	36.7548	36.6886	27.6496	HDHD3	Haloacid dehalogenase-like hydrolase domain containing 3
TATTACTTTT	87	91	100	39.203	40.9401	27.6351	ZNF23	Zinc finger protein 23 (KOX 16)
AACAGCCACT	62	66	100	22.8694	14.127	27.6237	RFX2	Regulatory factor X, 2 (influences HLA class II expression)
CTTGATTAAA	75	91	100	24.4699	47.764	27.5948	SFT2D1	SFT2 domain containing 1
GGGCCGTGGG	75	75	100	37.1088	30.444	27.5948	HAX1	HCLS1 associated protein X-1
AACACAGTGC	87	91	100	43.5429	35.2571	27.5515	NTN4	Netrin 4
AAGGATGCGG	87	66	100	30.2472	22.9533	27.5515	TAF11	TAF11 RNA polymerase II, TATA box binding protein (TBP)-associated factor, 28kDa
TAAAGGTTTT	75	66	100	28.2028	17.8095	27.5515	THOC4	THO complex 4
TGATTTGAGT	62	58	100	24.2145	15.2683	27.4967	MRPS21	Mitochondrial ribosomal protein S21
TTGGGTTGTT	37	66	100	12.6748	16.6672	27.4678	TTC4	Tetratricopeptide repeat domain 4
ATATATATAT	50	33	100	15.9443	12.6595	27.4678	CCDC89	Coiled-coil domain containing 89
AGGCCTCGGC	62	66	100	22.0655	17.9711	27.4533	LOC642587	NPC-A-5
TATGGACCTG	75	50	100	20.7125	16.9577	26.6641	HPS6	Hermansky-Pudlak syndrome 6
TTGAGTGCAG	75	50	100	29.5051	11.7734	26.5214	TMEM111	Transmembrane protein 111
AACTCTGATA	62	58	100	13.7768	18.3303	26.5091	C5orf22	Chromosome 5 open reading frame 22
CTATGGTTGC	50	50	100	14.6613	13.8746	26.5091	TAGLN	Transgelin
AAAACAGCAA	50	41	100	11.9101	13.2217	26.5091	SON	SON DNA binding protein
TAAATTAAAA	50	66	100	26.5064	20.9855	26.4947	SUV420H1	Suppressor of variegation 4-20 homolog 1 (Drosophila)
CTCCCTCTGC	62	83	100	18.3304	26.3165	26.45	VAMP2	Vesicle-associated membrane protein 2 (synaptobrevin 2)
GAAAGACAAA	50	58	100	14.3269	12.2125	26.4377	KIAA0515	KIAA0515
CACTTTAAAG	62	75	100	29.8995	24.4849	26.4233	PLEKHH3	Pleckstrin homology domain containing, family H (with MyTH4 domain) member 3
ATATCTTTGA	62	66	100	14.6566	15.7699	26.4233	TLK1	Tousled-like kinase 1
GCAATAATGG	75	41	100	16.2646	9.94939	26.4233	GEMIN4	Gem (nuclear organelle) associated protein 4
GAGCTGGTGA	62	75	100	20.158	19.5256	26.3664	PINK1	PTEN induced putative kinase 1
AATTCTGAAA	87	66	100	25.7514	15.9122	26.3541	RSBN1L	Round spermatid basic protein 1-like
GTGCCTGAGA	75	50	100	28.137	15.0296	26.3519	LMNA	Lamin A/C
ATCGTGACCT	37	41	100	11.2143	11.4606	26.3396	ZNF235	Zinc finger protein 235
TTAAAATTGC	87	91	100	29.9878	36.7347	26.3252	C4A	Complement component 4A (Rodgers blood group)
CCACCACACC	62	83	100	18.4002	27.7341	26.3073	LZTS2	Leucine zipper, putative tumor suppressor 2
TTTTGGATTA	62	91	100	28.8904	26.3303	26.295	PTPLAD2	Protein tyrosine phosphatase-like A domain containing 2
GAAATCCGCA	50	91	100	15.4249	25.7352	26.295	MAN2B1	Mannosidase, alpha, class 2B, member 1
CCTCACTTTC	87	66	100	34.211	21.9056	26.295	CANX	Calnexin
GTAAATGAGT	37	50	100	8.1791	11.2424	26.295	TMEM34	Transmembrane protein 34
CTGGACTGTG	50	25	100	13.7403	6.79094	26.295
CTTATTGCAC	75	75	100	34.4116	31.2956	26.2827	KIAA1345	KIAA1345 protein
CTATGTATCA	62	58	100	15.9677	17.5543	26.2827		Transcribed locus
CCAACTCTCA	50	33	100	11.8429	10.9292	26.2827	HNRPC	Heterogeneous nuclear ribonucleoprotein C (C1/C2)
AGAACCGTTA	50	83	100	24.4995	21.9448	26.2805	NPTN	Neuroplastin
AAGGAGGTGG	62	41	100	22.9667	11.4573	26.2805	TUBB2C	Tubulin, beta 2C
GTATTTATCT	75	75	100	21.2412	26.463	26.2683		CDNA FLJ41019 fis, clone UTERU2019096
GAAGAAGTAG	62	66	100	25.9512	19.8075	26.2683	HSP90AA1	Heat shock protein 90kDa alpha (cytosolic), class A member 1
ATTTGAGAGT	75	58	100	19.3892	19.2311	26.2683	MYH9	Myosin, heavy polypeptide 9, non-muscle
ACGTCACCAT	50	41	100	15.8983	18.9544	26.2683	ACSL3	Acyl-CoA synthetase long-chain family member 3
CAACTTTAGG	87	75	100	34.7625	22.703	26.2538	HNRPDL	Heterogeneous nuclear ribonucleoprotein D-like
TGTAGGTCAT	25	58	100	10.1988	15.786	26.2538	ARL4C	ADP-ribosylation factor-like 4C
AAGTACGAGG	62	66	100	20.1175	22.5987	26.2236	OAF	OAF homolog (Drosophila)
TACTGCTTGG	37	66	100	10.5093	17.8624	26.2236	DOCK5	Dedicator of cytokinesis 5
CAGACCATTG	87	66	100	44.6523	20.781	26.2113	CAMLG	Calcium modulating ligand
TGGGTCTGGA	62	66	100	21.5466	25.3074	26.2113	PHC3	Polyhomeotic like 3 (Drosophila)
GAGACCTTCT	62	58	100	22.9875	18.4539	26.2091	U2AF1L3	U2(RNU2) small nuclear RNA auxiliary factor 1-like 3
TTAATGATCT	37	50	100	8.54842	10.2853	26.2091	GPR116	G protein-coupled receptor 116
GCGTTCAATA	62	91	100	17.4103	28.3865	26.1969	AP3S2	Adaptor-related protein complex 3, sigma 2 subunit
ATTCTCTGAG	87	75	100	25.7986	24.2081	26.1969	THUMPD1	THUMP domain containing 1
GACTCTGGCC	50	66	100	16.3474	19.4482	26.1846	RP5-860F19.3	KIAA1442 protein
TTTATTAGGG	50	33	100	11.0876	7.95889	26.1846	LOC389541	Similar to CG14977-PA
GGACCAGGCT	50	75	100	15.6021	28.4249	26.1824	FLJ20186	Hypothetical protein FLJ20186
TGAGCAAGCC	87	66	100	38.9115	22.5127	26.1824	ZNF278	Zinc finger protein 278
TCTGCAGGGG	50	66	100	16.8629	15.4626	26.1824	KRTCAP3	Keratinocyte associated protein 3
TTTACTTTGG	87	75	100	28.0723	29.812	26.1701	C9orf61	Chromosome 9 open reading frame 61
TAAATTACCA	75	75	100	22.1382	26.2718	26.1701	SP3	Sp3 transcription factor
CTTTACTGTG	50	75	100	15.2918	16.8632	26.1701	GTPBP1	GTP binding protein 1
CTTTTAGGTG	50	50	100	14.4199	14.6223	26.1557	ENAH	Enabled homolog (Drosophila)
CATTTGAAAG	75	75	100	21.7474	19.3926	26.14	PTPLB	Protein tyrosine phosphatase-like (proline instead of catalytic arginine), member b
ATTTTTGTAC	37	8	100	9.54629	5.21581	26.14	APPL	Adaptor protein containing pH domain, PTB domain and leucine zipper motif 1
TTGTTAAAAA	75	83	100	23.7508	32.0499	26.1378	PCTK2	PCTAIRE protein kinase 2
AGATAACATT	75	83	100	25.8138	22.5587	26.1277	DIAPH1	Diaphanous homolog 1 (Drosophila)
ATATACTGTA	75	50	100	20.1385	13.7775	26.1277		Homo sapiens, clone IMAGE:4403164, mRNA
AGTACCTAAT	37	75	100	15.3861	17.622	26.1255
AAAAGCTTGA	37	41	100	9.53669	20.2974	26.1255	URB	Steroid sensitive gene 1
CTCTAGAACC	87	75	100	31.7814	19.7309	26.1132	PTDSS1	Phosphatidylserine synthase 1
GTATGTGAAT	75	75	100	26.9595	20.0264	26.1132	SURB7	SRB7 suppressor of RNA polymerase B homolog (yeast)
GTGAAACACT	50	75	100	19.3249	22.0374	26.1132	PYHIN1	Pyrin and HIN domain family, member 1
TTACCGTCCC	50	58	100	17.2438	24.1798	26.1132	CHD3	Chromodomain helicase DNA binding protein 3
ACCCGCGAGG	25	58	100	10.7852	16.0469	26.1132	C19orf20	Chromosome 19 open reading frame 20
ATTCTTCTGA	75	91	100	30.4789	19.9525	26.111	DRP2	Dystrophin related protein 2
ACATCCTCAC	75	75	100	21.3475	25.8523	26.111	PSMD13	Proteasome (prosome, macropain) 26S subunit, non-ATPase, 13
TCATATGAAA	87	91	100	31.7445	27.0798	26.0988	ZMYM6	Zinc finger, MYM-type 6
CTGGTTTCTC	37	91	100	24.1202	29.2297	26.0988	CYFIP2	Cytoplasmic FMR1 interacting protein 2
AGGGGCAGAA	37	58	100	10.7437	15.5961	26.0988		MRNA; cDNA DKFZp547K189 (from clone DKFZp547K189)
GAGGTGTTTG	75	50	100	27.0524	23.6831	26.0843	DKFZP686A01247	DKFZP686A01247 hypothetical protein
GTCAGTCACT	50	41	100	19.9151	14.1081	26.0563
ATTTGAGCAG	75	66	100	23.6843	17.9273	26.0418	C20orf135	Chromosome 20 open reading frame 135
CCATATGATC	37	58	100	7.06511	14.6865	26.0418	KIAA0265	KIAA0265 protein
TCATTATTTA	50	25	100	11.9032	10.4979	26.0418	ETV1	Ets variant gene 1
TTCAGTAATA	25	75	100	12.0046	19.6618	26.0296	VPS37C	Vacuolar protein sorting 37C (yeast)
CTCCCAAGCT	87	58	100	24.8794	12.0089	26.0274	VPS39	Vacuolar protein sorting 39 (yeast)
TGCATATCAT	75	91	100	37.0374	32.419	26.0151	XPO1	Exportin 1 (CRM1 homolog, yeast)
ACTTTCTCAA	75	83	100	46.0078	55.9078	26.0151		Transcribed locus
ATCCCTTCCC	62	83	100	27.942	26.5983	26.0129	SEPT5	Septin 5
TAAGCCCTTT	75	75	100	35.3088	27.3589	26.0129	SEP15	15 kDa selenoprotein
CAGTGGAGGG	62	50	100	18.5643	18.3298	26.0129	LTB4R2	Leukotriene B4 receptor 2
TGTAAGAAAA	75	41	100	22.1653	15.6329	26.0129	SUOX	Sulfite oxidase
CATTTTACTG	37	33	100	10.3503	12.0495	26.0129	CTDSPL	CTD (carboxy-terminal domain, RNA polymerase II, polypeptide A) small phosphatase-like
TTCGCTGAGG	50	75	100	13.8779	24.1965	26.0007	SEPT1	Septin 1
AAAACTTAAA	50	50	100	17.3268	13.2848	26.0007	PGAP1	GPI deacylase
TATTTAAGGA	37	50	100	13.8035	14.2558	26.0007	LRBA	LPS-responsive vesicle trafficking, beach and anchor containing
GCTCTTTAAG	75	75	100	40.9087	27.2871	25.9727
TCACTTTTTT	87	75	100	42.2729	23.7774	25.956	KIAA1324	KIAA1324
TGGACATAAA	62	75	100	35.071	18.0972	25.956	ZNF714	Zinc finger protein 714
ATAATTTTTA	62	75	100	19.863	24.8314	25.956	WDR33	WD repeat domain 33
GATCTCATTT	87	66	100	30.3028	14.079	25.9437	ITPR1	Inositol 1,4,5-triphosphate receptor, type 1
TGCCTTTAAC	62	66	100	18.1037	18.0448	25.9437	TMEM128	Transmembrane protein 128
TTACACTGGA	37	41	100	5.96577	10.5752	25.9437	MARK4	MAP/microtubule affinity-regulating kinase 4
CTGAAGATTT	25	8	100	9.67608	4.19033	25.9437	TTC21A	Tetratricopeptide repeat domain 21A
AATGGTTAGC	87	91	100	35.6132	41.39	25.9416	CMTM6	CKLF-like MARVEL transmembrane domain containing 6
AATTTTATGT	62	66	100	20.7455	15.1174	25.9416	FBXO3	F-box protein 3
GTGCTGGTCC	62	91	100	21.078	23.1842	25.9293	C6orf129	Chromosome 6 open reading frame 129
GTGGTGCGCA	62	91	100	17.3661	27.1308	25.9293	MS4A7	Membrane-spanning 4-domains, subfamily A, member 7
GAGGAATATG	62	75	100	33.765	31.838	25.9293	UNC84A	Unc-84 homolog A (C. elegans)
CAGTCTGGGA	75	75	100	26.3789	25.1147	25.9148	IL13RA1	Interleukin 13 receptor, alpha 1
TCTCAAAAAA	75	91	100	26.629	64.5258	25.8746	APOF	Apolipoprotein F
AGTGCACGTG	87	83	100	34.499	40.4037	25.8746	RPL29	Ribosomal protein L29
AAGGTGCCTC	62	83	100	33.7045	33.9542	25.8746	UBL7	Ubiquitin-like 7 (bone marrow stromal cell-derived)
ATTTTCAATT	75	91	100	25.1479	27.8576	25.8724	C9orf64	Chromosome 9 open reading frame 64
TCTTCTTTCA	75	75	100	22.1027	22.2498	25.8724	PLEKHA1	Pleckstrin homology domain containing, family A (phosphoinositide binding specific) member 1
GTTCCTATGT	62	75	100	26.6002	21.9226	25.8724	GTF2I	General transcription factor II, i
GAACCCAAAG	87	66	100	30.2985	23.9345	25.8724	KBTBD9	Kelch repeat and BTB (POZ) domain containing 9
TTATACTGGA	75	75	100	21.4791	25.245	25.8601	ZNF146	Zinc finger protein 146
AAGATATCAG	50	58	100	15.5976	15.5575	25.8601	MBNL2	Muscleblind-like 2 (Drosophila)
ACTTTATTGG	25	50	100	6.05012	15.3023	25.8601	MAPK15	Mitogen-activated protein kinase 15
GCCCGCAGGG	50	91	100	29.0017	33.5979	25.8579	DVL1	Dishevelled, dsh homolog 1 (Drosophila)
TTTCCCATAA	50	91	100	13.8306	57.4315	25.8579	CAPN13	Calpain 13
CTTTTGTCGT	75	75	100	19.6677	23.9763	25.8579	CMIP	C-Maf-inducing protein
TCAGCTGAGA	37	66	100	10.2514	18.2183	25.8579		Transcribed locus
CTTATTGCCC	37	41	100	8.85396	11.5054	25.8579	TOR1AIP1	Torsin A interacting protein 1
TGTAAGTTTT	75	91	100	29.427	25.9034	25.8456	TM2D3	TM2 domain containing 3
CTGAGGTGAT	62	75	100	27.9844	19.9597	25.8456	ATG3	ATG3 autophagy related 3 homolog (S. cerevisiae)
TTAAAGATTT	75	91	100	40.06	36.0466	25.8434	TPM1	Tropomyosin 1 (alpha)
GGCAGATAGG	62	91	100	20.2007	22.835	25.8434
GCGAAACACT	25	41	100	9.56345	10.8476	25.8434	COG8	Component of oligomeric golgi complex 8
CTCTTATCAC	87	91	100	34.9472	30.5877	25.8312	LOC115098	Hypothetical protein BC013949
ATGGCGGGTG	50	91	100	17.5582	30.6223	25.8312	PRRG4	Proline rich Gla (G-carboxyglutamic acid) 4 (transmembrane)
TACTATTAAT	62	58	100	21.8299	14.8532	25.8312	MPDU1	Mannose-P-dolichol utilization defect 1
TTTTAACTTA	62	41	100	18.6904	18.042	25.8312	STOM	Stomatin
ATTTTATTCT	87	58	100	28.6518	17.5582	25.8176	BIRC6	Baculoviral IAP repeat-containing 6 (apollon)
TTAGGATTAA	87	58	100	38.5083	15.3793	25.8032	ADI1	Acireductone dioxygenase 1
ATGCTGGGGA	75	83	100	33.7535	31.6761	25.7743	TP53AP1	TP53 activated protein 1
AAGTGGATAG	25	75	100	13.1815	19.8799	25.7598	PNPLA4	Patatin-like phospholipase domain containing 4
GAGGTGCCGG	37	66	100	16.3643	26.7473	25.7598	HRAS	V-Ha-ras Harvey rat sarcoma viral oncogene homolog
TGGCCTAATA	37	50	100	10.0932	13.6982	25.7453	SDC2	Syndecan 2 (heparan sulfate proteoglycan 1, cell surface-associated, fibroglycan)
CGGATAACCA	37	75	100	16.8227	21.2941	25.734	PA2G4	Proliferation-associated 2G4, 38kDa
GTTAAAGTTT	87	83	100	31.2945	27.2414	25.7051	KPNA4	Karyopherin alpha 4 (importin alpha 3)
CCCCAAAGCT	50	83	100	17.7608	25.5899	25.7051
GAGAGGATGG	50	75	100	16.8875	32.8265	25.7051	RECQL5	RecQ protein-like 5
GATGGAATAA	37	75	100	18.449	17.5003	25.7051	PPP1R14C	Protein phosphatase 1, regulatory (inhibitor) subunit 14C
CTCAGGAATT	75	91	100	40.4386	28.592	25.6761	PDE6B	Phosphodiesterase 6B, cGMP-specific, rod, beta (congenital stationary night blindness 3, autosomal dominant)
GCAAAATGCT	50	66	100	15.7714	19.862	25.6761	ZNF624	Zinc finger protein 624
TTGTTTCTAC	87	66	100	32.6132	31.6296	24.6316	ACSL5	Acyl-CoA synthetase long-chain family member 5
CTAAACAATT	50	58	100	15.4632	15.563	24.6316
GTTCTCTGCT	62	50	100	15.8024	12.8529	24.6316	CXorf45	Chromosome X open reading frame 45
GAAATGCTGC	75	91	100	34.3984	38.363	24.5603	UPF2	UPF2 regulator of nonsense transcripts homolog (yeast)
ACCTCCCCAC	87	83	100	55.1192	50.099	24.5603	CYP2B7P1	Cytochrome P450, family 2, subfamily B, polypeptide 7 pseudogene 1
ACAATTCATT	62	66	100	19.0214	18.5919	24.5603		Transcribed locus, strongly similar to XP_373571.1 PREDICTED: hypothetical protein XP_373571 [Homo sapiens]
GTGCTATTAT	37	25	100	11.327	10.3137	24.5603	ENSA	Endosulfine alpha
CCACTGAACT	37	83	100	17.1428	34.8633	24.548	ALS2CR8	Amyotrophic lateral sclerosis 2 (juvenile) chromosome region, candidate 8
GTTGAAAACA	62	75	100	20.909	22.0143	24.548	CTSB	Cathepsin B
AGGGTTAAAT	62	58	100	17.6593	17.1278	24.548	B4GALT4	UDP-Gal:betaGlcNAc beta 1,4- galactosyltransferase, polypeptide 4
ATTTTTTTTA	50	41	100	11.7746	8.10825	24.548	ANK3	Ankyrin 3, node of Ranvier (ankyrin G)
GTGAAACTGT	62	58	100	14.8921	13.5947	24.5335	GOLGA2	Golgi autoantigen, golgin subfamily a, 2
GTAGGGTTCC	37	58	100	10.7677	17.2817	24.5335	PTPN18	Protein tyrosine phosphatase, non-receptor type 18 (brain-derived)
AGTCTCTCCT	25	33	100	9.2319	10.8655	24.5335	CMYA5	Cardiomyopathy associated 5
ATACAGTAGT	25	16	100	4.43731	8.68665	24.5335	NEDD4L	Neural precursor cell expressed, developmentally down-regulated 4-like
TATTTTAATG	75	75	100	23.6544	23.8268	24.4621	RNPC3	RNA-binding region (RNP1, RRM) containing 3
TATATATGTA	75	66	100	21.1126	21.3913	24.4621		MRNA full length insert cDNA clone EUROIMAGE 51358
CCACTCTTGA	62	66	100	17.2464	16.1966	24.4621	C20orf35	Chromosome 20 open reading frame 35
AATTAAGCCT	37	50	100	13.2833	12.186	24.4175	PLAC1	Placenta-specific 1
GTTATTTGGA	37	41	100	15.5672	9.85813	24.4052	ERBB2IP	Erbb2 interacting protein
TATAAATAAT	25	25	100	9.36542	10.9204	24.4052	CLSTN1	Calsyntenin 1
CCTAAGGGAG	75	58	100	34.4173	30.8649	24.393	TAF1C	TATA box binding protein (TBP)-associated factor, RNA polymerase I, C, 110kDa
TTGATGCCCT	62	58	100	14.2456	17.0778	24.393	FLJ10081	Hypothetical protein FLJ10081
CCCTGAAGAG	87	91	100	32.7981	26.8515	24.3785	ECHDC2	Enoyl Coenzyme A hydratase domain containing 2
CAGCAGTCCT	75	91	100	17.4746	30.8359	24.3785	TUBGCP6	Tubulin, gamma complex associated protein 6
TTTTCCTGTA	75	50	100	17.8647	14.3119	24.3785	FNDC3B	Fibronectin type III domain containing 3B
AAAAATTGGA	37	41	100	7.46757	15.5119	24.364	ELF1	E74-like factor 1 (ets domain transcription factor)
AAAATAAACT	62	50	100	15.3232	15.7612	24.3338		Homo sapiens, clone IMAGE:5538960, mRNA
GAATAAAAAA	62	83	100	18.8955	23.5636	24.3216	ZNF226	Zinc finger protein 226
AAGAAAGGAG	12	25	100	4.52912	9.88821	24.3216	PCOLCE	Procollagen C-endopeptidase enhancer
CCAGGACACC	50	66	100	20.5325	22.5711	24.3194	DPF2	D4, zinc and double PHD fingers family 2
GCGAACCCCC	50	66	100	16.1524	16.2416	24.3194	CHD3	Chromodomain helicase DNA binding protein 3
GAAAGGTTAG	50	66	100	15.6588	15.5706	24.3194	NCOA7	Nuclear receptor coactivator 7
GGGCTCCCTG	50	75	100	21.2875	25.3617	24.3071	RGS12	Regulator of G-protein signalling 12
CATACTTTAA	50	66	100	17.9827	26.7175	24.3071	CD164	CD164 molecule, sialomucin
TGGAAAGCTA	50	66	100	15.5358	20.5729	24.3071
CCCCCAATGC	75	75	100	16.2382	21.6621	24.2927	SF3A2	Splicing factor 3a, subunit 2, 66kDa
GTGGCACCTG	37	41	100	14.6837	13.4126	24.2927	NBPF1	Neuroblastoma breakpoint family, member 1
TACATCTGGA	62	83	100	27.3408	30.8234	24.2502
AGTTCCACCA	75	75	100	25.0684	29.8305	24.2502	C22orf5	Chromosome 22 open reading frame 5
GGCAAACTTT	75	83	100	29.5794	30.6477	24.248	PXN	Paxillin
CTATGAAGAT	50	50	100	17.1905	14.5772	24.248	SNRPB2	Small nuclear ribonucleoprotein polypeptide B''
GTGTGGGGTG	50	16	100	11.2089	9.57034	24.248	C17orf28	Chromosome 17 open reading frame 28
TTAACAGGCA	62	75	100	24.1425	28.8285	24.2379	SLC15A2	Solute carrier family 15 (H+/peptide transporter), member 2
CCCCGATCTT	25	83	100	9.02208	24.7247	24.2357	ATAD3A	ATPase family, AAA domain containing 3A
TCTTCTGCTT	75	58	100	18.0598	15.4387	24.2357	C9orf78	Chromosome 9 open reading frame 78
GATATGACAA	37	50	100	11.025	11.5309	24.2357	SARM1	Sterile alpha and TIR motif containing 1
GAAATGAACT	37	16	100	9.84433	7.71208	24.2357		Transcribed locus, weakly similar to NP_689672.2 hypothetical protein MGC45438 [Homo sapiens]
TATCTTGTTG	75	75	100	32.4964	22.8025	24.2235	LOC339745	Hypothetical protein LOC339745
GGCTTAGGAT	25	50	100	8.7936	15.4197	24.2235	RASIP1	Ras interacting protein 1
CTCTTCAGGA	87	91	100	39.4977	32.4246	24.2213	PMVK	Phosphomevalonate kinase
TTGCTCACAC	87	75	100	43.6481	32.3532	24.2213		CDNA clone IMAGE:3450024
TTTTATGGGG	50	75	100	13.6815	26.7283	24.2213	COL1A1	Collagen, type I, alpha 1
TGTTAGATTT	75	83	100	32.761	24.8352	24.209	CBX1	Chromobox homolog 1 (HP1 beta homolog Drosophila )
TAATAAATAA	75	83	100	23.8103	26.3124	24.209	KNTC1	Kinetochore associated 1
TTGCTGTAGA	62	83	100	16.776	23.0141	24.209	SESN1	Sestrin 1
GACCCAACGT	50	58	100	12.6833	19.1256	24.209
AGCCTGGGAG	50	75	100	8.45982	20.8204	24.1946	ACSL6	Acyl-CoA synthetase long-chain family member 6
AGGAGTATAT	62	58	100	14.154	14.5254	24.1946	LRRIQ1	Leucine-rich repeats and IQ motif containing 1
CCCGCCCCCG	62	91	100	18.966	24.7457	24.1788	BCAM	Basal cell adhesion molecule (Lutheran blood group)
AAGAGGTTTG	87	83	100	31.6045	24.3389	24.1788	CKAP4	Cytoskeleton-associated protein 4
TACAAAAAAA	75	83	100	23.6794	29.5586	24.1788	ELMO2	Engulfment and cell motility 2
GTAACAGTCA	75	66	100	25.5261	19.1376	24.1788
GCCTTGGCAG	62	66	100	18.9329	18.5629	24.1788	IRX5	Iroquois homeobox protein 5
TTACATCAGA	37	66	100	10.6823	16.2138	24.1788
TTTGAATATA	12	66	100	6.58175	17.1422	24.1788	SPRY1	Sprouty homolog 1, antagonist of FGF signaling (Drosophila)
TTTAGGTTCT	62	41	100	12.5228	11.6093	24.1788	FDFT1	Farnesyl-diphosphate farnesyltransferase 1
TATTAGACAA	87	91	100	65.3047	45.5345	24.1665	FLJ22709	Hypothetical protein FLJ22709
AAAGCAATCA	37	91	100	18.2268	32.6192	24.1665	PHC1	Polyhomeotic-like 1 (Drosophila)
AAATTTAATA	50	83	100	14.7793	18.541	24.1665	NOL1	Nucleolar protein 1, 120kDa
CCTGACTTTG	50	75	100	17.2513	15.4117	24.1665		CDNA clone IMAGE:5301514
CAAATGCTTA	87	58	100	35.1867	14.0366	24.1665		Transcribed locus
CTGTCCTTGT	87	75	100	30.4325	27.4907	24.1644	TXNDC5	Thioredoxin domain containing 5
TGTACTACTT	50	75	100	20.5099	23.9202	24.1644	PAICS	Phosphoribosylaminoimidazole carboxylase, phosphoribosylaminoimidazole succinocarboxamide synthetase
AGGGAGGCTG	87	66	100	20.2177	19.8287	24.1644	CNTD	Cyclin N-terminal domain containing
TAGGCTCCAT	87	50	100	28.0545	16.2495	24.1644
GGCCTATGAG	75	83	100	26.0241	20.3351	24.1521	C1orf35	Chromosome 1 open reading frame 35
AGAAAAAAGA	62	75	100	15.7667	24.3724	24.1521		Transcribed locus
CCCATTCATA	62	66	100	16.1946	18.883	24.1521		Transcribed locus
GAATGGGCTG	62	83	100	20.2056	25.5619	24.1499	BRF1	BRF1 homolog, subunit of RNA polymerase III transcription initiation factor IIIB (S. cerevisiae)
CATATTTGTG	87	58	100	33.6158	14.4249	24.1499	DCTN4	Dynactin 4 (p62)
ACATTCTGCA	50	58	100	17.0857	17.5386	24.1499	SNX2	Sorting nexin 2
TATGTATTCA	25	50	100	10.778	12.9999	24.1499	GDA	Guanine deaminase
TTTGCAGTGT	87	91	100	28.6167	27.702	24.1376	MDM1	Mdm4, transformed 3T3 cell double minute 1, p53 binding protein (mouse)
TGCTTGACAA	62	83	100	30.9208	28.0819	24.1376	MGC9850	Hypothetical protein MGC9850
AGGAAAGCCA	50	75	100	17.4154	24.3709	24.1376	RABEPK	Rab9 effector protein with kelch motifs
TATCCTAGGG	50	66	100	15.3037	18.3362	24.1376	LOC220906	Hypothetical protein LOC220906
ACACTTCTTG	25	50	100	12.1811	10.3462	24.1376	GFM1	G elongation factor, mitochondrial 1
GTTGTATAAT	75	83	100	21.3396	24.21	24.1232	RNMT	RNA (guanine-7-) methyltransferase
CCGAAAAAGT	62	58	100	18.3335	14.6654	24.1232	RANBP1	RAN binding protein 1
CATTTCAGAG	62	50	100	19.3634	15.8832	24.1232	BAG3	BCL2-associated athanogene 3
TCATATATAC	62	66	100	17.3434	13.5003	24.0952	LOC145842	Hypothetical protein LOC145842
TCTCTGCTCA	62	66	100	15.7815	18.7411	24.0952	ILF3	Interleukin enhancer binding factor 3, 90kDa
AAAAAATACA	37	66	100	14.4279	15.5214	24.0952	NR4A1	Nuclear receptor subfamily 4, group A, member 1
GCTATAATAA	50	58	100	13.755	14.8833	24.0952	ADAM9	ADAM metallopeptidase domain 9 (meltrin gamma)
TGCACAAAGT	75	83	100	24.1344	23.2188	24.0829	DKFZP779L1068	PRO0845
TCCAGGCAGT	50	83	100	22.947	18.7849	24.0829	PANK2	Pantothenate kinase 2 (Hallervorden-Spatz syndrome)
GTTAAGATTT	75	91	100	25.3775	36.3827	24.0807	ARHGEF11	Rho guanine nucleotide exchange factor (GEF) 11
ATTTTAAGTT	37	75	100	13.4925	16.5154	24.0807	TBC1D15	TBC1 domain family, member 15
GAGGACACCA	62	66	100	13.318	22.5744	24.0807	RORC	RAR-related orphan receptor C
ACAACTTTTA	37	58	100	14.9783	17.4917	24.0807	BCAP31	B-cell receptor-associated protein 31
CTTCTAGGGA	87	50	100	21.6141	13.9042	24.0807	SIN3B	SIN3 homolog B, transcription regulator (yeast)
GCAAATGTAC	75	83	100	26.0058	28.7805	24.0684	CLASP1	Cytoplasmic linker associated protein 1
AAAGAAGCTC	75	75	100	24.8567	20.863	24.0684	C17orf75	Chromosome 17 open reading frame 75
CTATGTGTTA	87	83	100	42.8345	32.882	24.0663	DHX9	DEAH (Asp-Glu-Ala-His) box polypeptide 9
CTGTAAAACA	87	75	100	29.5574	23.6052	24.0663	UBE3A	Ubiquitin protein ligase E3A (human papilloma virus E6-associated protein, Angelman syndrome)
CTCAAGCGGC	75	66	100	22.2879	16.6561	24.0663	HTATIP	HIV-1 Tat interacting protein, 60kDa
CAACCCACGC	75	66	100	21.5011	17.1362	24.0663	HDAC10	Histone deacetylase 10
TCGGAGCTGT	37	41	100	11.2867	10.4834	24.0663	KLF6	Kruppel-like factor 6
GGCCAAAGAG	62	91	100	19.6394	21.1801	24.054	SFRS7	Splicing factor, arginine/serine-rich 7, 35kDa
AGCTGGATGA	37	41	100	8.01433	10.1304	24.054	TUSC4	Tumor suppressor candidate 4
TAAGAAGCCC	62	33	100	23.2854	13.0645	24.054	ROBO1	Roundabout, axon guidance receptor, homolog 1 (Drosophila)
CCATACAGAA	62	33	100	19.9369	11.5997	24.054	TXNDC5	Thioredoxin domain containing 5
ATGAAGATTG	50	66	100	12.0528	22.152	24.0518	DYX1C1	Dyslexia susceptibility 1 candidate 1
CTGCCCGCCT	87	58	100	28.6535	18.0766	24.0518	DCTN3	Dynactin 3 (p22)
AAGTTTTTAG	37	50	100	11.9186	16.1024	24.0518		Transcribed locus, strongly similar to XP_373557.1 PREDICTED: hypothetical protein XP_373557 [Homo sapiens]
GTGGACCCTG	87	91	100	33.1079	36.909	24.0395	NOSIP	Nitric oxide synthase interacting protein
TATTCCACAT	62	91	100	22.6014	25.0935	24.0395
TTCGCCGTGT	75	66	100	19.912	17.5977	24.0395	LRRC43	Leucine rich repeat containing 43
GAGAGCACCC	62	66	100	19.3397	25.9534	24.0395	PILRB	Paired immunoglobin-like type 2 receptor beta
GAAAACGTTT	37	58	100	11.9414	14.6301	24.0395	ZNF238	Zinc finger protein 238
AACCCCGGAG	37	66	100	6.17284	22.8245	24.0251	RAD50	RAD50 homolog (S. cerevisiae)
GTCAGGTTGA	62	75	100	18.5858	17.3047	23.9971	GOSR1	Golgi SNAP receptor complex member 1
TAATGACAAT	25	25	100	10.4974	13.3306	23.9971	FHL1	Four and a half LIM domains 1
AAGTTGAGAC	37	91	100	10.3496	25.1523	23.9826	HLA-A	Major histocompatibility complex, class I, A
TAACGTCTGC	62	83	100	26.0024	23.8626	23.9826	PDXK	Pyridoxal (pyridoxine, vitamin B6) kinase
GATGCTTTCT	50	75	100	16.4326	24.8555	23.9826	CSNK1D	Casein kinase 1, delta
CCCAAACGTG	62	66	100	16.1502	16.7177	23.9826	MRPL16	Mitochondrial ribosomal protein L16
AGGCAGGACG	62	66	100	14.7362	22.2376	23.9826	ANKRD35	Ankyrin repeat domain 35
ACAATAATAG	75	58	100	21.8386	20.9031	23.9826	CACYBP	Calcyclin binding protein
ATTTCCTTTC	62	58	100	18.3495	14.6025	23.9826	GALNT11	UDP-N-acetyl-alpha-D-galactosamine:polypeptide N-acetylgalactosaminyltransferase 11 (GalNAc-T11)
TTTTGATACA	75	83	100	30.1258	27.6297	23.9681	ZNF273	Zinc finger protein 273
GGGCCTAAAC	87	66	100	36.2078	29.6678	23.9681	ZNF499	Zinc finger protein 499
AAGGTAACTT	62	66	100	17.1652	15.3839	23.9681	SLC2A3P1	Solute carrier family 2 (facilitated glucose transporter), member 3 pseudogene 1
ACTGCTGTCT	75	50	100	15.1339	14.2452	23.9681	MRPS35	Mitochondrial ribosomal protein S35
CCAATTTACA	75	58	100	22.0655	22.5849	23.9537	HMGB1	High-mobility group box 1
CCTGCCACCC	62	91	100	27.8011	30.4514	23.9134	C1QTNF1	C1q and tumor necrosis factor related protein 1
CTTGTGAAGT	75	83	100	23.2865	20.804	23.9134	STX16	Syntaxin 16
TGATGTCCAC	50	50	100	12.6658	12.5818	23.9134	SNX6	Sorting nexin 6
TCTCGTAAAG	75	66	100	27.3321	25.4706	23.899	SPAG17	Sperm associated antigen 17
CTTGTGATTT	37	66	100	10.6341	18.8113	23.899	MGC26963	Hypothetical protein MGC26963
TTGAAACAAT	87	58	100	25.3484	19.2246	23.899	LOC388335	Similar to RIKEN cDNA A730055C05 gene
TTGGTGAAAA	75	58	100	21.4222	14.2995	23.899	SLC6A14	Solute carrier family 6 (amino acid transporter), member 14
CTGGGCCCCA	75	91	100	27.1214	46.949	23.8845	MGC33692	Similar to RIKEN cDNA 1700027J05 gene
CCAGAACTCT	50	75	100	21.4219	26.0407	23.8845		CDNA: FLJ22755 fis, clone KAIA0769
ACAGATTCCC	50	41	100	9.72533	10.1092	23.87	NCOA4	Nuclear receptor coactivator 4
TTAAATGTTT	37	16	100	11.6487	7.94679	23.87	C15orf29	Chromosome 15 open reading frame 29
CCTGAGGAAT	75	83	100	23.8411	22.4324	22.7419	NFKBIZ	Nuclear factor of kappa light polypeptide gene enhancer in B-cells inhibitor, zeta
GTGGTGCATA	50	33	100	13.5368	10.878	22.6705	MYO3B	Myosin IIIB
ACAAAGGGCC	87	66	100	35.5177	23.4405	22.5991	RUTBC1	RUN and TBC1 domain containing 1
TATTATCTAT	62	33	100	17.3474	15.1983	22.5991	CCDC93	Coiled-coil domain containing 93
CAAATAACAA	62	83	100	22.9343	20.3361	22.5868	LAMP2	Lysosomal-associated membrane protein 2
AGGCAGGCTC	62	50	100	18.947	12.6114	22.5868	RPL8	Ribosomal protein L8
TTTTCTGTAC	50	41	100	10.5564	11.3865	22.5868	UBP1	Upstream binding protein 1 (LBP-1a)
CAGCGCCACC	75	83	100	23.4117	30.6039	22.5155	STK11	Serine/threonine kinase 11
TAAAGCACTT	62	83	100	16.741	24.2602	22.5155	TMEM62	Transmembrane protein 62
ACATTTCATC	25	66	100	5.87713	14.2793	22.5155	FOSL2	FOS-like antigen 2
GAATTAATTA	75	50	100	35.0897	18.3079	22.5155	CDCA1	Cell division cycle associated 1
AAGTTGTGAA	25	50	100	8.6243	14.2757	22.5155	LOC55565	Hypothetical protein LOC55565
GATGTAGTGG	37	25	100	11.7908	7.20482	22.5155	MNDA	Myeloid cell nuclear differentiation antigen
GTACTTACCT	87	83	100	31.8143	29.1834	22.501	RAB11FIP4	RAB11 family interacting protein 4 (class II)
GTAATAACTT	87	83	100	27.5871	29.2869	22.501	DKFZp686E2433	Similar to hypothetical protein 9630041N07
TCAGTGCGCA	87	75	100	23.5816	28.4626	22.501	WDR26	WD repeat domain 26
CCAAGAAAGA	87	66	100	22.9207	22.6274	22.501	PABPC4	Poly(A) binding protein, cytoplasmic 4 (inducible form)
CCACTGGACT	50	66	100	14.9199	25.7474	22.501		Transcribed locus
GTGGCGGGAT	50	58	100	19.4696	14.9358	22.501	EFNB3	Ephrin-B3
ATAAGGAAAA	37	25	100	14.9355	7.99118	22.501	ZNF443	Zinc finger protein 443
TAGACTGGCA	75	75	100	26.3318	21.1172	22.4564	FBXO31	F-box protein 31
AAAGGAAAGT	87	83	100	29.8603	25.8646	22.4441	HN1	Hematological and neurological expressed 1
ATATAAAAAT	87	66	100	27.3233	21.8553	22.4441	CNIH	Cornichon homolog (Drosophila)
ATTACTTGTA	50	58	100	11.4695	14.558	22.4441	SUPT3H	Suppressor of Ty 3 homolog (S. cerevisiae)
TTCATTATAG	12	58	100	9.02994	15.7142	22.4441	ASMTL	Acetylserotonin O-methyltransferase-like
CGCTGTGTGC	50	41	100	12.2871	11.53	22.4441	GBA	Glucosidase, beta; acid (includes glucosylceramidase)
GTTTCTTACT	75	75	100	25.855	25.5465	22.4318	FAM44A	Family with sequence similarity 44, member A
CCCTCCTCTC	75	66	100	22.2093	19.7877	22.4318	CCND3	Cyclin D3
ATCCACCCAC	50	66	100	12.6445	17.0848	22.4318	CASP2	Caspase 2, apoptosis-related cysteine peptidase (neural precursor cell expressed, developmentally down-regulated 2)
TGACAACTGT	62	58	100	15.2482	13.6626	22.4318		Transcribed locus
GAGGCCAATG	75	91	100	22.4129	21.6202	22.4296	PUM2	Pumilio homolog 2 (Drosophila)
GTAGCAAGAA	37	91	100	7.78486	28.0556	22.4296
TTCCGTTTCT	62	75	100	18.2435	17.8319	22.4296	HSCARG	HSCARG protein
GAAATTTGAA	50	50	100	17.5733	16.6624	22.4296	C1orf56	Chromosome 1 open reading frame 56
TCTGTAGGCT	62	41	100	15.3705	9.32657	22.4296
ATGGTGCCAC	62	83	100	14.542	27.1736	22.4174	KIAA0738	KIAA0738 gene product
TTTGGTGTTT	50	75	100	11.7092	24.3487	22.4174	FASN	Fatty acid synthase
CTATTCCATT	75	33	100	20.2175	11.5695	22.4174	IKBKG	Inhibitor of kappa light polypeptide gene enhancer in B-cells, kinase gamma
AAACACCTTA	62	91	100	18.5091	24.3916	22.4029	CENPC1	Centromere protein C 1
TATTGAAAGT	50	91	100	16.7555	20.7654	22.4029	LOC145853	Hypothetical LOC145853
ATCCTCCCTA	62	75	100	20.4819	22.1652	22.4029	RAP1A	RAP1A, member of RAS oncogene family
GCCAAACTTG	50	75	100	28.0273	24.8216	22.4029	ARMCX3	Armadillo repeat containing, X-linked 3
CTGGGTGCCC	37	75	100	15.6357	21.2165	22.3727	IL27	Interleukin 27
GCCGCCATCA	50	50	100	14.9742	13.0968	22.3727	PDIA6	Protein disulfide isomerase family A, member 6
GATTTTAATG	87	75	100	23.5858	25.4436	22.3604	PITPNB	Phosphatidylinositol transfer protein, beta
CAGAAAATAA	62	58	100	15.8044	21.2077	22.3604	CSTF2T	Cleavage stimulation factor, 3' pre-RNA, subunit 2, 64kDa, tau variant
TGTAGATGTA	37	58	100	13.4219	12.276	22.3604	C10orf76	Chromosome 10 open reading frame 76
GGAGATGGAG	12	50	100	8.28031	13.4961	22.3604	C6orf69	Chromosome 6 open reading frame 69
CATTAAACAA	37	75	100	15.7348	21.0565	22.346		Transcribed locus
TACTGGTGTA	75	66	100	21.6115	20.2895	22.346
CAGAATGACT	50	66	100	18.7872	23.4899	22.346	ABHD12	Abhydrolase domain containing 12
CTGGCCGCAA	37	58	100	10.9029	14.2394	22.346	C16orf56	Chromosome 16 open reading frame 56
CCACCTGCTT	62	50	100	26.1162	11.3413	22.346	BTBD6	BTB (POZ) domain containing 6
TCATACTATT	75	41	100	17.7551	10.7446	22.346	GNAL	Guanine nucleotide binding protein (G protein), alpha activating activity polypeptide, olfactory type
ACGATAAATC	50	50	100	12.4249	18.6076	22.3315
AGAATACTGA	37	16	100	14.7957	5.51182	22.3315	NPAS2	Neuronal PAS domain protein 2
CTGGAATGGA	75	83	100	17.6461	38.6607	22.2891	CP	Ceruloplasmin (ferroxidase)
CCATATGCAA	50	66	100	16.4501	21.9526	22.2891	APP	Amyloid beta (A4) precursor protein (peptidase nexin-II, Alzheimer disease)
AAATAAAACA	75	50	100	20.8508	14.9996	22.2891		Transcribed locus
TAGAGCTTGT	37	33	100	9.63238	9.90658	22.2891	GBP6	Guanylate binding protein family, member 6
AATTTATATA	50	58	100	15.3285	16.6096	22.2768		Transcribed locus
TTGGTGTATG	62	50	100	14.1107	14.5382	22.2768	CCDC25	Coiled-coil domain containing 25
AGCCACTGTA	12	50	100	7.19994	13.3659	22.2768	ABCC4	ATP-binding cassette, sub-family C (CFTR/MRP), member 4
GGCGGCTGTG	87	66	100	24.2388	24.4188	22.2746	ACOT8	Acyl-CoA thioesterase 8
ATGGCCCATA	25	50	100	11.101	13.3029	22.2746	CES2	Carboxylesterase 2 (intestine, liver)
GAGAAGACTG	50	75	100	14.9564	16.2892	22.2623	ZNF266	Zinc finger protein 266
GGGGGCTCCT	62	66	100	17.9975	21.2464	22.2623	PTPRU	Protein tyrosine phosphatase, receptor type, U
GAAGCAAAAA	75	58	100	21.7135	16.2335	22.2623	DAK	Dihydroxyacetone kinase 2 homolog (yeast)
CTGAGGGGTG	62	58	100	20.5766	12.7493	22.2623	MAP1LC3B	Microtubule-associated protein 1 light chain 3 beta
AAATTATGAT	25	50	100	4.43159	14.818	22.2623
ATGTATGGGG	75	83	100	31.1675	36.6558	22.2601	PTPMT1	Protein tyrosine phosphatase, mitochondrial 1
TTCATTGTAT	75	75	100	27.13	24.6003	22.2601	MDH2	Malate dehydrogenase 2, NAD (mitochondrial)
CTGCAGTTTT	75	58	100	29.9786	20.4962	22.2601	HIRIP5	HIRA interacting protein 5
TTGACCCTGG	75	91	100	23.5435	25.1104	22.2479	PISD	Phosphatidylserine decarboxylase
GCAAAACTCT	62	91	100	18.0256	30.6487	22.2479	LASS6	LAG1 longevity assurance homolog 6 (S. cerevisiae)
TATATTTCCA	12	91	100	8.12396	23.4814	22.2479	SYF2	SYF2 homolog, RNA splicing factor (S. cerevisiae)
TCTTTCTTTT	75	83	100	17.4345	17.5102	22.2479	C4orf8	Chromosome 4 open reading frame 8
CCCAACCCCT	62	83	100	19.4578	23.7446	22.2479	ATN1	Atrophin 1
GTTCAAGATG	87	75	100	45.7951	28.8968	22.2479	VSIG2	V-set and immunoglobulin domain containing 2
GTGTTCCTCC	87	75	100	25.3544	19.5911	22.2479	MOSPD3	Motile sperm domain containing 3
CCGTTGTACT	87	75	100	25.0041	21.1089	22.2479	SWAP70	SWAP-70 protein
GGAGTAATGA	37	66	100	14.0776	14.8788	22.2479	NME5	Non-metastatic cells 5, protein expressed in (nucleoside-diphosphate kinase)
ACAGGTGTTT	12	58	100	6.84116	21.2884	22.2479	LOC132241	Hypothetical protein LOC132241
CATTTAGAGG	62	25	100	16.9026	7.00618	22.2479	NDUFA4	NADH dehydrogenase (ubiquinone) 1 alpha subcomplex, 4, 9kDa
GCAGAGAAAA	62	83	100	18.4548	32.2262	22.2334	CORO1A	Coronin, actin binding protein, 1A
GAAACTAGGA	25	83	100	6.56846	19.2418	22.2334	KCNS3	Potassium voltage-gated channel, delayed-rectifier, subfamily S, member 3
CTAATAATAA	87	66	100	30.1038	18.0385	22.2334	FLJ35630	Hypothetical protein FLJ35630
AACAGATATT	25	66	100	12.5688	21.8831	22.2334	LR8	LR8 protein
GCCATCCTGT	75	50	100	22.5959	13.4477	22.2334	CASC2	Cancer susceptibility candidate 2
ATATTGATGA	50	50	100	19.3135	16.9462	22.2334	PPA2	Pyrophosphatase (inorganic) 2
GATCTGTTTA	37	41	100	7.48138	10.324	22.2334
ATGAACCGCA	37	91	100	15.0115	20.2336	22.2054	RPS3	Ribosomal protein S3
GTAAAATCCC	50	66	100	10.7575	19.0003	22.2054		Transcribed locus, weakly similar to NP_062553.1 hypothetical protein FLJ11267 [Homo sapiens]
TTCCCTGCAA	87	58	100	31.1325	15.9835	22.2054	CBARA1	Calcium binding atopy-related autoantigen 1
TATGGTACCA	50	83	100	25.5893	22.1351	22.191
GCCCACAGTA	50	83	100	19.0988	22.3766	22.191	SFRS4	Splicing factor, arginine/serine-rich 4
GTGGATGTAC	50	75	100	17.4946	24.0489	22.191	THYN1	Thymocyte nuclear protein 1
TATTACTTTG	75	66	100	21.9293	20.0965	22.191	KIAA0738	KIAA0738 gene product
TCACCTTCAA	37	50	100	13.529	19.6132	22.191	NCOA1	Nuclear receptor coactivator 1
AGGGGCGCAG	62	91	100	19.6278	33.41	22.1765	SH3GL1	SH3-domain GRB2-like 1
TATTAAATAG	62	83	100	34.4118	23.6894	22.1765	PSMD7	Proteasome (prosome, macropain) 26S subunit, non-ATPase, 7 (Mov34 homolog)
CTCTAACTGC	62	75	100	17.4903	19.5588	22.1765	UBE4A	Ubiquitination factor E4A (UFD2 homolog, yeast)
AGAGGGTGGG	50	66	100	20.2476	17.2761	22.1765	DNAJB1	DnaJ (Hsp40) homolog, subfamily B, member 1
AGGGCCAGGA	37	66	100	9.97249	14.5335	22.1765	IHPK2	Inositol hexaphosphate kinase 2
TATTTTACGT	75	58	100	20.1583	15.1121	22.1765	TCEB1	Transcription elongation factor B (SIII), polypeptide 1 (15kDa, elongin C)
GTATCTTAAT	50	41	100	13.5742	16.1458	22.1765	SYNCRIP	Synaptotagmin binding, cytoplasmic RNA interacting protein
ATGGGGGAGG	75	33	100	16.3266	12.2153	22.1765	PODXL	Podocalyxin-like
TATAAAATTT	50	83	100	14.3842	22.7928	22.162	FH	Fumarate hydratase
TGGCTAGATT	87	75	100	48.0314	33.3421	22.162	CMPK	Cytidylate kinase
TTGGCAGAGA	50	41	100	17.1699	13.9749	22.162	HLCS	Holocarboxylase synthetase (biotin-(proprionyl-Coenzyme A-carboxylase (ATP-hydrolysing)) ligase)
TATATCATAT	75	58	100	19.2866	14.8551	22.1218	RCHY1	Ring finger and CHY zinc finger domain containing 1
CAGCCATAAA	62	75	100	23.7244	22.6008	22.1073	BTBD1	BTB (POZ) domain containing 1
ACGTCAAGTA	50	41	100	12.6388	8.14387	22.1073	EYA2	Eyes absent homolog 2 (Drosophila)
ACATTTCAAT	50	33	100	24.4942	12.0968	22.1073	GABARAPL1	GABA(A) receptor-associated protein like 1
ACTTTTAAAA	75	83	100	29.2754	30.7353	22.0928		CDNA clone IMAGE:4828807
GGTTTTTGTT	50	75	100	18.4024	15.5138	22.0928		Transcribed locus
TTGTTGCTGA	62	50	100	16.1907	12.5153	22.0928	C14orf112	Chromosome 14 open reading frame 112
AGCAGCCTTT	50	66	100	20.3603	21.9599	22.0784	CFDP1	Craniofacial development protein 1
GTAAGGATGA	50	58	100	10.2788	16.1114	22.0784	PPP4R2	Protein phosphatase 4, regulatory subunit 2
GAGAAGCCCG	25	33	100	9.81832	7.64274	22.0784	G6PD	Glucose-6-phosphate dehydrogenase
TTTTTTTTTT	87	91	100	36.088	40.3024	22.0639	CDC20	CDC20 cell division cycle 20 homolog (S. cerevisiae)
CCCAATAAAC	87	75	100	34.3098	24.4796	22.0639	TFPT	TCF3 (E2A) fusion partner (in childhood Leukemia)
TCAGATCCGT	62	66	100	22.2034	18.7867	22.0639	RRAGA	Ras-related GTP binding A
CCGTCATCCT	50	50	100	17.2537	18.6723	22.0639	ALG3	Asparagine-linked glycosylation 3 homolog (yeast, alpha-1,3-mannosyltransferase)
AGCGGAAGAG	37	75	100	14.7238	16.1645	20.7807	EXOC7	Exocyst complex component 7
CCCAAAGACA	75	58	100	21.5501	18.18	20.7807	H3F3B	H3 histone, family 3B (H3.3B)
TAAACAGGTT	62	50	100	16.5705	14.6315	20.7807	CXorf40B	Chromosome X open reading frame 40B
GGAACTCGGG	0	50	100	2.06491	16.3743	20.7807	FLJ35740	FLJ35740 protein
TTTTTATAAA	50	41	100	16.2246	11.4903	20.7807	CAPN9	Calpain 9
AAGAGGAGAT	37	41	100	10.1589	13.2077	20.7807	USF1	Upstream transcription factor 1
TAGGTAAACT	62	66	100	21.497	20.5715	20.7094	PAX9	Paired box gene 9
CACCAGGGTG	50	33	100	13.048	9.35583	20.7094
TTGAACAAAG	50	0	100	10.8922	4.48218	20.7094	C10orf26	Chromosome 10 open reading frame 26
TCAGGCTGTT	75	83	100	35.7083	28.326	20.638	NTRK3	Neurotrophic tyrosine kinase, receptor, type 3
TTGTTGGTCA	87	75	100	40.2385	20.5408	20.638	KLHL22	Kelch-like 22 (Drosophila)
ATGTAAAGAA	62	75	100	15.8767	25.8581	20.638	ATP6V1C1	ATPase, H+ transporting, lysosomal 42kDa, V1 subunit C1
GAGGGCCTTG	50	75	100	10.1931	21.4759	20.638	TSC2	Tuberous sclerosis 2
TCTGCTTTTG	75	66	100	20.6561	19.3985	20.638	SMUG1	Single-strand-selective monofunctional uracil-DNA glycosylase 1
CTCTGTAGTG	37	58	100	15.8683	16.1101	20.638	FBXO7	F-box protein 7
TGATTAGAAT	25	58	100	7.37717	17.9613	20.638
ACAACAGTTT	25	58	100	6.54847	20.3122	20.638		Transcribed locus
TCCCTGGGCA	50	50	100	13.4011	12.2532	20.638	CORO7	Coronin 7
TCAGCTTCAC	87	91	100	38.3485	30.3831	20.6257	SSR3	Signal sequence receptor, gamma (translocon-associated protein gamma)
GACAGTCACT	37	83	100	21.9634	28.8962	20.6257	ARHGEF4	Rho guanine nucleotide exchange factor (GEF) 4
GAGACTGCAA	87	75	100	32.3924	26.4576	20.6257	SLC40A1	Solute carrier family 40 (iron-regulated transporter), member 1
CTGATATGAT	75	58	100	23.0536	15.5145	20.6257
CTCAGTCTTT	25	58	100	6.69049	11.822	20.6257	CEBPD	CCAAT/enhancer binding protein (C/EBP), delta
TACAACAGCA	25	66	100	10.3687	20.2768	20.6112	AIM1	Absent in melanoma 1
TATGAGTTCT	87	58	100	23.5439	16.9243	20.6112	AHI1	Abelson helper integration site 1
ACAATGAATA	75	50	100	28.2156	13.0288	20.6112	STK33	Serine/threonine kinase 33
TAAATCAGTA	62	41	100	18.2822	11.0453	20.6112	DHTKD1	Dehydrogenase E1 and transketolase domain containing 1
GATTCTGTGT	50	41	100	11.876	11.537	20.6112
AATTAGCTTT	50	33	100	13.1792	14.0943	20.6112	NR2C2	Nuclear receptor subfamily 2, group C, member 2
CAACTTAAAG	25	25	100	14.1268	7.17967	20.6112	PRAMEF2	PRAME family member 2
AGGCCAGGAG	25	91	100	8.83902	24.3457	20.5666	C21orf108	Chromosome 21 open reading frame 108
GGAAACCCCA	50	83	100	14.6295	23.2123	20.5666	DVL3	Dishevelled, dsh homolog 3 (Drosophila)
CCTTTTTAGT	12	33	100	7.56628	7.61424	20.5666	IFNGR2	Interferon gamma receptor 2 (interferon gamma transducer 1)
TCCCGGGTTT	25	66	100	9.48006	14.3236	20.5543	INPP5E	Inositol polyphosphate-5-phosphatase, 72 kDa
AGCTCCTTAA	25	50	100	10.7027	16.9058	20.5543	SERPINF2	Serpin peptidase inhibitor, clade F (alpha-2 antiplasmin, pigment epithelium derived factor), member 2
AAAAGCATCT	25	41	100	6.58057	12.4282	20.5543
TTGGTGCTGG	37	33	100	9.44526	9.20448	20.5543	CCND1	Cyclin D1
GATCAGAAAA	87	83	100	42.4943	33.4481	20.5399	LOC58489	Hypothetical protein from EUROIMAGE 588495
GCTAAACTCT	87	83	100	36.4106	40.4354	20.5399	WDR39	WD repeat domain 39
GCCTAGAAAT	62	83	100	20.3311	20.5344	20.5399	TTC12	Tetratricopeptide repeat domain 12
AGTAAGGTGG	62	75	100	22.0368	17.7248	20.5399	FLJ20534	Hypothetical protein FLJ20534
AGTTTCAGAG	50	66	100	16.7558	17.7053	20.5399		Transcribed locus
ATCCTGTAGG	50	58	100	14.7581	14.7745	20.5399	USP38	Ubiquitin specific peptidase 38
TATTATGTAT	50	50	100	13.6755	16.6796	20.5399	RABGAP1L	RAB GTPase activating protein 1-like
GCTTTGGCTG	87	91	100	33.5255	25.7518	20.4829	TOM1	Target of myb1 (chicken)
TATATGCCTA	75	83	100	21.7641	21.4773	20.4829	HERC2	Hect domain and RLD 2
CTGCTGCTGG	75	66	100	26.4406	18.9043	20.4829	CDC42EP2	CDC42 effector protein (Rho GTPase binding) 2
TAAAGCTCTT	62	66	100	13.8634	20.2956	20.4829	ANAPC7	Anaphase promoting complex subunit 7
TAAAGTTTTG	25	66	100	10.4814	16.794	20.4829	CASP8AP2	CASP8 associated protein 2
TGAAGGGTAT	37	41	100	8.83595	10.7059	20.4829	SNX3	Sorting nexin 3
TACCCACTAT	75	83	100	28.2842	19.4225	20.4707	MRPL19	Mitochondrial ribosomal protein L19
AAGAAAGACT	75	66	100	26.201	23.2346	20.4707		Transcribed locus, weakly similar to XP_517655.1 PREDICTED: similar to KIAA0825 protein [Pan troglodytes]
GTGAGCAATT	75	66	100	20.6689	18.7827	20.4707	DLG1	Discs, large homolog 1 (Drosophila)
GCTTCTGCAT	12	66	100	5.30721	17.46	20.4707	C14orf94	Chromosome 14 open reading frame 94
CCCCGGCTAT	50	50	100	13.9534	11.8507	20.4707		CDNA FLJ33892 fis, clone CTONG2007623
ATAATAAAGG	37	50	100	9.03584	11.7244	20.4707	ZNF671	Zinc finger protein 671
CGAAGGCTGT	50	41	100	12.2845	12.4862	20.4707	NFIL3	Nuclear factor, interleukin 3 regulated
ACTTAGGCTT	50	33	100	9.0792	8.15718	20.4707
GGCCAAACAG	87	83	100	27.1973	23.0569	20.4685	MRPS18A	Mitochondrial ribosomal protein S18A
ATGAAATAGT	87	75	100	29.9963	16.109	20.4685	GULP1	GULP, engulfment adaptor PTB domain containing 1
TATGTGTTCT	62	66	100	19.0694	19.0841	20.4685		Full-length cDNA clone CS0DL005YA15 of B cells (Ramos cell line) Cot 25-normalized of Homo sapiens (human)
CAGGGTGACG	50	58	100	21.176	15.3004	20.4685	YWHAE	Tyrosine 3-monooxygenase/tryptophan 5-monooxygenase activation protein, epsilon polypeptide
GAAAAGGGTT	62	41	100	20.2851	13.4709	20.4685	LAPTM4B	Lysosomal associated protein transmembrane 4 beta
CCTGAGGATG	50	33	100	10.1739	12.1343	20.4685	CHST9	Carbohydrate (N-acetylgalactosamine 4-0) sulfotransferase 9
TTTTAGCAGA	25	25	100	5.43797	5.90348	20.4685	ZC3H7A	Zinc finger CCCH-type containing 7A
TGATGCTACC	87	75	100	27.5042	23.7773	20.4562	UBE2D3	Ubiquitin-conjugating enzyme E2D 3 (UBC4/5 homolog, yeast)
CTGAATGGAG	75	75	100	22.3502	15.3332	20.4562	HSPH1	Heat shock 105kDa/110kDa protein 1
ACCCACTCTA	50	75	100	16.3878	17.0255	20.4562	AGPAT7	1-acylglycerol-3-phosphate O-acyltransferase 7 (lysophosphatidic acid acyltransferase, eta)
AGTGTGCGCT	50	58	100	20.096	16.794	20.4562	MLX	MAX-like protein X
TGCAATTCCT	37	58	100	13.2506	11.0912	20.4562	RPL39	Ribosomal protein L39
GCTCACTGTA	50	50	100	11.9838	17.4249	20.4562	ARIH1	Ariadne homolog, ubiquitin-conjugating enzyme E2 binding protein, 1 (Drosophila)
TATAGCCAAT	50	41	100	20.8857	12.8518	20.4562	MAP6	Microtubule-associated protein 6
ACAGCTGAGA	25	41	100	11.2013	13.9138	20.4562
CCAAGATGGA	75	33	100	24.5349	10.2897	20.4562	RPL37A	Ribosomal protein L37a
ATGTCTTTAT	50	33	100	12.3456	9.57884	20.4562	KCNMB2	Potassium large conductance calcium-activated channel, subfamily M, beta member 2
CTCTGCTCGG	62	83	100	35.8084	28.0647	20.4418	PEF1	Penta-EF-hand domain containing 1
TTTATTAAAT	50	83	100	19.0181	23.7358	20.4418	LOC92482	Hypothetical protein LOC92482
CTAAAGAAGA	75	66	100	23.8656	31.8499	20.4418	CRISP2	Cysteine-rich secretory protein 2
CGGAGCCGGC	75	58	100	23.0006	20.631	20.4418	NYREN18	NEDD8 ultimate buster-1
TGCTTTGTTT	50	58	100	11.2847	13.9803	20.4418	RPL32	Ribosomal protein L32
TTATATTAAT	25	50	100	9.32338	12.2394	20.4418	HPS5	Hermansky-Pudlak syndrome 5
GCAAAATCCT	37	41	100	6.77676	12.1166	20.4418	IFNAR2	Interferon (alpha, beta and omega) receptor 2
GAAAATTAAC	87	83	100	23.0965	27.225	20.3993	DARS	Aspartyl-tRNA synthetase
GAATCATTTA	75	75	100	23.9005	23.7808	20.3993	KIAA0391	KIAA0391
TTAAAACATA	37	41	100	9.5236	11.1357	20.3993	HNRPUL1	Heterogeneous nuclear ribonucleoprotein U-like 1
ATGGTTGGTC	25	33	100	10.5347	10.2937	20.3993	USP46	Ubiquitin specific peptidase 46
TTACATACGT	75	83	100	28.4215	24.8662	20.3848	HSP90AA1	Heat shock protein 90kDa alpha (cytosolic), class A member 1
TAACCCAGAA	62	83	100	12.5823	28.6084	20.3848	VPS54	Vacuolar protein sorting 54 (yeast)
TATAATTTGT	50	83	100	17.688	23.6291	20.3848	MATR3	Matrin 3
TCATTTATAA	37	50	100	14.9369	13.125	20.3848	BDP1	B double prime 1, subunit of RNA polymerase III transcription initiation factor IIIB
AACCTGTGTT	0	41	100	2.26598	9.17537	20.3848	C6orf147	Chromosome 6 open reading frame 147
AAATTTTATG	25	25	100	7.09381	7.18331	20.3848	LOC57149	Hypothetical protein A-211C6.1
AATTTTAATT	25	0	100	3.71152	3.81022	20.3848	CCNG2	Cyclin G2
ATTGTAGACA	62	83	100	18.3249	26.0364	20.3704	MYO1D	Myosin ID
CCTATGTAAG	75	58	100	33.4185	20.5914	20.3704	RBMX	RNA binding motif protein, X-linked
CCATTATTCT	50	41	100	11.2388	11.2056	20.3157	LRRC31	Leucine rich repeat containing 31
TGCCAAGGTG	25	41	100	6.77071	11.7673	20.3157	LEP	Leptin (obesity homolog, mouse)
GGGAAACCTT	50	50	100	17.1171	15.1839	20.3012	NPFFR2	Neuropeptide FF receptor 2
AAATGGCTTG	37	50	100	10.567	20.0301	20.3012	NET1	Neuroepithelial cell transforming gene 1
GTTGCTGCCC	62	41	100	14.6484	9.65919	20.3012	NIFIE14	Seven transmembrane domain protein
AGCAGTGACG	37	41	100	13.33	8.82975	20.3012	EVA1	Epithelial V-like antigen 1
TATTGATTAA	0	33	100	6.25483	8.44939	20.3012	LOC399708	Hypothetical gene supported by BC055423
GACACACAGA	25	25	100	6.58514	4.99228	20.3012	EIF4G1	Eukaryotic translation initiation factor 4 gamma, 1
ATGTGAGGCT	75	83	100	25.327	28.1863	20.2867		CDNA FLJ16097 fis, clone SYNOV2001660
GACAGTCGGT	62	83	100	19.9642	31.1263	20.2867		Transcribed locus
TGCAATAGGG	75	75	100	24.2071	21.6478	20.2867	TNNT1	Troponin T type 1 (skeletal, slow)
TAAAGTGAAA	62	75	100	22.8187	22.4238	20.2867
TACTTAAACC	62	75	100	15.5483	15.0224	20.2867		Full-length cDNA clone CS0DJ012YG05 of T cells (Jurkat cell line) Cot 10-normalized of Homo sapiens (human)
ATGTACCTGA	75	66	100	25.9289	23.5538	20.2867	EMP2	Epithelial membrane protein 2
ATTGGCTGGG	62	66	100	18.3694	25.7855	20.2867	PPM1A	Protein phosphatase 1A (formerly 2C), magnesium-dependent, alpha isoform
TGGCCACAAA	62	66	100	15.4757	21.5267	20.2867	RPL10	Ribosomal protein L10
CCTTGCTGTG	25	66	100	9.25998	17.1417	20.2867	H4/o	Histone H4/o
TATTTTCAGT	50	58	100	18.2085	17.4761	20.2867	C1orf173	Chromosome 1 open reading frame 173
GTTTTTGCTC	37	41	100	13.9266	11.1977	20.2867	ALS2	Amyotrophic lateral sclerosis 2 (juvenile)
ATAATCACTA	37	33	100	8.2867	8.78597	20.2867	KIAA1333	KIAA1333
ATGAACAGGT	87	91	100	21.6514	23.0948	20.2723	PCM1	Pericentriolar material 1
GCATTCGCAG	50	83	100	29.9595	25.3474	20.2723	UBB	Ubiquitin B
AGTTTGAGAC	12	50	100	8.12396	17.884	20.2723		Transcribed locus
GCCCCCCCAC	62	75	100	14.4461	16.1235	18.8196	C9orf48	Chromosome 9 open reading frame 48
TGTCTCACTC	37	66	100	12.2274	14.5172	18.8196
TGAACAGCCA	50	25	100	13.7794	5.93273	18.8196	TNK1	Tyrosine kinase, non-receptor, 1
AAGCAAGGAA	37	25	100	11.9057	7.76027	18.8196	CXXC6	CXXC finger 6
CTGTACAATA	50	8	100	14.142	5.26986	18.8196		Transcribed locus, weakly similar to XP_496435.1 PREDICTED: similar to FLJ46489 protein [Homo sapiens]
TGAATCTTTA	25	0	100	7.69706	2.74008	18.8196	UNQ689	RSTI689
TGGACCAGGC	87	75	100	38.2218	27.0778	18.7482	GPR108	G protein-coupled receptor 108
AAATAAATAA	75	75	100	24.6707	16.8313	18.7482	TRPM8	Transient receptor potential cation channel, subfamily M, member 8
GGTGTTTTAT	62	75	100	19.1532	17.8881	18.7482	HNRPK	Heterogeneous nuclear ribonucleoprotein K
TTAATAAACT	50	66	100	23.8514	20.7694	18.7482	ULK2	Unc-51-like kinase 2 (C. elegans)
CTTTTTAATA	62	50	100	23.681	15.6688	18.7482	KIAA1713	KIAA1713
TTTGTATATA	37	50	100	9.89024	14.4935	18.7482	PAK2	P21 (CDKN1A)-activated kinase 2
CCACTGCATC	12	50	100	1.45159	12.2335	18.7482		Transcribed locus, strongly similar to XP_529482.1 PREDICTED: hypothetical protein XP_529482 [Pan troglodytes]
TTATTTCTTC	25	41	100	10.0381	10.6451	18.7482	LOC285636	Hypothetical protein LOC285636
ACTACATACA	50	33	100	15.8483	9.32994	18.7482	ZNF268	Zinc finger protein 268
TAAAAAGCAG	62	58	100	18.2212	16.8492	18.6768	MGC40405	Hypothetical protein MGC40405
CTTTTGTTTT	50	58	100	16.4097	12.6553	18.6768	IL31RA	Interleukin 31 receptor A
AGAGCCAGCA	25	58	100	7.93282	15.0004	18.6768	H3F3B	H3 histone, family 3B (H3.3B)
GATCAGCAGC	87	50	100	31.8039	19.81	18.6768	GSTP1	Glutathione S-transferase pi
CTTGTTAAAT	12	25	100	4.53517	10.4829	18.6768	MGC33926	Hypothetical protein MGC33926
GCTGGAGCTC	37	16	100	12.6379	7.22848	18.6768	IFNAR1	Interferon (alpha, beta and omega) receptor 1
GTAGTGCACA	75	58	100	25.442	18.9277	18.6646	SLC7A7	Solute carrier family 7 (cationic amino acid transporter, y+ system), member 7
CTTAAATGGT	50	50	100	16.6716	11.0076	18.6646	CRSP3	Cofactor required for Sp1 transcriptional activation, subunit 3, 130kDa
CAGGTGCTGG	37	41	100	10.6527	10.3872	18.6646	ANKRD9	Ankyrin repeat domain 9
TAATTAATAC	37	33	100	13.3278	9.97032	18.6646
TAAAACTATC	62	16	100	13.6879	4.6881	18.6646	TBL1X	Transducin (beta)-like 1X-linked
GGATGTGGAG	50	16	100	15.4731	6.31229	18.6646	TLE3	Transducin-like enhancer of split 3 (E(sp1) homolog, Drosophila)
ACCAGCATAG	50	66	100	13.8698	22.4782	18.6501	ATP5J2	ATP synthase, H+ transporting, mitochondrial F0 complex, subunit F2
AATGCTTTAC	50	58	100	13.0506	16.6485	18.6501	NEK7	NIMA (never in mitosis gene a)-related kinase 7
CTCACTAGTG	37	58	100	12.5203	11.443	18.6501
TACTCGAATA	50	16	100	12.9264	6.47214	18.6501	LGALS3	Lectin, galactoside-binding, soluble, 3 (galectin 3)
TTAACTAATT	25	8	100	8.40485	6.00576	18.6501	GLUD1	Glutamate dehydrogenase 1
CAATGTGCTG	87	83	100	33.0985	26.4945	18.5932	MTMR4	Myotubularin related protein 4
GTTTGCGGAG	75	83	100	27.2343	24.9699	18.5932	ARFGEF1	ADP-ribosylation factor guanine nucleotide-exchange factor 1(brefeldin A-inhibited)
ACACTGCTTT	50	75	100	11.93	18.2953	18.5932	TNNI3K	TNNI3 interacting kinase
TAGGAGGGTG	62	66	100	28.2812	12.6133	18.5932	C15orf17	Chromosome 15 open reading frame 17
AAGCTATAGC	75	50	100	27.1222	16.8844	18.5932		CDNA FLJ32056 fis, clone NTONG2001619
TGTTTTTTAG	62	41	100	16.9498	8.84471	18.5932	XPA	Xeroderma pigmentosum, complementation group A
AAACAAAAAA	87	91	100	22.7227	31.1597	18.5787	HSPC049	HSPC049 protein
ATGTTTTTAA	75	91	100	22.1576	29.5632	18.5787	FMR1	Fragile X mental retardation 1
GGGACAACCC	87	83	100	28.5513	27.4457	18.5787		CDNA clone IMAGE:5294560
TTCTTTGTTT	87	83	100	25.642	25.5705	18.5787		Transcribed locus, strongly similar to NP_620412.1 musashi 2 isoform a [Homo sapiens]
TTTGCTTCAG	75	83	100	21.8537	26.8658	18.5787	PRO1580	Hypothetical protein PRO1580
TAAATAAATG	75	75	100	23.2594	19.5914	18.5787	RAD1	RAD1 homolog (S. pombe)
AGATCAGGTC	37	75	100	11.7013	21.5573	18.5787	SNCAIP	Synuclein, alpha interacting protein (synphilin)
CAACTGCCCC	37	58	100	13.1531	13.7178	18.5787	IRF6	Interferon regulatory factor 6
GGTGACAGAA	62	50	100	20.3037	14.6048	18.5787	LOC56964	Hypothetical protein from EUROIMAGE 384293
ACTTAAGTAC	25	25	100	4.23019	6.97081	18.5787	PPP1R2	Protein phosphatase 1, regulatory (inhibitor) subunit 2
TTTTATTGGG	62	58	100	15.564	18.7228	18.5095	ZNF525	Zinc finger protein 525
GGAGCTCTTG	62	50	100	18.6275	10.9279	18.5095	PARP1	Poly (ADP-ribose) polymerase family, member 1
TGTCTAAAGG	50	50	100	14.4939	16.7037	18.5095	C22orf23	Chromosome 22 open reading frame 23
GAGTTGTCTC	50	33	100	10.3971	6.50968	18.5095	TSGA14	Testis specific, 14
TTCTCTGCTC	75	91	100	26.3791	31.0773	18.4951	MYST2	MYST histone acetyltransferase 2
GTGCTGGCTC	87	83	100	26.6476	27.3547	18.4951	SLC12A7	Solute carrier family 12 (potassium/chloride transporters), member 7
TAATCACCAA	87	75	100	36.7574	21.433	18.4951	ZFP260	Zinc finger protein 260
TTTTAATTGC	62	75	100	15.1993	20.777	18.4951	TBC1D14	TBC1 domain family, member 14
TTGGCCAGAA	62	75	100	14.3548	16.8072	18.4951	TCERG1	Transcription elongation regulator 1
CCTGTAAAAC	50	58	100	13.8252	18.1543	18.4951	ZNF101	Zinc finger protein 101
TTACACAGAC	50	58	100	9.89964	12.5013	18.4951	HNRPC	Heterogeneous nuclear ribonucleoprotein C (C1/C2)
CATTGTACAA	25	58	100	14.8071	16.5743	18.4951		Transcribed locus, strongly similar to XP_372723.2 PREDICTED: similar to RP2 protein, testosterone-regulated - ricefield mouse (Mus caroli) [Homo sapiens]
ATTTTGCTGT	25	58	100	7.60846	15.3685	18.4951	DAPP1	Dual adaptor of phosphotyrosine and 3-phosphoinositides
CTTTTCTATG	87	50	100	19.8016	13.7127	18.4951	C13orf7	Chromosome 13 open reading frame 7
TATCAAAGAT	62	50	100	14.5498	10.0925	18.4951		Transcribed locus, strongly similar to XP_230513.3 PREDICTED: similar to MGC14161 protein [Rattus norvegicus]
CCCATCAATA	50	50	100	14.935	14.2358	18.4951	ZNF148	Zinc finger protein 148 (pHZ-52)
TGGGCCTGGC	37	50	100	15.8488	13.2385	18.4951	CPSF4	Cleavage and polyadenylation specific factor 4, 30kDa
GCCAGAAGGG	25	50	100	8.78519	14.0378	18.4951		CDNA: FLJ21671 fis, clone COL09015
TGGAGGGGCC	62	41	100	21.3605	11.2452	18.4951	CLPP	ClpP caseinolytic peptidase, ATP-dependent, proteolytic subunit homolog (E. coli)
TATATTTAGT	62	41	100	20.8428	11.6016	18.4951	PRKAR1A	Protein kinase, cAMP-dependent, regulatory, type I, alpha (tissue specific extinguisher 1)
CAAGCTGTAA	50	41	100	11.1648	15.8306	18.4951	PPP4R2	Protein phosphatase 4, regulatory subunit 2
GCTACTTTTG	37	33	100	10.0806	7.88918	18.4951	RNF20	Ring finger protein 20
AAGGTAGGGC	12	33	100	6.4592	9.46722	18.4951	TOB1	Transducer of ERBB2, 1
CCCATCGCCC	87	83	100	28.3159	31.2485	18.4806
ATGGGAACCA	75	75	100	17.7644	16.6272	18.4806	DRG2	Developmentally regulated GTP binding protein 2
GCCGCTGCCA	62	75	100	29.0954	31.0869	18.4806	PPP1R13B	Protein phosphatase 1, regulatory (inhibitor) subunit 13B
TTAGAATTTA	87	66	100	22.5811	13.4473	18.4806	HNRPLL	Heterogeneous nuclear ribonucleoprotein L-like
TGGAAGAATG	87	58	100	17.8375	14.321	18.4806	DNAJC6	DnaJ (Hsp40) homolog, subfamily C, member 6
GGCAGGATGA	62	58	100	20.7496	16.9703	18.4806	POLR3E	Polymerase (RNA) III (DNA directed) polypeptide E (80kD)
ATCTCTTCCA	37	58	100	11.1317	14.0467	18.4806	SAV1	Salvador homolog 1 (Drosophila)
GTTTTTAAAA	50	41	100	14.468	10.5413	18.4806	LRFN3	Leucine rich repeat and fibronectin type III domain containing 3
TTAAATCTTA	37	33	100	11.6991	9.01005	18.4806	ARF6	ADP-ribosylation factor 6
AGTTAGAGAG	50	25	100	11.5641	5.6242	18.4806	LEPROTL1	Leptin receptor overlapping transcript-like 1
CAACACGGGA	37	25	100	15.9039	6.41925	18.4806	NGRN	Neugrin, neurite outgrowth associated
GATGAAATTG	37	83	100	15.4134	20.0342	16.8585	USP24	Ubiquitin specific peptidase 24
TTCTAAATAA	62	75	100	22.2832	18.5222	16.8585	CYP2C9	Cytochrome P450, family 2, subfamily C, polypeptide 9
CTGGCCAGGC	50	66	100	15.736	24.7965	16.8585	SLC11A1	Solute carrier family 11 (proton-coupled divalent metal ion transporters), member 1
TCTACTTGTG	25	66	100	14.0938	17.3278	16.8585	WIBG	Within bgcn homolog (Drosophila)
TGTTCATTTA	25	66	100	5.24565	20.1242	16.8585	SELENBP1	Selenium binding protein 1
TAGCTGTTTT	50	50	100	12.491	13.5582	16.8585	ATF3	Activating transcription factor 3
CTCAGAACAC	50	41	100	15.1251	11.5906	16.8585	ALAD	Aminolevulinate, delta-, dehydratase
CAATTGTTAC	37	41	100	11.1815	11.1501	16.8585	FBXW11	F-box and WD-40 domain protein 11
GCTGGAATAC	12	41	100	3.70244	9.37705	16.8585	PRKCSH	Protein kinase C substrate 80K-H
ATTTAACTGT	12	33	100	3.61115	6.70684	16.8585		Full-length cDNA clone CS0DA007YG07 of Neuroblastoma of Homo sapiens (human)
CCTCATCCAG	37	25	100	14.4904	6.60258	16.8585	SDC4	Syndecan 4 (amphiglycan, ryudocan)
CTATTCTGAT	37	25	100	10.4262	7.5837	16.8585
TGTGATCACA	62	83	100	29.019	28.6752	16.7871	PSMB10	Proteasome (prosome, macropain) subunit, beta type, 10
ATCTATAAAT	62	83	100	24.7559	29.5127	16.7871	TAF13	TAF13 RNA polymerase II, TATA box binding protein (TBP)-associated factor, 18kDa
AACTGGCTTG	87	75	100	42.7723	22.1135	16.7871	GCLC	Glutamate-cysteine ligase, catalytic subunit
CAGTCATTTG	62	75	100	14.8127	16.6415	16.7871	SLC26A11	Solute carrier family 26, member 11
TGGATCACCA	37	75	100	9.52327	21.6581	16.7871	LOC400027	Hypothetical gene supported by BC047417
CGGCTCAAGT	75	58	100	31.5349	18.7479	16.7871	SAE1	SUMO-1 activating enzyme subunit 1
ACACTAAGAC	50	58	100	11.7724	18.7214	16.7871	RABEP2	Rabaptin, RAB GTPase binding effector protein 2
GTACTGTAAG	25	58	100	11.8819	15.8074	16.7871	MAGI1	Membrane associated guanylate kinase, WW and PDZ domain containing 1
GAACTGCCTC	50	50	100	12.4236	12.397	16.7871	CFLAR	CASP8 and FADD-like apoptosis regulator
AGCAAGCAAG	37	41	100	10.5764	13.4466	16.7871		Transcribed locus, weakly similar to XP_533403.2 PREDICTED: similar to LINE-1 reverse transcriptase homolog [Canis familiaris]
AACCACCACA	12	41	100	6.44692	12.5486	16.7871	PPP3CA	Protein phosphatase 3 (formerly 2B), catalytic subunit, alpha isoform (calcineurin A alpha)
GTTCTCAGGA	12	41	100	5.72027	8.33531	16.7871	LOC221091	Similar to hypothetical protein
TGTTCCATTT	12	41	100	2.98	14.5264	16.7871	ANKFY1	Ankyrin repeat and FYVE domain containing 1
AATGTCTTCA	37	33	100	12.1206	10.5658	16.7871	BIRC1	Baculoviral IAP repeat-containing 1
TTATACCTTT	0	33	100	4.47986	7.77419	16.7871	PRKG1	Protein kinase, cGMP-dependent, type I
CCTGAAAAGC	37	25	100	9.26589	9.86023	16.7871	MGLL	Monoglyceride lipase
GTAAATATGG	75	75	100	24.1915	24.585	16.7034	DST	Dystonin
TGCACAAAAA	62	66	100	23.0775	15.3641	16.7034	UBE2V2	Ubiquitin-conjugating enzyme E2 variant 2
GCAGCCTGGA	12	66	100	7.58864	14.5958	16.7034	KIAA0683	KIAA0683 gene product
TCAGTATGAG	62	58	100	16.6888	20.7715	16.7034	PEX13	Peroxisome biogenesis factor 13
GGGTTGGTTT	50	50	100	13.2763	12.0586	16.7034		Clone 24905 mRNA sequence
CCCAGTTTAA	12	50	100	9.05187	9.30953	16.7034	ELN	Elastin (supravalvular aortic stenosis, Williams-Beuren syndrome)
GCTTTCACTG	37	41	100	16.0713	12.4003	16.7034		CDNA FLJ30403 fis, clone BRACE2008480
AGTTTTTAAT	37	8	100	7.26334	3.10039	16.7034		Transcribed locus
AGGCTATTGG	50	91	100	19.4902	31.3823	16.689
TAATATAATT	37	83	100	16.0274	25.5308	16.689	BZW1	Basic leucine zipper and W2 domains 1
TTCATATAGT	50	75	100	20.0341	18.4241	16.689	RDX	Radixin
CAATTTATAT	75	66	100	20.1131	15.4473	16.689	KIAA0196	KIAA0196
GAGAAACCTC	50	66	100	15.4989	18.1438	16.689	EIF3S2	Eukaryotic translation initiation factor 3, subunit 2 beta, 36kDa
TACCAAGCCA	25	66	100	9.57622	24.0719	16.689	PTAR1	Protein prenyltransferase alpha subunit repeat containing 1
CCACTACCTT	87	58	100	22.476	13.6359	16.689
CTGAGGAACA	50	58	100	17.8154	14.8445	16.689	VRK3	Vaccinia related kinase 3
TGATTACAAT	50	58	100	17.805	15.3745	16.689	VDAC1	Voltage-dependent anion channel 1
GAGTCTGTTC	62	50	100	24.1945	15.41	16.689	C6orf153	Chromosome 6 open reading frame 153
GAAAGAAAAA	25	50	100	12.7916	14.5092	16.689	PRKAR1A	Protein kinase, cAMP-dependent, regulatory, type I, alpha (tissue specific extinguisher 1)
TAACTGAAAA	12	50	100	7.29175	13.0203	16.689		S6 H-8 mRNA expressed in chromosome 6-suppressed melanoma cells
GCAGGTGTAA	12	41	100	7.28334	9.59762	16.689	RAC1	Ras-related C3 botulinum toxin substrate 1 (rho family, small GTP binding protein Rac1)
TGTTCTTTGC	62	33	100	18.4092	9.79495	16.689	TBC1D13	TBC1 domain family, member 13
ATAACCTAGC	0	33	100	4.322	11.3743	16.689	NFYB	Nuclear transcription factor Y, beta
AAGAAATTAT	12	25	100	4.43447	5.06023	16.689	PURA	Purine-rich element binding protein A
AGACTGATCT	12	0	100	2.98	2.58281	16.689	YWHAQ	Tyrosine 3-monooxygenase/tryptophan 5-monooxygenase activation protein, theta polypeptide
TAATTTACCA	62	83	100	12.7015	17.0681	14.8973	MRP63	Mitochondrial ribosomal protein 63
CTCTTCAGGT	62	75	100	13.3863	17.153	14.8973	C1orf37	Chromosome 1 open reading frame 37
TTTCTGTCTG	87	66	100	30.4079	20.2005	14.8973	PIK3CD	Phosphoinositide-3-kinase, catalytic, delta polypeptide
ATATTTAAAA	37	66	100	12.8278	19.5431	14.8973	SORBS2	Sorbin and SH3 domain containing 2
[truncated: 15 more rows]
