# Supplementary material for: Effect of active smoking on the human bronchial epithelium transcriptome
Source: BMC Genomics. 2007 Aug 29;8:297. doi: 10.1186/1471-2164-8-297 (PMC2001199; doi:10.1186/1471-2164-8-297)
Supplement: Additional file 4 — Supplementary Table 4 – Tags expressed in all 24 SAGE libraries. Tags which have a raw count greater than 2 in all 24 SAGE libraries. [file 1471-2164-8-297-S4.xls]

## Sheet: Sheet1
Supplementary Table 4 - Tags expressed in all current, former and never smoker libraries
Tag	CS%	FS%	NS%	AverageAcross	CSMean	FSMean	NSMean	Symbol	Title
CTTTGAGTCC	100	100	100	33797	22002.3	43016	36372.8	SCGB1A1	Secretoglobin, family 1A, member 1 (uteroglobin)
ACTTTTTCAA	100	100	100	10788	9326.55	13409.2	9628.32		CDNA clone IMAGE:4328048
CCTATCAGTA	100	100	100	7744.74	15881.3	4404.98	2947.97	MSMB	Microseminoprotein, beta-
CACCTAATTG	100	100	100	6819.45	6406.28	6862.56	7189.52
TTCATACACC	100	100	100	6623.01	6694.99	6925.5	6248.54
CCCATCGTCC	100	100	100	5635.72	5261.8	5787.81	5857.55	LCN2	Lipocalin 2 (oncogene 24p3)
GTTGTGGTTA	100	100	100	5590.35	4617.78	6303.05	5850.22	B2M	Beta-2-microglobulin
AAAAAAAAAA	100	100	100	4424.17	4749.09	4646.3	3877.13
TAGGTTGTCT	100	100	100	4028.37	4950.99	3957.18	3176.93	TPT1	Tumor protein, translationally-controlled 1
AGCCCTACAA	100	100	100	3973.03	3469.49	4673.47	3776.11		Transcribed locus, moderately similar to XP_512006.1 PREDICTED: similar to FLJ46489 protein [Pan troglodytes]
ATAATTCTTT	100	100	100	3904.86	3884.22	3159.25	4671.11	RPS29	Ribosomal protein S29
TAATAAAGGT	100	100	100	3873.89	2903.49	2329.06	6389.12	PLK3	Polo-like kinase 3 (Drosophila)
TTCAATAAAA	100	100	100	3817.59	4005.83	3311.4	4135.54	RPLP1	Ribosomal protein, large, P1
TTGGGGTTTC	100	100	100	3541.92	5216.8	2612.94	2796.03	FTH1	Ferritin, heavy polypeptide 1
GTGAAACCCC	100	100	100	3216.48	2727.2	3542.11	3380.13	PAFAH2	Platelet-activating factor acetylhydrolase 2, 40kDa
CTAAGACTTC	100	100	100	3154.2	2789.75	3317.86	3354.99
TGATTTCACT	100	100	100	3024.83	2859.31	3111.62	3103.57	FLJ44313	FLJ44313 protein
TTGGTCCTCT	100	100	100	2930.86	3313.65	2816.29	2662.64	PA2G4	Proliferation-associated 2G4, 38kDa
CTCCACCCGA	100	100	100	2891.12	4973.8	1977.66	1721.91	TFF3	Trefoil factor 3 (intestinal)
ACTAACACCC	100	100	100	2880.95	2400.41	2967.72	3274.72	LOC284581	Hypothetical protein LOC284581
CCACTGCACT	100	100	100	2826.74	2289.99	3364.66	2825.57	CCNB1IP1	Cyclin B1 interacting protein 1
AAGCTCGCCG	100	100	100	2823.32	3198.23	3102.77	2168.95	SCGB3A1	Secretoglobin, family 3A, member 1
TGTGTTGAGA	100	100	100	2799.55	3002.38	2539.16	2857.1	EEF1A1	Eukaryotic translation elongation factor 1 alpha 1
GTTCACATTA	100	100	100	2715.25	1725.02	3678.13	2742.6	CD74	CD74 molecule, major histocompatibility complex, class II invariant chain
TGTGGGAAAT	100	100	100	2511.77	2580.43	3077.94	1876.93	SLPI	Secretory leukocyte peptidase inhibitor
CTGTACAGAC	100	100	100	2509.47	2766.58	2347.82	2413.99	TUBB2C	Tubulin, beta 2C
GCATAATAGG	100	100	100	2507.64	2262.18	1994.92	3265.84	RPL21	Ribosomal protein L21
TCAGATCTTT	100	100	100	2467.28	2487.65	1970.05	2944.16	RPS4X	Ribosomal protein S4, X-linked
GAGGGAGTTT	100	100	100	2422.99	2581.64	2169.15	2518.19	RPL27A	Ribosomal protein L27a
CCTGTAATCC	100	100	100	2251.23	1820.66	2589.57	2343.45	NT5C2	5'-nucleotidase, cytosolic II
AAAACATTCT	100	100	100	2245.58	2177.93	2232.82	2326		CDNA clone IMAGE:5271818
GAAATACAGT	100	100	100	2206.17	1924.31	1872.29	2821.9	NT5C	5', 3'-nucleotidase, cytosolic
CCAAGGTGGC	100	100	100	2168.37	3381.92	2149.36	973.841	C20orf114	Chromosome 20 open reading frame 114
TTCACTGTGA	100	100	100	2108.42	2236.03	1745.94	2343.29	LGALS3	Lectin, galactoside-binding, soluble, 3 (galectin 3)
CTGACCAGAG	100	100	100	2108.3	1969.35	1894.3	2461.25	CAPS	Calcyphosine
GAAAAATGGT	100	100	100	2061.24	1894.45	1567.05	2722.24	RPSA	Ribosomal protein SA
CCTCAGGATA	100	100	100	2017.07	1542.06	1921.48	2587.66	TGFA	Transforming growth factor, alpha
GTGAAACCCT	100	100	100	1936.64	1524.57	2046.77	2238.6	LILRB1	Leukocyte immunoglobulin-like receptor, subfamily B (with TM and ITIM domains), member 1
CTGGGTTAAT	100	100	100	1872.15	1889.18	1609.96	2117.33	ARHGEF1	Rho guanine nucleotide exchange factor (GEF) 1
GTGATCAGCT	100	100	100	1861.13	3609.41	1525.69	448.285	MUC5AC	Mucin 5AC, oligomeric mucus/gel-forming
GCTAACCCCT	100	100	100	1858.21	2242.31	1672.42	1659.89	CGI-38	Brain specific protein
AATGCTTTGT	100	100	100	1801.47	1813.73	1405.15	2185.52	TUBA3	Tubulin, alpha 3
AGCTTAATGA	100	100	100	1767.78	556.869	1477.75	3268.72	LRRC16	Leucine rich repeat containing 16
GGATTTGGCC	100	100	100	1714.19	1769.31	1518.51	1854.74	TSPAN4	Tetraspanin 4
CACAAACGGT	100	100	100	1708.65	1668.54	1453.56	2003.85	TSPAN9	Tetraspanin 9
ATTTTCTAAA	100	100	100	1695.44	2360.9	1633.56	1091.86	AGR2	Anterior gradient 2 homolog (Xenopus laevis)
CAATTAAAAG	100	100	100	1683.26	1689	1437.19	1923.61	XBP1	X-box binding protein 1
AGAAAGATGT	100	100	100	1658.01	1636.93	1440.01	1897.09	ANXA1	Annexin A1
CTCATAAGGA	100	100	100	1593.41	1506.32	1580.86	1693.04	SYPL1	Synaptophysin-like 1
CAATAAATGT	100	100	100	1544.94	1661.48	1339.29	1634.04	RPL37	Ribosomal protein L37
TGCACGTTTT	100	100	100	1532.98	1677.21	1443.54	1478.19	RPL32	Ribosomal protein L32
GCAGGGCCTC	100	100	100	1497.55	1627.69	1480.88	1384.08	FXYD3	FXYD domain containing ion transport regulator 3
ATTTGAGAAG	100	100	100	1417.64	1311.44	1647.24	1294.23	RAD23B	RAD23 homolog B (S. cerevisiae)
GGGCTGGGGT	100	100	100	1410.78	1557.07	1288.71	1386.56	RPL29	Ribosomal protein L29
CAAGCATCCC	100	100	100	1384.84	1327.88	1512.15	1314.48
TAAAAAAAAA	100	100	100	1371.05	1700.81	1334.32	1078.02	RPS14	Ribosomal protein S14
GGAACAAACA	100	100	100	1363.43	1315.94	1167.19	1607.16	CD24	CD24 molecule
GCAGCGGCAG	100	100	100	1333.99	514.01	1592.9	1895.07	CTSW	Cathepsin W (lymphopain)
TACATAATTA	100	100	100	1326.71	1193.52	1379.31	1407.3	TncRNA	Trophoblast-derived noncoding RNA
GCTTTGATGA	100	100	100	1305.35	1440.95	916.274	1558.81	EPHX1	Epoxide hydrolase 1, microsomal (xenobiotic)
AAGACAGTGG	100	100	100	1291.01	1302.1	1207.82	1363.12	RPL37A	Ribosomal protein L37a
ATTCTCCAGT	100	100	100	1276.24	1296.72	1220.86	1311.13	RPL23	Ribosomal protein L23
CAACTAATTC	100	100	100	1229.39	1819.65	940.56	927.943	CLU	Clusterin
GAGGCCAAGA	100	100	100	1218.36	1540.08	1028.6	1086.41	GSTA1	Glutathione S-transferase A1
AAATAAAAGC	100	100	100	1213.73	1031	1104.95	1505.25	VIL2	Villin 2 (ezrin)
GGAACTGTGA	100	100	100	1210.34	1479.05	978.398	1173.56	TSPAN1	Tetraspanin 1
TACCATCAAT	100	100	100	1196.06	1434.03	1084.13	1070.02	GAPDH	Glyceraldehyde-3-phosphate dehydrogenase
GTGAAGGCAG	100	100	100	1189.23	1154.79	995.52	1417.37	RPS3A	Ribosomal protein S3A
ACCCTTGGCC	100	100	100	1185.77	731.857	1236.77	1588.68
AGGGCTTCCA	100	100	100	1180.85	1232.54	963.459	1346.55	RPL10	Ribosomal protein L10
TGAGCTTGTG	100	100	100	1176.43	1118.74	944.912	1465.65	MS4A8B	Membrane-spanning 4-domains, subfamily A, member 8B
AAAGTTATTT	100	100	100	1165.35	1188.15	1052.74	1255.16	FOXJ1	Forkhead box J1
GTAAAAAAAA	100	100	100	1127.51	1301.81	1141.37	939.346	UBB	Ubiquitin B
TAAGGAGCTG	100	100	100	1123.37	1114.83	1095.89	1159.37	PA2G4	Proliferation-associated 2G4, 38kDa
GCCTTCCAAT	100	100	100	1103.41	1055.42	1175.76	1079.04	DDX5	DEAD (Asp-Glu-Ala-Asp) box polypeptide 5
CCAGAACAGA	100	100	100	1094.75	1107.59	946.331	1230.33	RPL30	Ribosomal protein L30
AGGCTACGGA	100	100	100	1093.51	1222.83	1133.72	923.982	RPL13A	Ribosomal protein L13a
GCGAAACCCT	100	100	100	1087.45	1046.79	1080.7	1134.87	PLCE1	Phospholipase C, epsilon 1
ATTGTTTATG	100	100	100	1068.1	1076.96	886.306	1241.03	HMGN2	High-mobility group nucleosomal binding domain 2
TACCTCTGAT	100	100	100	1064.98	1565.61	1047.22	582.108	S100P	S100 calcium binding protein P
AAAAATAAAG	100	100	100	1061.23	905.964	815.556	1462.17	ATP5A1	ATP synthase, H+ transporting, mitochondrial F1 complex, alpha subunit 1, cardiac muscle
AGTCAGGATA	100	100	100	1057.68	923.788	999.773	1249.47	CCDC78	Coiled-coil domain containing 78
GGCAAGCCCC	100	100	100	1053	1206.33	965.397	987.279	RPL10A	Ribosomal protein L10a
GAAAAAAAAA	100	100	100	1047.36	1056.5	1214.01	871.564	HLA-DRB1	Major histocompatibility complex, class II, DR beta 1
GGAATGCCTC	100	100	100	1046.93	900.531	917.957	1322.29	ECRG4	Esophageal cancer related gene 4 protein
AGCACCTCCA	100	100	100	1038.79	1065.06	1043.88	1007.43	EEF2	Eukaryotic translation elongation factor 2
AGGTCCTAGC	100	100	100	1029.93	1319.21	995.556	775.032	GSTP1	Glutathione S-transferase pi
CCTAGCTGGA	100	100	100	1025.92	990.381	936.354	1151.01	PPIA	Peptidylprolyl isomerase A (cyclophilin A)
TTTGAAATGA	100	100	100	1006.79	875.426	1054.22	1090.74	SAT	Spermidine/spermine N1-acetyltransferase
TTTTTAATGT	100	100	100	993.408	962.839	801.227	1216.16	H3F3A	H3 histone, family 3A
AAGGAGATGG	100	100	100	991.98	963.247	857.274	1155.42	RPL31	Ribosomal protein L31
GGACCACTGA	100	100	100	981.478	1011.92	931.767	1000.75	RPL3	Ribosomal protein L3
ACATCATCGA	100	100	100	974.031	965.498	840.408	1116.19	RPL12	Ribosomal protein L12
AGGAAAGCTG	100	100	100	966.866	1019.22	885.029	996.345	SCDR10	Short-chain dehydrogenase/reductase 10
GATAGTTGTG	100	100	100	965.498	1065.95	798.089	1032.45	HMGN3	High mobility group nucleosomal binding domain 3
AATAGGTCCA	100	100	100	956.338	1108.99	1052.4	707.623	RPS25	Ribosomal protein S25
TTGGAGATCT	100	100	100	939.531	958.363	812.216	1048.01	NDUFA4	NADH dehydrogenase (ubiquinone) 1 alpha subcomplex, 4, 9kDa
GTGGTACAGG	100	100	100	923.594	901.73	833.013	1036.04	PRDX5	Peroxiredoxin 5
CATATCATTA	100	100	100	921.966	1006.86	892.648	866.393	IGFBP7	Insulin-like growth factor binding protein 7
TGTGCTAAAT	100	100	100	916.744	857.378	757.203	1135.65	RPL34	Ribosomal protein L34
TACCCTAAAA	100	100	100	909.325	812.793	963.04	952.142	ANKRD30B	Ankyrin repeat domain 30B
TGCCCTCAGG	100	100	100	903.141	533.042	1604.39	571.988	LCN2	Lipocalin 2 (oncogene 24p3)
CAGTTCTCTG	100	100	100	899.452	1026.36	683.101	988.897	TMEM66	Transmembrane protein 66
TTTGGGCCTA	100	100	100	880.476	958.515	994.105	688.807	CRIP1	Cysteine-rich protein 1 (intestinal)
GCAGCCATCC	100	100	100	861.867	929.595	902.915	753.092	RPL28	Ribosomal protein L28
GTGCTGAATG	100	100	100	842.469	811.618	817.055	898.735	PA2G4	Proliferation-associated 2G4, 38kDa
CAAAAAAAAA	100	100	100	839.623	932.688	911.575	674.608	OCIAD1	OCIA domain containing 1
CAAGACCAGT	100	100	100	816.571	1436.48	485.183	528.045	GSTA2	Glutathione S-transferase A2
AAGGTGGAGG	100	100	100	805.369	763.616	743.522	908.97	RPL18A	Ribosomal protein L18a
CCCTGGGTTC	100	100	100	802.804	1261.54	532.29	614.576	BAX	BCL2-associated X protein
TGGGCAAAGC	100	100	100	794.479	915.735	732.459	735.244	EEF1G	Eukaryotic translation elongation factor 1 gamma
TTTCAGAGAG	100	100	100	793.526	997.353	697.584	685.642	SRP9	Signal recognition particle 9kDa
GCCTGCTGGG	100	100	100	789.953	1030.9	753.12	585.835	GPX4	Glutathione peroxidase 4 (phospholipid hydroperoxidase)
GACGACACGA	100	100	100	764.511	785.296	745.104	763.133	RPS28	Ribosomal protein S28
GAAATGATGA	100	100	100	763.991	582.22	518.521	1191.23	PFDN5	Prefoldin subunit 5
TACAGTATGT	100	100	100	761.2	827.229	667.282	789.088	GLUL	Glutamate-ammonia ligase (glutamine synthetase)
TTGGTGAAGG	100	100	100	756.067	704.877	838.356	724.967	TMSB4X	Thymosin, beta 4, X-linked
GGAAAAAAAA	100	100	100	750.999	880.989	740.85	631.157	ATP5E	ATP synthase, H+ transporting, mitochondrial F1 complex, epsilon subunit
TACTAGTCCT	100	100	100	748.645	789.823	708.543	747.57	HSP90AA1	Heat shock protein 90kDa alpha (cytosolic), class A member 1
CAATGTGTTA	100	100	100	746.875	696.029	519.607	1024.99	NDUFA1	NADH dehydrogenase (ubiquinone) 1 alpha subcomplex, 1, 7.5kDa
GCATTTAAAT	100	100	100	742.431	726.969	578.387	921.938	EEF1B2	Eukaryotic translation elongation factor 1 beta 2
GTAAGTGTAC	100	100	100	742.207	455.487	727.029	1044.1
TTGGCCAGGC	100	100	100	734.532	640.148	821.239	742.21	CHEK1	CHK1 checkpoint homolog (S. pombe)
CCATTGCACT	100	100	100	728.879	512.467	916.352	757.817	LRRC57	Leucine rich repeat containing 57
CGCTGGTTCC	100	100	100	724.479	806.763	699.343	667.331	RPL11	Ribosomal protein L11
ATGGCTGGTA	100	100	100	720.273	592.661	677.455	890.704	RPS2	Ribosomal protein S2
ATTATTTTTC	100	100	100	714.157	835.842	623.488	683.14	RPL7	Ribosomal protein L7
GGAAAGATGC	100	100	100	709.635	651.507	582.696	894.702	C9orf116	Chromosome 9 open reading frame 116
ATTTTCTTAA	100	100	100	708.1	570.854	558.696	994.751	C6orf206	Chromosome 6 open reading frame 206
TGGTGTTGAG	100	100	100	704.279	783.298	670.99	658.55	RING1	Ring finger protein 1
AAATAAAGAA	100	100	100	702.322	740.538	421.298	945.129	MGST1	Microsomal glutathione S-transferase 1
AGCTCTCCCT	100	100	100	698.716	732.602	635.923	727.624	RPL17	Ribosomal protein L17
GCCTGTATGA	100	100	100	696.322	652.688	674.321	761.955	RPS24	Ribosomal protein S24
GCCGAGGAAG	100	100	100	695.422	735.186	624.373	726.709	RPS12	Ribosomal protein S12
TCGAAGCCCC	100	100	100	695.144	639.142	766.942	679.348	SQLE	Squalene epoxidase
TTGTAATCGT	100	100	100	686.708	782.728	651.443	625.952	OAZ1	Ornithine decarboxylase antizyme 1
AAGGAGCAAG	100	100	100	686.128	885.194	484.341	688.849	CES1	Carboxylesterase 1 (monocyte/macrophage serine esterase 1)
CGATTCTGGA	100	100	100	685.473	779.478	566.831	710.109	UFC1	Ubiquitin-fold modifier conjugating enzyme 1
TTGTTGTTGA	100	100	100	683.459	678.162	608.267	763.947	CALM2	Calmodulin 2 (phosphorylase kinase, delta)
TCTTAATGAA	100	100	100	682.15	649.661	553.204	843.586	EIF4A2	Eukaryotic translation initiation factor 4A, isoform 2
CCCGTCCGGA	100	100	100	678.221	748.335	662.809	623.52	RPL13	Ribosomal protein L13
GTTCTGGTTT	100	100	100	674.418	696.422	650.74	676.092	ATPIF1	ATPase inhibitory factor 1
GGGCATCTCT	100	100	100	672.61	370.231	910.281	737.317	HLA-DRA	Major histocompatibility complex, class II, DR alpha
AACTAAAAAA	100	100	100	667.249	787.731	640.398	573.618	RPS27A	Ribosomal protein S27a
AGAACAAAAC	100	100	100	656.892	1042.78	418.361	509.535	PRDX1	Peroxiredoxin 1
GTGCACTGAG	100	100	100	656.586	461.423	917.57	590.766	HLA-A	Major histocompatibility complex, class I, A
AGCTCTTGGA	100	100	100	649.216	650.804	581.202	715.643	SELENBP1	Selenium binding protein 1
CCCCAGTTGC	100	100	100	642.938	618.808	622.198	687.809	CAPNS1	Calpain, small subunit 1
GGGAAGCAGA	100	100	100	634.115	552.252	669.624	680.469	F11R	F11 receptor
TTTGCACCTT	100	100	100	629.673	824.56	497.216	567.244	CTGF	Connective tissue growth factor
TAATAAAGAA	100	100	100	622.025	376.251	374.039	1115.78	KRT17	Keratin 17
ACAGTGGGGA	100	100	100	618.253	566.202	487.262	801.293	PTGES3	Prostaglandin E synthase 3 (cytosolic)
CCTCCAGCTA	100	100	100	611.294	630.777	654.21	548.893	KRT8	Keratin 8
TGTACCTGTA	100	100	100	610.384	523.301	557.047	750.805	TUBA3	Tubulin, alpha 3
ACTCCAAAAA	100	100	100	605.117	771.273	621.925	422.153	RPS15	Ribosomal protein S15
CCACTGCTCT	100	100	100	603.328	688.262	529.058	592.664	LOC344967	Similar to Cytosolic acyl coenzyme A thioester hydrolase (Long chain acyl-CoA thioester hydrolase) (CTE-II) (CTE-IIa) (Brain acyl-CoA hydrolase) (Acyl-CoA thioesterase 7)
GAATTAACAT	100	100	100	602.231	551.168	463.649	791.878	YWHAE	Tyrosine 3-monooxygenase/tryptophan 5-monooxygenase activation protein, epsilon polypeptide
GACATCAAGT	100	100	100	598.765	576.887	616.561	602.847	KRT17	Keratin 17
AAGATTGGTG	100	100	100	593.25	600.366	580.775	598.61	CD9	CD9 molecule
CCCCCTGGAT	100	100	100	585.635	594.508	589.889	572.508	S100A6	S100 calcium binding protein A6 (calcyclin)
AACTAACAAA	100	100	100	574.896	642.801	556.645	525.241	RPS27A	Ribosomal protein S27a
GCGAAACCCC	100	100	100	574.473	562.91	624.363	536.148	HSPE1	Heat shock 10kDa protein 1 (chaperonin 10)
GTAGGGGTAA	100	100	100	573.896	517.04	670.912	533.737
AACCCGGGAG	100	100	100	570.707	372.045	699.016	641.061	LOC255326	Hypothetical protein LOC255326
GTTATGGCTG	100	100	100	561.152	532.359	580.468	570.63	CYP4B1	Cytochrome P450, family 4, subfamily B, polypeptide 1
GTCTGGGGCT	100	100	100	560.912	542.703	572.071	567.962	TAGLN2	Transgelin 2
TTACACCTGT	100	100	100	553.435	613.405	473.553	573.345	CETN2	Centrin, EF-hand protein, 2
GGGTTGGCTT	100	100	100	551.745	480.218	658.231	516.787	GPRASP2	G protein-coupled receptor associated sorting protein 2
TTTATTGAAA	100	100	100	550.687	555.675	483.113	613.274	CD164	CD164 molecule, sialomucin
GCTTTTAAGG	100	100	100	550.664	499.728	426.642	725.622	RPS20	Ribosomal protein S20
AAGAAGATAG	100	100	100	550.362	579.697	527.136	544.252	RPL23A	Ribosomal protein L23a
ATAAACATTT	100	100	100	545.547	509.449	613.761	513.43	LRRC50	Leucine rich repeat containing 50
AGGTCAGGAG	100	100	100	544.486	430.998	615.252	587.209	CRK	V-crk sarcoma virus CT10 oncogene homolog (avian)
CAGGCCCCAC	100	100	100	542.843	594.316	472.997	561.215	S100A11	S100 calcium binding protein A11 (calgizzarin)
AAGAAAACCT	100	100	100	539.08	558.743	508.131	550.368	BCMP11	Breast cancer membrane protein 11
TTTGCTTTTG	100	100	100	536.889	504.761	530.417	575.489	AQP3	Aquaporin 3 (Gill blood group)
AATCCTGTGG	100	100	100	534.95	568.593	505.904	530.355	RPL8	Ribosomal protein L8
TGTGATCAGA	100	100	100	533.524	553.137	472.971	574.463	ATP5L	ATP synthase, H+ transporting, mitochondrial F0 complex, subunit G
ATCAAGGGTG	100	100	100	530.746	508.99	402.403	680.844	RPL9	Ribosomal protein L9
AGAAAAAAAA	100	100	100	530.607	487.299	633.916	470.606	GOT1	Glutamic-oxaloacetic transaminase 1, soluble (aspartate aminotransferase 1)
TTATAAAAGA	100	100	100	525.555	358.072	264.531	954.061	RPLP1	Ribosomal protein, large, P1
TTTGCAAATA	100	100	100	525.164	624.161	513.106	438.226	MCFP	Mitochondrial carrier family protein
TTTTTCAAGA	100	100	100	522.178	610.735	475.21	480.587	UNQ473	DMC
CTCCTCACCT	100	100	100	518.589	595.578	466.406	493.784	RPL13A	Ribosomal protein L13a
CCCCAGCCAG	100	100	100	518	572.367	510.746	470.887	RPS3	Ribosomal protein S3
GCTAGGTTTA	100	100	100	515.941	437.168	568.311	542.344		Transcribed locus, moderately similar to XP_518199.1 PREDICTED: similar to Beta-glucuronidase precursor (Beta-G1) [Pan troglodytes]
TGAAGAGTCT	100	100	100	513.807	468.937	420.232	652.252	TTLL10	Tubulin tyrosine ligase-like family, member 10
TCAATAAATG	100	100	100	512.827	586.361	454.886	497.235	SCPEP1	Serine carboxypeptidase 1
ATAATAAAAG	100	100	100	512.753	589.231	435.335	513.693	CXCL3	Chemokine (C-X-C motif) ligand 3
GGCAAGAAGA	100	100	100	511.477	493.554	405.313	635.565	RPL27	Ribosomal protein L27
TAGACTAGCA	100	100	100	509.474	558.187	558.983	411.252	TSPAN3	Tetraspanin 3
GAAGCAGGAC	100	100	100	508.592	504.417	424.284	597.076	CFL1	Cofilin 1 (non-muscle)
CTCATAGCAG	100	100	100	502.445	517.945	418.564	570.825	TPT1	Tumor protein, translationally-controlled 1
TCTGTTTATC	100	100	100	500.647	572.945	448.934	480.062	SRP14	Signal recognition particle 14kDa (homologous Alu RNA binding protein)
ACTTACCTGC	100	100	100	498.328	501.593	490.87	502.521	COX6B1	Cytochrome c oxidase subunit Vib polypeptide 1 (ubiquitous)
AAGTTGCTAT	100	100	100	494.334	465.991	511.811	505.2	PSAP	Prosaposin (variant Gaucher disease and variant metachromatic leukodystrophy)
ATCTTTTAAA	100	100	100	491.941	618.473	434.838	422.512	CYB5A	Cytochrome b5 type A (microsomal)
AAATAAAAGA	100	100	100	491.69	427.941	429.82	617.307	EFCAB1	EF-hand calcium binding domain 1
CAATAAACTG	100	100	100	489.079	582.616	490.696	393.923	EIF1	Eukaryotic translation initiation factor 1
AGGTGGCAAG	100	100	100	487.868	444.408	618.268	400.927	SLMAP	Sarcolemma associated protein
TGTAGTTTGA	100	100	100	487.386	573.532	414.905	473.721	SKP1A	S-phase kinase-associated protein 1A (p19A)
CGCCGCCGGC	100	100	100	483.863	580.135	441.282	430.171	RPL35	Ribosomal protein L35
TTTATTGAAT	100	100	100	480.703	477.745	374.413	589.951	CD164	CD164 molecule, sialomucin
ATTCCTTTAA	100	100	100	480.472	496.688	347.928	596.799	LRP11	Low density lipoprotein receptor-related protein 11
CTTCCAGCTA	100	100	100	479.656	533.503	492.615	412.85	ANXA2	Annexin A2
CCTGCTGCAG	100	100	100	470.826	190.78	745.935	475.765	TRFP	Trf (TATA binding protein-related factor)-proximal homolog (Drosophila)
CCTGCTTGTC	100	100	100	470.32	571.16	516.642	323.156	WFDC2	WAP four-disulfide core domain 2
GAATGATTTC	100	100	100	466.996	517.571	386.184	497.234	ORF1-FL49	Putative nuclear protein ORF1-FL49
GAACACATCC	100	100	100	466.512	504.966	469.909	424.661	RPL19	Ribosomal protein L19
CACCTGTCAT	100	100	100	466.073	478.365	408.149	511.704	SLC44A4	Solute carrier family 44, member 4
GGATGTTGCA	100	100	100	463.546	558.713	464.266	367.659	C20orf85	Chromosome 20 open reading frame 85
GTGACCTCCT	100	100	100	460.65	454.226	401.077	526.647	COX8A	Cytochrome c oxidase subunit 8A (ubiquitous)
TGTGCTAATA	100	100	100	459.646	432.911	434.152	511.874	PRKAR1A	Protein kinase, cAMP-dependent, regulatory, type I, alpha (tissue specific extinguisher 1)
TCCAAGTCCG	100	100	100	457.795	447.362	439.88	486.143	MDAC1	MDAC1
AAGAAAACTG	100	100	100	454.486	343.547	409.461	610.451	STAU2	Staufen, RNA binding protein, homolog 2 (Drosophila)
CAACATAATA	100	100	100	449.32	466.087	444.769	437.104	DKFZp666G057	Hypothetical protein DKFZp666G057
GTATTGGCCT	100	100	100	448.602	487.914	378.319	479.573	TM9SF2	Transmembrane 9 superfamily member 2
ATGTAAAAAA	100	100	100	448.405	530.635	418.494	396.087	LYZ	Lysozyme (renal amyloidosis)
TGTAATCAAT	100	100	100	447.593	426.557	408.693	507.528	HNRPA1	Heterogeneous nuclear ribonucleoprotein A1
TGCCCTCAAA	100	100	100	444.873	218.593	857.36	258.665	LCN2	Lipocalin 2 (oncogene 24p3)
TGAAAGTGTG	100	100	100	444.71	402.863	411.119	520.146	HSPH1	Heat shock 105kDa/110kDa protein 1
CCTGTAGTCC	100	100	100	444.153	348.771	540.681	443.007	F11R	F11 receptor
TTTCTAGTTT	100	100	100	442.441	451.42	417.301	458.602	LAPTM4A	Lysosomal-associated protein transmembrane 4 alpha
GACTGTGCCA	100	100	100	442.075	543.236	425.483	357.506	DYNLL1	Dynein, light chain, LC8-type 1
TCCGTGGTTG	100	100	100	440.925	413.232	404.447	505.097	BASP1	Brain abundant, membrane attached signal protein 1
CCAGGAGGAA	100	100	100	439.833	371.063	353.083	595.352	HSPA8	Heat shock 70kDa protein 8
TTTAACGGCC	100	100	100	439.37	399.377	552.167	366.565
AAATTAAAAA	100	100	100	436.222	390.271	410.738	507.659	WDR70	WD repeat domain 70
GCAGAGGATG	100	100	100	432.798	386.121	393.06	519.215	FLJ46266	FLJ46266 protein
GTGATTATGA	100	100	100	432.389	381.066	279.022	637.08	IFT57	Intraflagellar transport 57 homolog (Chlamydomonas)
TAGATGTGAT	100	100	100	432.212	436.086	340.541	520.008	MORN2	MORN repeat containing 2
CATTTGTAAT	100	100	100	432.069	400.818	463.328	432.061	RPL41	Ribosomal protein L41
TGAGGGAATA	100	100	100	425.299	449.615	424.907	401.376	TPI1	Triosephosphate isomerase 1
TGCATCTGGT	100	100	100	424.55	440.133	370.765	462.753	HSPA5	Heat shock 70kDa protein 5 (glucose-regulated protein, 78kDa)
GCAAAAAAAA	100	100	100	423.665	449.006	498.304	323.684	PDXK	Pyridoxal (pyridoxine, vitamin B6) kinase
AGTATTAAAA	100	100	100	422.736	376.575	320.085	571.548	DYNLRB2	Dynein, light chain, roadblock-type 2
CTCGCGCTGG	100	100	100	422.452	269.665	397.551	600.139	CLDN3	Claudin 3
TGAAATAAAA	100	100	100	421.083	443.824	364.759	454.666	NPM1	Nucleophosmin (nucleolar phosphoprotein B23, numatrin)
CTGTTGGTGA	100	100	100	419.01	449.105	371.229	436.696	RPS23	Ribosomal protein S23
ACAAAAACTA	100	100	100	418.387	256.908	414.579	583.675		Transcribed locus
GAATTTTATA	100	100	100	416.245	375.982	411.261	461.492	BZRP	Benzodiazapine receptor (peripheral)
TACCCTAGAA	100	100	100	412.945	397.179	440.008	401.649	FLJ22447	Hypothetical gene supported by AK026100
TTTTCTGAAA	100	100	100	411.9	697.742	326.379	211.579	TXN	Thioredoxin
AATATGTGGG	100	100	100	411.567	472.121	399.843	362.736	COX6C	Cytochrome c oxidase subunit VIc
GTTGTCTTTG	100	100	100	409.414	150.159	642.25	435.832	C10orf86	Chromosome 10 open reading frame 86
GCAAAACCCC	100	100	100	408.815	352.853	489.656	383.937	CDAN1	Congenital dyserythropoietic anemia, type I
TTCATTATAA	100	100	100	408.198	342.286	389.923	492.385	PTMA	Prothymosin, alpha (gene sequence 28)
CCTGGGAAGT	100	100	100	403.187	356.685	449.05	403.827	MUC1	Mucin 1, cell surface associated
TGAAAAAAAA	100	100	100	402.384	468.155	409.424	329.573	SLC12A9	Solute carrier family 12 (potassium/chloride transporters), member 9
TTACTAAATG	100	100	100	402.017	442.512	333.081	430.458	CANX	Calnexin
GACCCAAGAT	100	100	100	397.719	393.402	433.579	366.178	PIGR	Polymeric immunoglobulin receptor
TACTAATAAA	100	100	100	397.187	418.658	357.746	415.156	C20orf52	Chromosome 20 open reading frame 52
CTCAACATCT	100	100	100	397.003	425.385	359.57	406.052	RPLP0	Ribosomal protein, large, P0
CATTTGTCAA	100	100	100	395.127	543.291	343.67	298.419	PARVG	Parvin, gamma
TTGTCTGCCT	100	100	100	394.002	367.477	369.226	445.304	RHBDD2	Rhomboid domain containing 2
CAACTTAGTT	100	100	100	391.762	413.271	361.664	400.352	MRLC2	Myosin regulatory light chain MRLC2
GCTTTATTTG	100	100	100	391.754	359.336	423.866	392.061	ACTB	Actin, beta
TTAAAAATTC	100	100	100	391.495	899.471	144.568	130.448	ADH7	Alcohol dehydrogenase 7 (class IV), mu or sigma polypeptide
GTCCAGGTGA	100	100	100	389.732	417.495	338.962	412.74	CHD5	Chromodomain helicase DNA binding protein 5
TAATGGTAAC	100	100	100	389.691	435.849	327.877	405.346	COX5A	Cytochrome c oxidase subunit Va
GGGGTCAGGG	100	100	100	388.576	326.541	371.972	467.215		Transcribed locus, moderately similar to XP_375821.1 PREDICTED: hypothetical protein XP_375821 [Homo sapiens]
AACCCAGGAG	100	100	100	383.929	228.508	454.868	468.412	HFE	Hemochromatosis
ATACTGTCAG	100	100	100	383.613	459.658	343.968	347.212	TMEM59	Transmembrane protein 59
CCACAGGAGA	100	100	100	379.564	385.099	332.987	420.605	PERP	PERP, TP53 apoptosis effector
TGGCTGGGAA	100	100	100	379.239	400.74	383.968	353.009	VAMP8	Vesicle-associated membrane protein 8 (endobrevin)
TTCTGACATT	100	100	100	378.488	351.268	400.294	383.902	CCDC17	Coiled-coil domain containing 17
ACCTCAGGAA	100	100	100	378.165	399.336	364.553	370.606	HDLBP	High density lipoprotein binding protein (vigilin)
GTAATGTTTT	100	100	100	377.88	413.793	347.248	372.599	KIAA1600	KIAA1600
CAGCAGAAGC	100	100	100	376.349	463.242	358.067	307.739	SERF2	Small EDRK-rich factor 2
CTGTTAGTGT	100	100	100	376.163	379.88	279.247	469.362	MDH1	Malate dehydrogenase 1, NAD (soluble)
GAAATGTAAG	100	100	100	372.79	354.588	333.453	430.33	PCBP2	Poly(rC) binding protein 2
GTGTAATAAG	100	100	100	372.621	391.233	353.557	373.074	HNRPA2B1	Heterogeneous nuclear ribonucleoprotein A2/B1
AAAATAAAAA	100	100	100	371.143	322.228	340.321	450.881	PPOX	Protoporphyrinogen oxidase
TGCCTGCACC	100	100	100	366.466	467.563	337.05	294.785	CST3	Cystatin C (amyloid angiopathy and cerebral hemorrhage)
GAAATTTTTA	100	100	100	365.818	372.255	324.173	401.025	MRPS31	Mitochondrial ribosomal protein S31
GACAAAAAAA	100	100	100	364.763	451.955	337.652	304.683	TWIST2	Twist homolog 2 (Drosophila)
AGGGTGTTTT	100	100	100	362.19	349.242	392.034	345.292	DYRK1A	Dual-specificity tyrosine-(Y)-phosphorylation regulated kinase 1A
GCCGTGTCCG	100	100	100	357.084	438.3	360.958	271.995	RPS6	Ribosomal protein S6
TGCAGATTGC	100	100	100	355.552	346.669	373.656	346.332	PROM1	Prominin 1
CTCAGGAAAT	100	100	100	353.694	394.231	309.525	357.325	UCRC	Ubiquinol-cytochrome c reductase complex (7.2 kD)
GCGCGGGGGC	100	100	100	352.538	414.528	342.822	300.263	TPI1	Triosephosphate isomerase 1
ATGTTTTGTA	100	100	100	351.453	330.623	351.889	371.848	CHST5	Carbohydrate (N-acetylglucosamine 6-O) sulfotransferase 5
AGGGAGGCAG	100	100	100	347.786	135.097	472.683	435.579	SCGB1A1	Secretoglobin, family 1A, member 1 (uteroglobin)
TATGACTTAA	100	100	100	347.575	323.354	325.276	394.096	RAC1	Ras-related C3 botulinum toxin substrate 1 (rho family, small GTP binding protein Rac1)
GTGGAGGAGG	100	100	100	344.853	205.482	366.321	462.754	NLE1	Notchless homolog 1 (Drosophila)
AATCTTGTTT	100	100	100	343.714	332.074	286.504	412.564	ZD52F10	Dermokine
CGCCGGAACA	100	100	100	343.677	364.341	305.87	360.82	RPL4	Ribosomal protein L4
AGACCCACAA	100	100	100	342.554	255.443	428.647	343.573
TAAACTGTTT	100	100	100	340.967	399.301	297.281	326.318	ZNF606	Zinc finger protein 606
TTATTTATTG	100	100	100	339.233	309.034	252.069	456.595	PH-4	Hypoxia-inducible factor prolyl 4-hydroxylase
TTACCATATC	100	100	100	339.122	351.193	387.337	278.836	RPL39	Ribosomal protein L39
CACCCCTGAT	100	100	100	338.665	237.74	319.766	458.49	CKB	Creatine kinase, brain
CTAAAAAAAA	100	100	100	338.627	342.205	357.227	316.449	TSKS	Testis-specific kinase substrate
ATGAGCTGAC	100	100	100	338.596	397.251	313.272	305.265	CSTB	Cystatin B (stefin B)
GTATGAGTAG	100	100	100	337.811	368.034	296.147	349.253	CALML4	Calmodulin-like 4
AATAAATGGA	100	100	100	337.169	333.766	242.257	435.483	C14orf2	Chromosome 14 open reading frame 2
GCAAAACCCT	100	100	100	336.591	256.089	374.852	378.831		Clone HQ0109
CTGAATCTAA	100	100	100	336.413	299.145	328.122	381.97	AMY1A	Amylase, alpha 1A; salivary
CCTATTTACT	100	100	100	333.335	371.259	294.302	334.446	COX4I1	Cytochrome c oxidase subunit IV isoform 1
ATCGCTTTCT	100	100	100	332.105	339.126	297.624	359.567	APP	Amyloid beta (A4) precursor protein (peptidase nexin-II, Alzheimer disease)
ACAAAGCATT	100	100	100	331.996	311.54	251.85	432.597	IGFBP5	Insulin-like growth factor binding protein 5
CAGATTTTTG	100	100	100	330.597	314.118	347.491	330.182	RRAD	Ras-related associated with diabetes
TCAAAAAAAA	100	100	100	330.001	399.263	334.383	256.357	HIGD1A	HIG1 domain family, member 1A
TACAGAGGGA	100	100	100	329.761	364.948	350.357	273.978	ZA20D2	Zinc finger, A20 domain containing 2
GTTCGTGCCA	100	100	100	329.088	368.326	379.556	239.383	RPL35A	Ribosomal protein L35a
TGATAATTCA	100	100	100	323.437	392.356	309.871	268.083	USMG5	Upregulated during skeletal muscle growth 5 homolog (mouse)
GGCTGTATTT	100	100	100	322.825	273.193	359.793	335.487
TACTTGTGTG	100	100	100	322.685	306.098	294.91	367.046	NPTN	Neuroplastin
AAGAAAGCTC	100	100	100	322.186	434.744	260.422	271.391	C1orf22	Chromosome 1 open reading frame 22
ATAGACGCAA	100	100	100	321.262	295.159	258.677	409.95	MORF4L1	Mortality factor 4 like 1
TTAAAAAAAA	100	100	100	321.208	368.656	356.856	238.114	HUS1	HUS1 checkpoint homolog (S. pombe)
ATCCAGTCTG	100	100	100	320.815	305.868	310.378	346.197	C20orf102	Chromosome 20 open reading frame 102
CTAGCCTCAC	100	100	100	320.704	390.305	277.245	294.562	ACTG1	Actin, gamma 1
TCACCGGTCA	100	100	100	320.612	376.791	299.065	285.981	GSN	Gelsolin (amyloidosis, Finnish type)
GTGTTAACCA	100	100	100	318.426	342.904	291.12	321.254	RPL15	Ribosomal protein L15
GCAAGCCAAC	100	100	100	316.257	305.786	354.352	288.633	KRT7	Keratin 7
TTAGCTGAGA	100	100	100	315.829	338.583	262.002	346.903	C14orf45	Chromosome 14 open reading frame 45
AGTAGGTGGC	100	100	100	313.14	303.128	344.473	291.819
TCTCAATTCT	100	100	100	313.027	358.495	297.388	283.197	CDC42	Cell division cycle 42 (GTP binding protein, 25kDa)
AGGAAGCTGA	100	100	100	311.041	231.783	296.016	405.325	UNG2	Uracil-DNA glycosylase 2
TTGGTTTTTG	100	100	100	310.709	146.918	414.001	371.209	CXCL6	Chemokine (C-X-C motif) ligand 6 (granulocyte chemotactic protein 2)
AGATTGAGGG	100	100	100	310.493	337.092	275.871	318.518	KIAA1324L	KIAA1324-like
GGTGGCACTC	100	100	100	309.752	357.895	297.885	273.477	RHOA	Ras homolog gene family, member A
ATAAATGATT	100	100	100	308.231	240.334	220.16	464.2	CLIC6	Chloride intracellular channel 6
TGTATAAAAA	100	100	100	307.345	320.723	287.61	313.701	HSP90B1	Heat shock protein 90kDa beta (Grp94), member 1
AACTAATACT	100	100	100	304.92	374.205	264.252	276.302	C17orf45	Chromosome 17 open reading frame 45
AGTCTGATGT	100	100	100	303.861	345.713	252.27	313.6	LOC389541	Similar to CG14977-PA
GTATCTTCAC	100	100	100	303.528	340.024	263.959	306.602	HSBP1	Heat shock factor binding protein 1
CTGTTGATTG	100	100	100	302.822	309.929	292.271	306.266	HNRPA1	Heterogeneous nuclear ribonucleoprotein A1
GCACAAGAAG	100	100	100	302.717	308.852	277.854	321.443	C1orf155	Chromosome 1 open reading frame 155
AACCTGGGAG	100	100	100	301.329	196.546	382.228	325.212	DFFA	DNA fragmentation factor, 45kDa, alpha polypeptide
TATCCCAGAA	100	100	100	300.95	277.253	328.002	297.593	ODF2L	Outer dense fiber of sperm tails 2-like
ACAAACTTAG	100	100	100	300.217	298.409	266.336	335.907	CALM1	Calmodulin 1 (phosphorylase kinase, delta)
CCCAGCTAAT	100	100	100	300.059	261.2	282.329	356.648	CCNB1	Cyclin B1
AAAATAAAGA	100	100	100	300.014	173.067	189.944	537.031	APEX1	APEX nuclease (multifunctional DNA repair enzyme) 1
AATGTGTTTA	100	100	100	298.646	146.087	315.678	434.173	ABCA13	ATP-binding cassette, sub-family A (ABC1), member 13
CACGCAATGC	100	100	100	295.61	306.681	279.368	300.781	AES	Amino-terminal enhancer of split
GAAAGGCAAA	100	100	100	294.67	344.748	256.518	282.745	ST6GALNAC1	ST6 (alpha-N-acetyl-neuraminyl-2,3-beta-galactosyl-1,3)-N-acetylgalactosaminide alpha-2,6-sialyltransferase 1
TAGCTCTATG	100	100	100	293.477	336.885	254.519	289.027	ATP1A1	ATPase, Na+/K+ transporting, alpha 1 polypeptide
GTGTTGCACA	100	100	100	292.585	322.151	294.074	261.531	RPS13	Ribosomal protein S13
AGCAGATCAG	100	100	100	292.432	383.644	255.061	238.59	S100A10	S100 calcium binding protein A10 (annexin II ligand, calpactin I, light polypeptide (p11))
ACAACTCAAT	100	100	100	292.123	302.793	283.626	289.95	BRI3	Brain protein I3
CCAAACGTGT	100	100	100	292.041	304.248	273.874	298.002	H3F3A	H3 histone, family 3A
CACTTGCCCT	100	100	100	291.939	338.043	282.806	254.967	RNF139	Ring finger protein 139
GGAATGTACG	100	100	100	291.123	322.708	273.987	276.673	ATP5G3	ATP synthase, H+ transporting, mitochondrial F0 complex, subunit C3 (subunit 9)
TGCTTTGGGA	100	100	100	290.985	311.8	205.036	356.118	FIS1	Fission 1 (mitochondrial outer membrane) homolog (yeast)
GCTTTTTAGA	100	100	100	290.663	331.027	241.724	299.238	HMGN1	High-mobility group nucleosome binding domain 1
CCTTTCTCTC	100	100	100	290.512	251.121	258.125	362.29	CYFIP1	Cytoplasmic FMR1 interacting protein 1
GGCTGGGGGC	100	100	100	290.123	324.571	299.734	246.064	PFN1	Profilin 1
GCCATCCCCT	100	100	100	290.083	245.028	319.541	305.68		Transcribed locus
TAGTTGAAGT	100	100	100	290.075	316.129	267.462	286.635	UQCRB	Ubiquinol-cytochrome c reductase binding protein
TTTGTTAAAA	100	100	100	289.371	281.406	267.933	318.774	DDIT4	DNA-damage-inducible transcript 4
TTTCCTTCCT	100	100	100	288.836	268.134	219.32	379.054	CLTA	Clathrin, light polypeptide (Lca)
ATAGAGGCAA	100	100	100	288.741	300.339	238.402	327.481	MORF4L2	Mortality factor 4 like 2
TTCTTATTTT	100	100	100	287.965	285.52	281.775	296.599	PRSS23	Protease, serine, 23
CAGAGGCCAG	100	100	100	287.593	302.394	271.635	288.751	NBPF1	Neuroblastoma breakpoint family, member 1
CTGCTATACG	100	100	100	286.902	341.158	279.346	240.202	RPL5	Ribosomal protein L5
CAGAGATGAA	100	100	100	285.953	288.435	197.729	371.696	HSPA1A	Heat shock 70kDa protein 1A
TTAAACCTCA	100	100	100	285.629	316.195	303.564	237.128	HNRPDL	Heterogeneous nuclear ribonucleoprotein D-like
TTCTGTGTTT	100	100	100	284.976	324.126	284.598	246.204	MUC20	Mucin 20, cell surface associated
GAAGATGTGT	100	100	100	283.14	302.267	263.741	283.41	TOMM7	Translocase of outer mitochondrial membrane 7 homolog (yeast)
ATGGCAGGAG	100	100	100	283.102	207.765	330.569	310.971		Homo sapiens, clone IMAGE:4715570
GAAACAAGAT	100	100	100	282.492	223.242	232.538	391.695	PGK1	Phosphoglycerate kinase 1
CACTTCAAGG	100	100	100	281.799	240.298	277.225	327.873	LY6E	Lymphocyte antigen 6 complex, locus E
CCACCCCGAA	100	100	100	279.047	316.179	251.782	269.18	TEGT	Testis enhanced gene transcript (BAX inhibitor 1)
TGGTACACGT	100	100	100	278.872	298.023	245.24	293.354	NDUFA13	NADH dehydrogenase (ubiquinone) 1 alpha subcomplex, 13
CGTGGGGCTG	100	100	100	278.569	297.399	321.331	216.977	AQP5	Aquaporin 5
TAACCAATCA	100	100	100	278.334	275.027	264.234	295.741	RAB5C	RAB5C, member RAS oncogene family
AAAAAGCAGA	100	100	100	277.568	307.244	192.598	332.863	SOD1	Superoxide dismutase 1, soluble (amyotrophic lateral sclerosis 1 (adult))
TCGTCTTTAT	100	100	100	277.236	277.222	263.472	291.014	RPS7	Ribosomal protein S7
ACCGCAGGCT	100	100	100	276.143	299.448	268.933	260.049
CCTATAATCC	100	100	100	275.736	231.983	315.864	279.362	ADAM33	ADAM metallopeptidase domain 33
ATGACTCAAG	100	100	100	275.651	298.994	252.693	275.265	NR2F6	Nuclear receptor subfamily 2, group F, member 6
CATTTCATAA	100	100	100	275.159	300.798	230.409	294.27	ATP5J	ATP synthase, H+ transporting, mitochondrial F0 complex, subunit F6
AAAAGAAACT	100	100	100	274.154	266.679	257.999	297.783	PABPC1	Poly(A) binding protein, cytoplasmic 1
GTGATGGTGT	100	100	100	274.009	274.753	237.214	310.061	XRCC6	X-ray repair complementing defective repair in Chinese hamster cells 6 (Ku autoantigen, 70kDa)
AATAAATGTG	100	100	100	273.703	259.582	251.257	310.271	C10orf79	Chromosome 10 open reading frame 79
CTTATGGTCC	100	100	100	272.632	261.592	224.581	331.722	DHRS9	Dehydrogenase/reductase (SDR family) member 9
TTCACAGTGG	100	100	100	272.507	279.293	259.609	278.619	ERGIC3	ERGIC and golgi 3
GTTCCCTGGC	100	100	100	272.491	316.032	259.195	242.247	FAU	Finkel-Biskis-Reilly murine sarcoma virus (FBR-MuSV) ubiquitously expressed (fox derived); ribosomal protein S30
TAAGTAGCAA	100	100	100	272.171	326.912	287.495	202.107	ITM2B	Integral membrane protein 2B
GTAGCATAAA	100	100	100	272.09	300.772	281.372	234.127		Transcribed locus, moderately similar to XP_519878.1 PREDICTED: similar to ubiquitin-conjugating enzyme E2 variant 1 isoform c; DNA-binding protein [Pan troglodytes]
CCTTTCACAC	100	100	100	271.161	322.59	237.54	253.352	GTF2I	General transcription factor II, i
TAAATAATTT	100	100	100	269.407	309.476	248.768	249.976	HSPE1	Heat shock 10kDa protein 1 (chaperonin 10)
TAGGTTCGTG	100	100	100	269.052	327.2	273.708	206.248	CARS	Cysteinyl-tRNA synthetase
TACAAGAGGA	100	100	100	268.005	237.677	222.897	343.441	RPL6	Ribosomal protein L6
TGGAATGCTG	100	100	100	267.628	287.33	295.482	220.073	NDUFV1	NADH dehydrogenase (ubiquinone) flavoprotein 1, 51kDa
TTGACACTTT	100	100	100	266.086	296.18	253.068	249.01	PIGY	Phosphatidylinositol glycan, class Y
ACTTTCCAAA	100	100	100	266.076	238.087	312.131	248.009	KRT7	Keratin 7
AATAAAGCAA	100	100	100	265.997	217.515	215.521	364.956	C21orf51	Chromosome 21 open reading frame 51
CCCATCCGAA	100	100	100	264.685	285.893	240.076	268.086	RPL26	Ribosomal protein L26
CTAGGAAAAT	100	100	100	261.396	297.082	230.408	256.698	TINAGL1	Tubulointerstitial nephritis antigen-like 1
ATGAAAAGAA	100	100	100	260.743	270.91	237.358	273.961	MAL2	Mal, T-cell differentiation protein 2
TGGAACTGTG	100	100	100	260.483	237.85	238.671	304.927	SIGLEC8	Sialic acid binding Ig-like lectin 8
TTAATAAAAG	100	100	100	260.129	282.718	238.34	259.331	MAGEA11	Melanoma antigen family A, 11
GCTACACAAT	100	100	100	258.84	550.847	129.17	96.5042	LOC129881	Hypothetical LOC129881
TTTGGAATGT	100	100	100	258.78	270.283	234.573	271.485	MATR3	Matrin 3
CGCCGCGGTG	100	100	100	258.589	250.651	253.883	271.232	EIF3S8	Eukaryotic translation initiation factor 3, subunit 8, 110kDa
ATTAACAAAG	100	100	100	258.406	278.087	252.983	244.148	GNAS	GNAS complex locus
TGGCTCCAAA	100	100	100	258.399	269.436	188.854	316.907	CAPSL	Calcyphosine-like
GCCTACCCGA	100	100	100	257.911	291.213	241.571	240.95	TACSTD2	Tumor-associated calcium signal transducer 2
GCGCAGAGGT	100	100	100	257.267	341.856	229.045	200.898	RPL41	Ribosomal protein L41
GTTTCTTCCC	100	100	100	256.817	290.649	225.961	253.843	CTNND1	Catenin (cadherin-associated protein), delta 1
ATGTAGTAGT	100	100	100	256.735	243.77	247.986	278.448	HNRPD	Heterogeneous nuclear ribonucleoprotein D (AU-rich element RNA binding protein 1, 37kDa)
GAGGGCCGGT	100	100	100	255.128	252.581	264.605	248.197	H2AFJ	H2A histone family, member J
TTATGGGATC	100	100	100	255.061	235.635	238.958	290.591	GNB2L1	Guanine nucleotide binding protein (G protein), beta polypeptide 2-like 1
GTGAAACCTC	100	100	100	255.029	198.354	300.825	265.908	BFAR	Bifunctional apoptosis regulator
TTACCTCCTT	100	100	100	254.694	255.281	260.421	248.38	FLJ14346	Hypothetical protein FLJ14346
GGCACCGTGC	100	100	100	254.151	273.043	244.411	244.998	LOC440335	Hypothetical gene supported by BC022385; BC035868; BC048326
GATAGTGTGG	100	100	100	254.007	248.34	220.099	293.582	TUBA4	Tubulin, alpha 4
TGCTGTGCAT	100	100	100	253.783	255.335	223.552	282.463	DDX3X	DEAD (Asp-Glu-Ala-Asp) box polypeptide 3, X-linked
CCGTCCAAGG	100	100	100	253.396	245.637	234.928	279.623	RPS16	Ribosomal protein S16
GAGAAACCCC	100	100	100	253.038	242.055	264.156	252.903	CNAP1	Chromosome condensation-related SMC-associated protein 1
TCCTCTAAAT	100	100	100	252.9	276.785	199.687	282.227	FANCL	Fanconi anemia, complementation group L
TATAGTCCTC	100	100	100	252.17	278.873	222.779	254.859	CLDN7	Claudin 7
TAGGGCAATC	100	100	100	251.433	282.79	233.662	237.848	SUMO2	SMT3 suppressor of mif two 3 homolog 2 (yeast)
GTATTTAACA	100	100	100	251.366	263.154	194.233	296.711	VAPA	VAMP (vesicle-associated membrane protein)-associated protein A, 33kDa
TTTTCTGCTG	100	100	100	251.112	261.626	236.188	255.522	AHSA1	AHA1, activator of heat shock 90kDa protein ATPase homolog 1 (yeast)
AGATATTCAA	100	100	100	250.286	234.887	226.849	289.12		Homo sapiens, clone IMAGE:5226855, mRNA
CAAATGAGGA	100	100	100	249.253	205.564	204.173	338.022	CSDE1	Cold shock domain containing E1, RNA-binding
TAAGTTAAAA	100	100	100	249.229	249.534	200.411	297.742	C6orf32	Chromosome 6 open reading frame 32
CCACTACACT	100	100	100	246.35	250.908	248.577	239.564	TNFSF10	Tumor necrosis factor (ligand) superfamily, member 10
TTTTTGTATT	100	100	100	245.41	252.879	204.858	278.493	HFE2	Hemochromatosis type 2 (juvenile)
AGAATCGCTT	100	100	100	245.192	152.97	292.276	290.329	ZRF1	Zuotin related factor 1
TGATGTTTGA	100	100	100	244.283	234.197	243.402	255.25	DAZAP2	DAZ associated protein 2
TAATCCCAGC	100	100	100	244.15	236.782	259.131	236.536	FLJ23834	Hypothetical protein FLJ23834
GCCTCCTCCC	100	100	100	243.748	291.49	209.475	230.278	EIF3S12	Eukaryotic translation initiation factor 3, subunit 12
TTCTAACATA	100	100	100	243.365	254.35	203.426	272.318	ATP1B1	ATPase, Na+/K+ transporting, beta 1 polypeptide
GACACCTCCT	100	100	100	242.255	272.986	220.058	233.722	RUVBL2	RuvB-like 2 (E. coli)
CCAAAAAAAA	100	100	100	240.8	258.476	276.141	187.783	NINJ1	Ninjurin 1
CTTCCTTGCC	100	100	100	240.15	249.564	226.691	244.196	KRT17	Keratin 17
AAGAAGCAGG	100	100	100	240.056	234.961	227.742	257.466	TMEM59	Transmembrane protein 59
GATCTCTTGG	100	100	100	239.024	177.98	229.365	309.726	S100A2	S100 calcium binding protein A2
TCACAAGCAA	100	100	100	238.799	250.313	252.875	213.208	NACAL	Nascent-polypeptide-associated complex alpha polypeptide-like
ACAGTGCTTG	100	100	100	238.587	294.33	213.54	207.891	PPP2CB	Protein phosphatase 2 (formerly 2A), catalytic subunit, beta isoform
TTAGATCGTT	100	100	100	237.849	226.356	221.255	265.936	TSPAN6	Tetraspanin 6
CCAAGGGAAT	100	100	100	237.768	231.352	234.462	247.489	ZMYND10	Zinc finger, MYND-type containing 10
TTTATTTCTA	100	100	100	237.299	204.177	267.866	239.854	SCARB2	Scavenger receptor class B, member 2
TAGCTTCTTC	100	100	100	236.347	305.701	182.027	221.314	LOC285989	Hypothetical protein LOC285989
ACAAGAATTG	100	100	100	235.979	238.712	219.471	249.753	SYPL1	Synaptophysin-like 1
CAAACCATCC	100	100	100	235.884	268.466	231.486	207.699	KRT18	Keratin 18
TTTCTTAAAG	100	100	100	235.351	200.425	230.888	274.74	SRRM2	Serine/arginine repetitive matrix 2
TTGGTCAGGC	100	100	100	234.323	225.134	251.445	226.388	LOC57146	Promethin
AGACCAAAGT	100	100	100	233.245	211.458	183.727	304.551	DNAJB1	DnaJ (Hsp40) homolog, subfamily B, member 1
AATAAAGGCT	100	100	100	232.775	274.93	204.219	219.174	RHOC	Ras homolog gene family, member C
TCAATAAAGA	100	100	100	231.536	205.132	230.806	258.671	QARS	Glutaminyl-tRNA synthetase
AAGGAACTTG	100	100	100	231.05	227.108	247.321	218.719	CMTM4	CKLF-like MARVEL transmembrane domain containing 4
TCTGCCCCCA	100	100	100	229.45	242.069	310.923	135.358	MAPK15	Mitogen-activated protein kinase 15
TTTCAGGGGA	100	100	100	229.444	225.415	223.497	239.418	GRINA	Glutamate receptor, ionotropic, N-methyl D-asparate-associated protein 1 (glutamate binding)
GGTGAGACAC	100	100	100	229.187	192.171	205.858	289.531	SLC25A6	Solute carrier family 25 (mitochondrial carrier; adenine nucleotide translocator), member 6
CATTTTTACT	100	100	100	227.849	270.252	194.402	218.894	SPAG6	Sperm associated antigen 6
CCTCTTGTAA	100	100	100	227.628	237.118	172.958	272.809	SMYD2	SET and MYND domain containing 2
TTTTGAAGCA	100	100	100	227.574	270.808	200.997	210.918	HBXIP	Hepatitis B virus x interacting protein
CAAATAAAAT	100	100	100	226.876	207.247	167.064	306.317	SQLE	Squalene epoxidase
GGTTTGGCTT	100	100	100	226.752	254.344	202.504	223.408	UQCRH	Ubiquinol-cytochrome c reductase hinge protein
GTAAGATTTG	100	100	100	225.825	258.563	221.39	197.522	MTCH1	Mitochondrial carrier homolog 1 (C. elegans)
GCGCTGGAGT	100	100	100	225.79	234.924	220.802	221.644	SF3B5	Splicing factor 3b, subunit 5, 10kDa
ATAGGTCAGA	100	100	100	225.233	234.606	228.231	212.864	CLSTN1	Calsyntenin 1
AAAGGAATAA	100	100	100	223.255	198.009	155.76	315.996	TMEM123	Transmembrane protein 123
CCACTGTACT	100	100	100	223.236	154.75	304.595	210.365		CDNA clone MGC:42411 IMAGE:4821872
TTGAATTCCC	100	100	100	222.388	224.816	229.931	212.417	SEMA3C	Sema domain, immunoglobulin domain (Ig), short basic domain, secreted, (semaphorin) 3C
TTTTGCAATA	100	100	100	221.311	231.052	223.985	208.894	HSPC065	HSPC065 protein
GATCACAGTT	100	100	100	221.165	246.727	194.623	222.147	LDHB	Lactate dehydrogenase B
ATCAACTGGA	100	100	100	220.516	238.952	201.713	220.882	NUCB2	Nucleobindin 2
TCCCACGTTC	100	100	100	219.527	201.74	208.359	248.481	PSENEN	Presenilin enhancer 2 homolog (C. elegans)
ACTTGGAGCC	100	100	100	219.401	268.054	232.463	157.685	CALM1	Calmodulin 1 (phosphorylase kinase, delta)
CACGAAGATG	100	100	100	219.337	258.175	210.106	189.731	ALCAM	Activated leukocyte cell adhesion molecule
GAAAAAATAG	100	100	100	219.123	88.2444	288.498	280.628	SCGB1A1	Secretoglobin, family 1A, member 1 (uteroglobin)
AGTGGATCAC	100	100	100	219.122	259.857	192.443	205.066	C9orf18	Chromosome 9 open reading frame 18
AGATTCAAAC	100	100	100	218.859	138.731	185.897	331.95	SH3BGRL	SH3 domain binding glutamic acid-rich protein like
ACGAGCTGGA	100	100	100	218.237	250.749	187.049	216.914	RABL4	RAB, member of RAS oncogene family-like 4
GTGGCAGGTG	100	100	100	217.566	189.145	263.589	199.963	PABPCP2	Poly(A) binding protein, cytoplasmic, pseudogene 2
TTGGTGCTTG	100	100	100	216.379	216.173	209.06	223.903	FBXW9	F-box and WD-40 domain protein 9
GTGAGTGTGT	100	100	100	216.291	211.958	210.008	226.908	WDR54	WD repeat domain 54
AATGGAATGG	100	100	100	215.938	230.945	231.911	184.957	MLPH	Melanophilin
AATTTCTATT	100	100	100	214.332	199.188	209.302	234.506	CTBS	Chitobiase, di-N-acetyl-
GATGAGGGAA	100	100	100	213.947	222.984	207.345	211.513	TSGA2	Testis specific A2 homolog (mouse)
TTTTGTGTGA	100	100	100	210.796	226.935	214.051	191.402	MRPL20	Mitochondrial ribosomal protein L20
TTCCTGGTAG	100	100	100	210.632	157.944	171.604	302.349	ASCC3L1	Activating signal cointegrator 1 complex subunit 3-like 1
TGGCTAGTGT	100	100	100	210.612	216.522	177.004	238.31	PSMB7	Proteasome (prosome, macropain) subunit, beta type, 7
AAAAAACCCA	100	100	100	210.185	246.65	200.775	183.129	ENSA	Endosulfine alpha
TCTCTACCCA	100	100	100	210.162	217.885	190.73	221.87	APLP2	Amyloid beta (A4) precursor-like protein 2
GACTCTGGTG	100	100	100	210.106	217.716	172.881	239.722	RPS15A	Ribosomal protein S15a
GACAGCTGAG	100	100	100	209.539	226.835	218.625	183.156	AK1	Adenylate kinase 1
GGGCGCTGTG	100	100	100	209.24	244.499	201.788	181.433	UQCR	Ubiquinol-cytochrome c reductase, 6.4kDa subunit
AGAATTGCTT	100	100	100	209.105	135.024	232.793	259.497	DOPEY2	Dopey family member 2
CCTGTGTTGG	100	100	100	208.678	152.052	235.073	238.911		Full-length cDNA clone CS0DN001YC07 of Adult brain of Homo sapiens (human)
TTTAATTTGT	100	100	100	207.767	245.135	188.016	190.15	GOLPH2	Golgi phosphoprotein 2
TTGTAAAAGG	100	100	100	207.413	227.77	181.536	212.933	VCP	Valosin-containing protein
ATAGGTCTTT	100	100	100	206.939	207.499	197.433	215.885	ROPN1L	Ropporin 1-like
GGCTTTGGAG	100	100	100	206.927	226.275	191.02	203.486	C11orf10	Chromosome 11 open reading frame 10
GTTTGTATAC	100	100	100	206.909	177.142	151.892	291.691	LMO7	LIM domain 7
CCATTGTACT	100	100	100	206.891	182.024	234.753	203.895	METTL7A	Methyltransferase like 7A
AAAACTTAGA	100	100	100	206.815	156.343	170.215	293.887	CD59	CD59 molecule, complement regulatory protein
GTCTCATTTG	100	100	100	206.806	228.386	183.787	208.245	NUDT4	Nudix (nucleoside diphosphate linked moiety X)-type motif 4
TCCTCAAGAT	100	100	100	206.764	229.936	193.957	196.401	ERH	Enhancer of rudimentary homolog (Drosophila)
AAAGTCTAGA	100	100	100	205.914	185.554	233.566	198.623	CCND1	Cyclin D1
TTGCTATGAA	100	100	100	205.863	159.323	219.624	238.64	KIF21A	Kinesin family member 21A
GAAATTTAAA	100	100	100	205.409	142.524	152.925	320.779	HMGB1	High-mobility group box 1
CTTCTGAGGG	100	100	100	204.745	166.654	189.049	258.533	C9orf117	Chromosome 9 open reading frame 117
TTGAAACTTT	100	100	100	204.689	158.874	261.254	193.94	CXCL1	Chemokine (C-X-C motif) ligand 1 (melanoma growth stimulating activity, alpha)
TTAAGAGGGA	100	100	100	204.448	182.702	134.969	295.674	TOB1	Transducer of ERBB2, 1
GGCTTTACCC	100	100	100	204.389	218.455	181.535	213.176	EIF5A	Eukaryotic translation initiation factor 5A
GGCTTTAGGG	100	100	100	204.364	185.313	223.873	203.907	SPDY1	Speedy homolog 1 (Drosophila)
TATACAGTCC	100	100	100	203.837	187.166	181.959	242.386	C6orf97	Chromosome 6 open reading frame 97
CTCGTTAAGA	100	100	100	203.446	179.968	174.856	255.513		CDNA FLJ31727 fis, clone NT2RI2006762, weakly similar to Human B219/OB receptor isoform HuB219.1 precursor mRNA
CGCAGTGTCC	100	100	100	202.15	205.706	166.605	234.14	ATP6V0C	ATPase, H+ transporting, lysosomal 16kDa, V0 subunit c
CTGGCCTGTG	100	100	100	201.401	198.239	205.601	200.364	FLJ31196	Hypothetical protein FLJ31196
TGATTGGTGG	100	100	100	201.115	182.247	182.97	238.128	PDGFRA	Platelet-derived growth factor receptor, alpha polypeptide
CCCTGATTTT	100	100	100	200.919	209.721	213.295	179.741	EIF4G2	Eukaryotic translation initiation factor 4 gamma, 2
AGTTTCCCAA	100	100	100	200.253	199.786	178.091	222.883	TMED9	Transmembrane emp24 protein transport domain containing 9
GGCCCTCTGA	100	100	100	199.586	220.768	186.703	191.288	PIN1	Protein (peptidylprolyl cis/trans isomerase) NIMA-interacting 1
TGGTGTATGC	100	100	100	199.293	184.098	254.521	159.261
GAAAATAAAA	100	100	100	199.163	191.838	146.11	259.54	FNDC3A	Fibronectin type III domain containing 3A
TCTCTCTGGA	100	100	100	199.161	162.022	260.413	175.049	C21orf39	Chromosome 21 open reading frame 39
TTAGCTTGTT	100	100	100	198.99	148.024	234.124	214.82
GTGAGGGCTA	100	100	100	198.28	200.351	204.959	189.53	PLXNB1	Plexin B1
GGGTCTGGGC	100	100	100	198.076	220.909	187.188	186.132	TEKT1	Tektin 1
AATTTTATTT	100	100	100	197.88	225.834	219.778	148.029	PCBP1	Poly(rC) binding protein 1
TTGTGATGTA	100	100	100	197.751	184.365	227.408	181.48	MALAT1	Metastasis associated lung adenocarcinoma transcript 1 (non-coding RNA)
TATTCTCAAT	100	100	100	196.915	207.845	164.138	218.762	NARS	Asparaginyl-tRNA synthetase
GCCAGGACTC	100	100	100	196.646	168.924	191.852	229.162		Transcribed locus, strongly similar to XP_376909.2 PREDICTED: similar to hypothetical protein FLJ25955 [Homo sapiens]
GGTGACAGAG	100	100	100	196.225	151.711	209.932	227.031		CDNA FLJ20790 fis, clone COL01638
CTTCTACTAA	100	100	100	195.948	177.926	179.14	230.779	C9orf88	Chromosome 9 open reading frame 88
TGGAGTGGAG	100	100	100	195.434	216.051	194.068	176.184	GUK1	Guanylate kinase 1
TTAGTCAAGG	100	100	100	194.201	138.908	186.258	257.438	SLC22A4	Solute carrier family 22 (organic cation transporter), member 4
ACTACTAAAT	100	100	100	194.053	201.102	156.595	224.464	TAX1BP1	Tax1 (human T-cell leukemia virus type I) binding protein 1
CTTTCCTTTT	100	100	100	192.95	237.836	165.542	175.472	UCP2	Uncoupling protein 2 (mitochondrial, proton carrier)
TAAAATATTG	100	100	100	192.861	178.615	190.876	209.092	LRIG1	Leucine-rich repeats and immunoglobulin-like domains 1
TTACTTATAC	100	100	100	192.243	151.562	194.303	230.863		Transcribed locus, moderately similar to NP_990183.1 chromatin assembly factor 1 p48 subunit [Gallus gallus]
TGAAGGAGCC	100	100	100	191.501	215.816	178.874	179.815	ATP5G2	ATP synthase, H+ transporting, mitochondrial F0 complex, subunit C2 (subunit 9)
TGAAGTAACA	100	100	100	191.396	203.23	200.331	170.628	EIF1	Eukaryotic translation initiation factor 1
CCTCGGAAAA	100	100	100	191.33	188.777	177.453	207.759	RPL38	Ribosomal protein L38
ATGTTTAATT	100	100	100	191.212	193.485	172.011	208.141	WDR45L	WDR45-like
AGTGACAGAG	100	100	100	191.117	170.873	200.498	201.979	LOC284434	Hypothetical protein LOC284434
AAGAAATCTG	100	100	100	190.895	248.079	174.893	149.713	TM4SF19	Transmembrane 4 L six family member 19
ATGACACTCA	100	100	100	189.982	238.628	169.108	162.209	SPTLC2	Serine palmitoyltransferase, long chain base subunit 2
TTTCTGTATG	100	100	100	189.705	192.94	188.216	187.959	H3F3B	H3 histone, family 3B (H3.3B)
AAAGTGAAGA	100	100	100	189.564	177.245	153.824	237.623	HSUP1	Similar to RPE-spondin
GGGGAAATCG	100	100	100	189.297	182.148	237.174	148.568	TMSB10	Thymosin, beta 10
CACCAGCATT	100	100	100	189.24	227.48	147.194	193.045	CRI1	CREBBP/EP300 inhibitor 1
TTTTTCTTAA	100	100	100	188.761	223.212	150.626	192.445	TPT1	Tumor protein, translationally-controlled 1
GAAGATTAAT	100	100	100	188.717	171.279	151.41	243.461	SNX3	Sorting nexin 3
ATGGTTTCCG	100	100	100	188.351	184.998	172.663	207.391	C17orf72	Chromosome 17 open reading frame 72
TTGTTATATT	100	100	100	188.307	201.106	160.161	203.653	UFM1	Ubiquitin-fold modifier 1
ACTGGGTCTA	100	100	100	187.904	209.814	188.017	165.881	NME1	Non-metastatic cells 1, protein (NM23A) expressed in
AGGAGCAAAG	100	100	100	187.414	206.034	153.394	202.815	BLVRB	Biliverdin reductase B (flavin reductase (NADPH))
GCTTCCATCT	100	100	100	187.272	150.875	194.602	216.34	LENG4	Leukocyte receptor cluster (LRC) member 4
TGGGTGAGCC	100	100	100	187.126	168.537	190.485	202.355	CTSB	Cathepsin B
TGAACATTTG	100	100	100	186.91	215.79	162.284	182.657	MGC16186	Hypothetical protein MGC16186
GCAGGAGGTG	100	100	100	186.593	247.677	191.304	120.799		Transcribed locus
GGGCCCAGGA	100	100	100	186.442	163.907	171.097	224.321	GSDMDC1	Gasdermin domain containing 1
TTTTTATTTA	100	100	100	186.244	197.149	165.748	195.836	IQCD	IQ motif containing D
CTTTTCTTCT	100	100	100	185.882	201.95	160.967	194.728	REST	RE1-silencing transcription factor
AAAAAAATCA	100	100	100	185.862	168.212	199.095	190.279	PLAC8	Placenta-specific 8
CTTAAATCTG	100	100	100	185.787	192.662	167.182	197.516
AAACTGTGGT	100	100	100	185.683	156.155	223.247	177.647		Transcribed locus, moderately similar to NP_008189.1 cytochrome c oxidase subunit II [Pan troglodytes]
CAGGTAAGGT	100	100	100	185.13	151.98	163.845	239.566	DNAJA4	DnaJ (Hsp40) homolog, subfamily A, member 4
GACTCACTTT	100	100	100	184.277	187.192	185.069	180.571	PPIB	Peptidylprolyl isomerase B (cyclophilin B)
TACTCTTGGC	100	100	100	184.2	184.368	184.913	183.318	HNRPL	Heterogeneous nuclear ribonucleoprotein L
ATTTTTTAAC	100	100	100	184.041	194.143	134.138	223.841	C1orf41	Chromosome 1 open reading frame 41
TAAGTTTAAT	100	100	100	184.02	204.639	157.818	189.602	SCP2	Sterol carrier protein 2
GACATATGTA	100	100	100	183.73	176.993	163.256	210.94	COX7B	Cytochrome c oxidase subunit VIIb
AAAATAAACG	100	100	100	182.852	187.783	205.547	155.226	PITPNM1	Phosphatidylinositol transfer protein, membrane-associated 1
GACGTCTTAA	100	100	100	182.705	159.608	156.638	231.868	PSMA4	Proteasome (prosome, macropain) subunit, alpha type, 4
TGTTTTTATG	100	100	100	182.157	186.688	149.297	210.486	PCBD1	Pterin-4 alpha-carbinolamine dehydratase/dimerization cofactor of hepatocyte nuclear factor 1 alpha (TCF1)
TGGCTGTGTG	100	100	100	181.973	169.362	168.643	207.915	LOC284361	Hematopoietic signal peptide-containing
GACCAGAAAA	100	100	100	181.888	199.879	154.22	191.564	COX6A1	Cytochrome c oxidase subunit VIa polypeptide 1
TAATTCTTCT	100	100	100	181.77	155.441	162.008	227.862	CCT3	Chaperonin containing TCP1, subunit 3 (gamma)
GTTATAAGAT	100	100	100	180.962	154.679	158.419	229.787	SHFM1	Split hand/foot malformation (ectrodactyly) type 1
TACCAAGACC	100	100	100	180.85	240.869	148.15	153.532	COPB	Coatomer protein complex, subunit beta
GGCTCCCACT	100	100	100	180.704	181.526	204.195	156.391	HSP90AB1	Heat shock protein 90kDa alpha (cytosolic), class B member 1
TCACTTGGGG	100	100	100	180.611	181.311	170.143	190.379	LRRC46	Leucine rich repeat containing 46
TCACCTTAGG	100	100	100	180.013	179.137	179.266	181.635	ITM2B	Integral membrane protein 2B
TCAATCAAGA	100	100	100	179.921	155.545	126.344	257.876	YWHAH	Tyrosine 3-monooxygenase/tryptophan 5-monooxygenase activation protein, eta polypeptide
CCACTGCATT	100	100	100	179.442	117.643	216.791	203.891	SCAND2	SCAN domain containing 2
TAAATAAATA	100	100	100	179.441	193.381	160.562	184.381	APP	Amyloid beta (A4) precursor protein (peptidase nexin-II, Alzheimer disease)
AAGGTAATAT	100	100	100	179.356	142.79	161.409	233.869	MGST2	Microsomal glutathione S-transferase 2
GTATATTTTG	100	100	100	179.135	157.691	196.909	182.805	LOC165186	Similar to RIKEN cDNA 4632412N22 gene
TATTTATTGA	100	100	100	178.836	180.321	171.797	184.391	OSBPL11	Oxysterol binding protein-like 11
AGCGTGTGAT	100	100	100	178.754	149.785	179.846	206.632	SSBP4	Single stranded DNA binding protein 4
GATGTGGACA	100	100	100	178.601	148.749	158.676	228.378	LOC401565	Similar to 4931415M17 protein
TTGGCCAGGA	100	100	100	178.02	143.989	172.496	217.575	C11orf17	Chromosome 11 open reading frame 17
ATTAAGAAAA	100	100	100	177.904	144.971	156.898	231.844	AHNAK	AHNAK nucleoprotein (desmoyokin)
GAGGAGGCCC	100	100	100	177.846	200.691	200.772	132.075	FAM92B	Family with sequence similarity 92, member B
TTGCTAGAGG	100	100	100	177.81	171.638	167.12	194.671	UXT	Ubiquitously-expressed transcript
ACCTGGGTGC	100	100	100	177.779	158.269	152.753	222.316	DEGS2	Degenerative spermatocyte homolog 2, lipid desaturase (Drosophila)
CAGAAGAGGC	100	100	100	177.743	190.832	152.067	190.329	DGCR6L	DiGeorge syndrome critical region gene 6-like
AATATGCTTT	100	100	100	177.68	160.769	160.63	211.642	ATP6V1E1	ATPase, H+ transporting, lysosomal 31kDa, V1 subunit E1
TTGCTATTTA	100	100	100	177.594	195.344	147.468	189.969	RPL9	Ribosomal protein L9
ATGAAACCCC	100	100	100	177.583	168.409	232.544	131.797	C9orf90	Chromosome 9 open reading frame 90
TTAAATAAAT	100	100	100	176.667	127.047	128.095	274.859	PLEKHA5	Pleckstrin homology domain containing, family A member 5
CAGATCTTTG	100	100	100	176.282	168.723	160.995	199.129	UBA52	Ubiquitin A-52 residue ribosomal protein fusion product 1
GAGCCCTGGT	100	100	100	176.158	177.293	178.468	172.712	SET	SET translocation (myeloid leukemia-associated)
GGTCCAGTGT	100	100	100	175.847	198.642	144.811	184.088	PGAM1	Phosphoglycerate mutase 1 (brain)
AAATTATAAA	100	100	100	175.679	150.959	170.917	205.161	TSPAN19	Tetraspanin 19
GCTATTTGAA	100	100	100	175.578	203.357	145.497	177.881	CALM1	Calmodulin 1 (phosphorylase kinase, delta)
AAGGATAAAA	100	100	100	175.2	252.076	169.978	103.546	CEACAM6	Carcinoembryonic antigen-related cell adhesion molecule 6 (non-specific cross reacting antigen)
AACGTTATTA	100	100	100	174.843	133.42	162.111	228.999	EPAS1	Endothelial PAS domain protein 1
TTTTTGTACA	100	100	100	174.563	208.543	164.793	150.352	KDELR1	KDEL (Lys-Asp-Glu-Leu) endoplasmic reticulum protein retention receptor 1
TATGACAGAG	100	100	100	174.377	170.528	172.141	180.462	LRRC23	Leucine rich repeat containing 23
CTTTAAGAAA	100	100	100	174.111	210.159	130.911	181.262	CREB3L1	CAMP responsive element binding protein 3-like 1
TCTTTTTGTA	100	100	100	174.079	132.775	193.402	196.061	NDST2	N-deacetylase/N-sulfotransferase (heparan glucosaminyl) 2
TTCTCTACAC	100	100	100	173.842	177.015	183.039	161.472	TSC22D1	TSC22 domain family, member 1
TACAGTAGTC	100	100	100	173.808	187.733	145.89	187.8	MAP6	Microtubule-associated protein 6
CCTGTAATCT	100	100	100	173.534	142.406	197.036	181.159	FLJ40432	Hypothetical protein FLJ40432
TAAGTGGAAT	100	100	100	173.525	195.073	175.393	150.109	YWHAZ	Tyrosine 3-monooxygenase/tryptophan 5-monooxygenase activation protein, zeta polypeptide
GAGTGAAAGA	100	100	100	173.472	163.657	155.715	201.044	C21orf59	Chromosome 21 open reading frame 59
ACCTATAAGT	100	100	100	172.741	191.743	166.084	160.395	HEBP2	Heme binding protein 2
GCAGTGGCCT	100	100	100	172.703	160.229	196.411	161.468	SLC9A3R1	Solute carrier family 9 (sodium/hydrogen exchanger), member 3 regulator 1
ATGACTGTAC	100	100	100	172.425	156.233	129.558	231.483	C1D	Nuclear DNA-binding protein
TCAGGCATTT	100	100	100	172.177	184.723	150.887	180.921	RAB1B	RAB1B, member RAS oncogene family
GCCTGCAGTC	100	100	100	171.872	176.487	170.998	168.131	SPINT2	Serine peptidase inhibitor, Kunitz type, 2
TAAAGCAGTA	100	100	100	171.776	160.037	129.237	226.054	RSN	Restin (Reed-Steinberg cell-expressed intermediate filament-associated protein)
CCCAAGCTAG	100	100	100	170.739	191.301	161.776	159.141	HSPB1	Heat shock 27kDa protein 1
AGACAGTAAT	100	100	100	170.726	149.261	161.451	201.465	MGC5139	Hypothetical protein MGC5139
GGCCGCGTTC	100	100	100	170.086	167.582	169.433	173.241	RPS17	Ribosomal protein S17
AACGCGGCCA	100	100	100	170.018	150.757	173.212	186.086	MIF	Macrophage migration inhibitory factor (glycosylation-inhibiting factor)
TCTCTAGATT	100	100	100	169.852	197.65	174.13	137.777	BAIAP3	BAI1-associated protein 3
TCTTTACTTG	100	100	100	169.833	212.947	168.935	127.617	ARPC3	Actin related protein 2/3 complex, subunit 3, 21kDa
GTGGCGGGCA	100	100	100	169.614	127.885	193.28	187.679	FLJ38482	Hypothetical protein FLJ38482
GCGACGAGGC	100	100	100	169.266	170.278	168.674	168.847
TGGCAACCTT	100	100	100	168.695	167.941	167.392	170.752	GSTK1	Glutathione S-transferase kappa 1
CCTGGAAGAG	100	100	100	168.641	175.192	141.083	189.648	P4HB	Procollagen-proline, 2-oxoglutarate 4-dioxygenase (proline 4-hydroxylase), beta polypeptide
ATAAAAAAAA	100	100	100	168.27	196.977	164.641	143.192	LMCD1	LIM and cysteine-rich domains 1
AGAGTTAGGA	100	100	100	167.675	147.46	143.921	211.643	DNAH5	Dynein, axonemal, heavy polypeptide 5
TTCCCTTCTT	100	100	100	167.57	113.716	230.694	158.3	HLA-DPB1	Major histocompatibility complex, class II, DP beta 1
GACTTCACTT	100	100	100	167.27	184.073	159.017	158.721	COMMD6	COMM domain containing 6
CTGTTGCTGG	100	100	100	166.794	180.412	122.222	197.749	ZNF664	Zinc finger protein 664
GCCGTGAGCA	100	100	100	166.391	95.9683	324.007	79.1968	ABHD10	Abhydrolase domain containing 10
GTAAAACCCC	100	100	100	166.338	135.486	193.5	170.029	MMAB	Methylmalonic aciduria (cobalamin deficiency) cblB type
ACTGGTACGT	100	100	100	166.231	191.705	141.716	165.271	ATP5J2	ATP synthase, H+ transporting, mitochondrial F0 complex, subunit F2
GCTTGGATCT	100	100	100	165.803	185.301	127.449	184.66	MXRA7	Matrix-remodelling associated 7
TCTGTCAAGA	100	100	100	165.3	200.192	141.073	154.635	ATP5O	ATP synthase, H+ transporting, mitochondrial F1 complex, O subunit (oligomycin sensitivity conferring protein)
GCAAAGAAAA	100	100	100	164.783	128.313	163.139	202.896	TRIAP1	TP53 regulated inhibitor of apoptosis 1
TTTGTGACTG	100	100	100	164.671	139.592	170.456	183.965	CTBP1	C-terminal binding protein 1
AATAAAGGTG	100	100	100	164.596	165.314	149.132	179.342	HSBP1	Heat shock factor binding protein 1
CGCCGACGAT	100	100	100	164.221	105.823	185.523	201.316	G1P3	Interferon, alpha-inducible protein (clone IFI-6-16)
GTGGCAGGCA	100	100	100	164.22	98.8185	173.163	220.677	ZNF583	Zinc finger protein 583
GGGTCAAAAG	100	100	100	164.151	172.282	150.7	169.47	H3F3A	H3 histone, family 3A
GAAACCGAGG	100	100	100	163.383	160.523	154.034	175.591	C13orf12	Chromosome 13 open reading frame 12
GTTTCTGCAA	100	100	100	163.22	131.714	148.341	209.603	RGPD5	RANBP2-like and GRIP domain containing 5
AAACATCCTA	100	100	100	162.93	118.617	206.004	164.167
GCCCCTGCTG	100	100	100	162.835	129.412	151.308	207.786	KRT5	Keratin 5 (epidermolysis bullosa simplex, Dowling-Meara/Kobner/Weber-Cockayne types)
TTACAGATAA	100	100	100	162.479	151.289	120.524	215.624	NYD-SP14	NYD-SP14 protein
ATAGACATAA	100	100	100	162.261	177.416	152.716	156.65	C1QBP	Complement component 1, q subcomponent binding protein
CTTTTCTTTA	100	100	100	162.021	143.698	122.409	219.958	PCLO	Piccolo (presynaptic cytomatrix protein)
CTTGTAATCC	100	100	100	161.804	123.318	192.023	170.071	NOL6	Nucleolar protein family 6 (RNA-associated)
TAACATTAAA	100	100	100	161.777	154.391	140.021	190.919	XRCC5	X-ray repair complementing defective repair in Chinese hamster cells 5 (double-strand-break rejoining; Ku autoantigen, 80kDa)
TATCACTCTG	100	100	100	161.729	175.929	124.627	184.63	MEA1	Male-enhanced antigen 1
GTCATATTTC	100	100	100	161.527	195.597	131.157	157.828	RP11-529I10.4	Deleted in a mouse model of primary ciliary dyskinesia
TTGGACTGAG	100	100	100	161.492	232.022	145.464	106.99	GABARAPL2	GABA(A) receptor-associated protein-like 2
GGCTTTGATT	100	100	100	161.425	193.5	147.752	143.023	COPB2	Coatomer protein complex, subunit beta 2 (beta prime)
AATTGCTGTT	100	100	100	161.402	159.037	125.147	200.022	C10orf79	Chromosome 10 open reading frame 79
GGAGCTCTGT	100	100	100	161.224	159.272	130.395	194.005	NDUFB4	NADH dehydrogenase (ubiquinone) 1 beta subcomplex, 4, 15kDa
CACAGAGTCC	100	100	100	161.219	144.219	135.538	203.9	LRPAP1	Low density lipoprotein receptor-related protein associated protein 1
CCGGGTGATG	100	100	100	161.124	161.708	145.542	176.122	ATOX1	ATX1 antioxidant protein 1 homolog (yeast)
TAGTTGTTTA	100	100	100	160.826	189.846	123.406	169.226	DNAJC10	DnaJ (Hsp40) homolog, subfamily C, member 10
TGACTGGCAG	100	100	100	160.725	166.033	150.174	165.969	CD59	CD59 molecule, complement regulatory protein
CCTTCGAGAT	100	100	100	160.585	171.166	153.519	157.07	RPS5	Ribosomal protein S5
TCAGATCTGC	100	100	100	160.583	203.369	127.756	150.623	FLJ44379	Similar to S-100 protein, alpha chain
TTCATTGTAG	100	100	100	160.259	164.121	125.298	191.358	GPR56	G protein-coupled receptor 56
ACTTTAATGA	100	100	100	160.006	103.275	155.962	220.78	C5AR1	Complement component 5a receptor 1
CCAAATGCTG	100	100	100	159.837	185.562	134.336	159.612	C10orf104	Chromosome 10 open reading frame 104
TGGTTTTTGG	100	100	100	159.767	165.231	145.418	168.651	LYPLA2	Lysophospholipase II
TATGTAAAAA	100	100	100	159.635	163.461	138.54	176.905	C6orf79	Chromosome 6 open reading frame 79
GTGAAACTCC	100	100	100	159.488	127.517	185.331	165.617	HSPA5	Heat shock 70kDa protein 5 (glucose-regulated protein, 78kDa)
AATGAATAAA	100	100	100	159.468	166.794	154.758	156.851	COX7A2L	Cytochrome c oxidase subunit VIIa polypeptide 2 like
ATGATGATGA	100	100	100	159.456	102.772	106.922	268.674	SLC25A5	Solute carrier family 25 (mitochondrial carrier; adenine nucleotide translocator), member 5
TTTCTGCACT	100	100	100	159.378	150.281	170.063	157.789	SCAMP4	Secretory carrier membrane protein 4
TGAATGATTT	100	100	100	159.251	180.98	134.564	162.209	GBAS	Glioblastoma amplified sequence
TGCTCTGAAT	100	100	100	159.092	123.92	172.448	180.906	FLJ22795	Hypothetical protein FLJ22795
TCACCCACAC	100	100	100	158.797	201.248	136.117	139.027	RPL23	Ribosomal protein L23
GTTGTAAAAT	100	100	100	158.741	163.948	152.077	160.198		CDNA clone IMAGE:5278517
GATCTCATCT	100	100	100	158.684	136.037	166.86	173.156	PTOV1	Prostate tumor overexpressed gene 1
GCTTAACCTG	100	100	100	158.476	167.003	144.884	163.54	GLUD1	Glutamate dehydrogenase 1
AGGCACTGCT	100	100	100	158.368	138.125	162.468	174.511	PSMD9	Proteasome (prosome, macropain) 26S subunit, non-ATPase, 9
TCTCCAACAA	100	100	100	158.335	145.713	186.292	143.001	HPS3	Hermansky-Pudlak syndrome 3
AAAAATAAAA	100	100	100	157.72	146.375	126.634	200.151	GGT1	Gamma-glutamyltransferase 1
AAGATCCCCG	100	100	100	157.669	172.01	142.799	158.199	CUTA	CutA divalent cation tolerance homolog (E. coli)
AGTGACATTT	100	100	100	157.659	157.547	197.41	118.02	C11orf16	Chromosome 11 open reading frame 16
CTGTTAATAA	100	100	100	157.577	162.058	130.234	180.44	MRPL40	Mitochondrial ribosomal protein L40
GTGACAGAAG	100	100	100	157.438	189.29	175.262	107.763	EIF4A1	Eukaryotic translation initiation factor 4A, isoform 1
TTAACACTGT	100	100	100	157.396	151.985	107.299	212.903	GAPVD1	GTPase activating protein and VPS9 domains 1
TTGGCAGCCC	100	100	100	157.363	216.291	138.607	117.192	KIAA2002	KIAA2002 protein
AATTCAATTA	100	100	100	156.548	173.681	158.448	137.515	EIF4G1	Eukaryotic translation initiation factor 4 gamma, 1
ACCCTTTAAC	100	100	100	156.404	122.258	188.772	158.182	HLA-E	Major histocompatibility complex, class I, E
TACATTTTCA	100	100	100	156.399	156.458	160.152	152.586	GIPC1	GIPC PDZ domain containing family, member 1
TTTGGTCTTT	100	100	100	156.379	165.789	126.891	176.458	C11orf59	Chromosome 11 open reading frame 59
ACTCAGAAGA	100	100	100	156.282	142.448	155.702	170.696	NDUFB2	NADH dehydrogenase (ubiquinone) 1 beta subcomplex, 2, 8kDa
TTTCTAGGGG	100	100	100	156.222	190.628	146.387	131.65	PTD008	PTD008 protein
TGGAACTGTA	100	100	100	156.123	126.825	150.43	191.114	REV3L	REV3-like, catalytic subunit of DNA polymerase zeta (yeast)
TTGTTCTGCT	100	100	100	155.966	191.972	164.295	111.632	TSPYL1	TSPY-like 1
TGAAGCAGTA	100	100	100	155.843	177.711	144.739	145.08	PDCD4	Programmed cell death 4 (neoplastic transformation inhibitor)
ATGAGAGTGG	100	100	100	155.826	183.387	139.26	144.829	LOC138255	OTTHUMP00000021439
TGCCCAGGAT	100	100	100	155.217	188.817	124.943	151.891	DUSP14	Dual specificity phosphatase 14
CAGCTTGACG	100	100	100	154.982	194.175	136.77	134.002	CALM1	Calmodulin 1 (phosphorylase kinase, delta)
GTGGTGGGCA	100	100	100	154.803	137.394	162.665	164.349	CHRND	Cholinergic receptor, nicotinic, delta
ACTGGTAAAA	100	100	100	154.762	186.459	146.843	130.985	ATP5J2	ATP synthase, H+ transporting, mitochondrial F0 complex, subunit F2
TAACTTGTGA	100	100	100	153.899	200.743	128.244	132.71	ITGAV	Integrin, alpha V (vitronectin receptor, alpha polypeptide, antigen CD51)
TCTGTAATCC	100	100	100	153.715	164.823	163.418	132.904	SULT1A1	Sulfotransferase family, cytosolic, 1A, phenol-preferring, member 1
CCTGGTCCCA	100	100	100	153.698	136.743	174.668	149.683	KRT7	Keratin 7
GCCCGCCTTG	100	100	100	153.68	164.017	131.029	165.994	POLR2J2	DNA directed RNA polymerase II polypeptide J-related gene
AAAGAAAGTG	100	100	100	153.622	141.491	136.947	182.428	MGAT1	Mannosyl (alpha-1,3-)-glycoprotein beta-1,2-N-acetylglucosaminyltransferase
GCTTAATGTT	100	100	100	153.594	166.396	119.705	174.682	CAT	Catalase
TAATAAACAG	100	100	100	153.51	155.646	152.356	152.528	ASAH1	N-acylsphingosine amidohydrolase (acid ceramidase) 1
GAGGATGGTG	100	100	100	153.345	144.862	138.555	176.617	PTOV1	Prostate tumor overexpressed gene 1
CCTTCTGGTG	100	100	100	153.318	192.173	129.909	137.87	PTK9	PTK9 protein tyrosine kinase 9
TTAAGGGATG	100	100	100	153.035	146.011	155.858	157.237	STEAP4	STEAP family member 4
TTACCTTACC	100	100	100	152.915	154.689	151.659	152.396	TRIP13	Thyroid hormone receptor interactor 13
CCACTCCTCA	100	100	100	152.915	170.106	167.928	120.709	DAD1	Defender against cell death 1
TGGTAGTTAC	100	100	100	152.799	162.47	134.794	161.134	DYNC1I2	Dynein, cytoplasmic 1, intermediate chain 2
GATAAATTAA	100	100	100	152.796	166.207	148.241	143.94	MFSD1	Major facilitator superfamily domain containing 1
ATACTTTAAT	100	100	100	152.674	142.895	153.808	161.319	ANXA5	Annexin A5
GGGGACTGAA	100	100	100	152.596	158.345	132.925	166.519	UQCRQ	Ubiquinol-cytochrome c reductase, complex III subunit VII, 9.5kDa
TTAAATAAAA	100	100	100	152.593	140.899	158.478	158.402	HARSL	Histidyl-tRNA synthetase-like
GTTTAGAGGG	100	100	100	152.439	152.541	144.776	159.999	IFIT3	Interferon-induced protein with tetratricopeptide repeats 3
AGCAAACTGA	100	100	100	152.349	131.749	175.8	149.498	LAP3	Leucine aminopeptidase 3
TTGCCCAGGC	100	100	100	152.153	133.67	194.116	128.674	FLJ32810	Hypothetical protein FLJ32810
ACCTTGTAAT	100	100	100	152.047	135.674	127.943	192.523	VDAC3	Voltage-dependent anion channel 3
GCCTGTACAA	100	100	100	151.93	142.704	162.35	150.737	IGFBP2	Insulin-like growth factor binding protein 2, 36kDa
GATGCTGCCA	100	100	100	151.803	158.27	149.781	147.358	RPL22	Ribosomal protein L22
TTGAAAGCTC	100	100	100	151.483	153.165	151.676	149.608	SPAG1	Sperm associated antigen 1
GGTGTGGAAG	100	100	100	150.734	138.097	143.405	170.7	EGLN2	Egl nine homolog 2 (C. elegans)
GAGTGAGTGA	100	100	100	150.063	149.879	130.613	169.698	CHID1	Chitinase domain containing 1
AAAATAAACA	100	100	100	150.032	168.259	122.61	159.226	MEPE	Matrix, extracellular phosphoglycoprotein with ASARM motif (bone)
TCTTCCCCAG	100	100	100	149.987	160.191	114.749	175.02	GLTSCR2	Glioma tumor suppressor candidate region gene 2
GGGGTAAGAA	100	100	100	149.632	165.707	152.289	130.899	PEBP1	Phosphatidylethanolamine binding protein 1
ATCAGTGGCT	100	100	100	149.397	150.434	137.296	160.461	PSMB4	Proteasome (prosome, macropain) subunit, beta type, 4
CCAGTGGCCC	100	100	100	149.29	170.134	141.137	136.6	RPS9	Ribosomal protein S9
CTCTTCGAGA	100	100	100	149.244	162.462	132.725	152.545	GPX1	Glutathione peroxidase 1
GTCGGGCCTC	100	100	100	149.026	123.823	155.933	167.322	FOLR1	Folate receptor 1 (adult)
AGCCACCGCA	100	100	100	148.633	149.745	169.712	126.442		CDNA clone IMAGE:3347954
CCACACAAGC	100	100	100	147.87	137.026	135.589	170.994	RNF130	Ring finger protein 130
AATAAATTCC	100	100	100	147.753	161.812	140.874	140.574	NBL1	Neuroblastoma, suppression of tumorigenicity 1
TTTTATGGAA	100	100	100	147.49	145.993	135.065	161.411	GNAI2	Guanine nucleotide binding protein (G protein), alpha inhibiting activity polypeptide 2
GCGAAACCCA	100	100	100	147.016	93.2338	172.198	175.616	CHST11	Carbohydrate (chondroitin 4) sulfotransferase 11
ATTAAAAAAA	100	100	100	146.974	194.505	136.862	109.555	PBX3	Pre-B-cell leukemia transcription factor 3
AATAAAGTTG	100	100	100	146.464	129.752	160.346	149.293	PABPN1	Poly(A) binding protein, nuclear 1
CCTCCAGCAG	100	100	100	145.96	143.22	153.194	141.466	RARRES3	Retinoic acid receptor responder (tazarotene induced) 3
CTAATAAATG	100	100	100	145.954	141.384	140.565	155.912	UNQ501	MBC3205
TACCCCACCC	100	100	100	145.569	146.884	122.06	167.764	C1orf111	Chromosome 1 open reading frame 111
CGGCTGAATT	100	100	100	145.209	252.031	104.073	79.5226	PGD	Phosphogluconate dehydrogenase
AATGCAAGAT	100	100	100	144.799	175.96	102.746	155.691	SKP1A	S-phase kinase-associated protein 1A (p19A)
AGTGCAAGAC	100	100	100	144.544	114.459	176.13	143.043		Transcribed locus, moderately similar to XP_518199.1 PREDICTED: similar to Beta-glucuronidase precursor (Beta-G1) [Pan troglodytes]
AAATTAAAAC	100	100	100	144.511	141.891	106.719	184.924	RNF103	Ring finger protein 103
AGAATCACTT	100	100	100	143.597	97.2673	192.555	140.97	MGC32020	Hypothetical protein MGC32020
TCTCTGGTTT	100	100	100	143.34	179.647	128.772	121.602	DZIP3	Zinc finger DAZ interacting protein 3
GCAGTCGCTT	100	100	100	143.132	148.788	130.07	150.539	DYNLRB1	Dynein, light chain, roadblock-type 1
GAAATAAAAG	100	100	100	142.757	125.432	131.708	171.132	EIF3S9	Eukaryotic translation initiation factor 3, subunit 9 eta, 116kDa
ATGAAACCCT	100	100	100	142.484	119.93	151.383	156.139	WSB1	WD repeat and SOCS box-containing 1
TGTGTGCCAC	100	100	100	142.007	142.754	129.668	153.599	RASSF7	Ras association (RalGDS/AF-6) domain family 7
GGAGGTGCTC	100	100	100	141.608	146.823	138.382	139.619	MGC4093	Hypothetical protein MGC4093
GTATTTAACT	100	100	100	141.302	166.496	129.03	128.381	KIAA0319L	KIAA0319-like
AGAAAGAAAA	100	100	100	141.289	132.488	139.977	151.401	PALM2-AKAP2	PALM2-AKAP2 protein
GTCTTTCTTG	100	100	100	141.148	149.021	126.506	147.918	RAB13	RAB13, member RAS oncogene family
TTGAAATAAA	100	100	100	141.027	160.623	139.201	123.256	FLJ20160	FLJ20160 protein
GCTCCCAGAC	100	100	100	140.778	148.953	153.567	119.813	SYNGR2	Synaptogyrin 2
TGCCTGTAAT	100	100	100	140.735	84.8098	177.759	159.636	ZNF343	Zinc finger protein 343
CTATGGCTTC	100	100	100	140.617	154.377	135.155	132.319	RAB11A	RAB11A, member RAS oncogene family
ATTCCAAGGA	100	100	100	140.592	143.577	95.1716	183.028	C20orf30	Chromosome 20 open reading frame 30
TAAAACAAGA	100	100	100	140.401	96.8533	181.196	143.155	CD55	CD55 molecule, decay accelerating factor for complement (Cromer blood group)
TTATTGTATT	100	100	100	140.367	134.757	87.3669	198.978	TRAK1	Trafficking protein, kinesin binding 1
AGCTGTCTCA	100	100	100	140.141	122.704	146.663	151.057	CD59	CD59 molecule, complement regulatory protein
ATTGCACCAC	100	100	100	140.138	98.1506	176.635	145.629	C11orf76	Chromosome 11 open reading frame 76
GATTTAGAGC	100	100	100	140.091	141.367	115.75	163.155	WDR78	WD repeat domain 78
GCTGCTCCCT	100	100	100	139.697	137.401	116.969	164.721	MRPL14	Mitochondrial ribosomal protein L14
CCGCTAGGGG	100	100	100	139.594	136.035	124.517	158.231	DKFZp434O0527	Hypothetical protein DKFZp434O0527
GGCATTTATT	100	100	100	139.535	119.802	156.727	142.076	LOC197336	Similar to RIKEN cDNA 3230401M21 [Mus musculus]
CTAATTTAAC	100	100	100	139.498	104.314	119.876	194.302	UBADC1	Ubiquitin associated domain containing 1
GGGGATGGGG	100	100	100	139.443	145.598	117.986	154.745	C19orf37	Chromosome 19 open reading frame 37
CCCTTAGCTT	100	100	100	139.362	153.447	141.129	123.511	MRCL3	Myosin regulatory light chain MRCL3
GATGCCTCTG	100	100	100	139.347	115.012	162.492	140.538	UBXD5	UBX domain containing 5
GGAATAAATT	100	100	100	139.29	152.372	130.351	135.146	CYC1	Cytochrome c-1
TCAAGTTTTC	100	100	100	139.185	207.137	105.7	104.718	ALDH1A1	Aldehyde dehydrogenase 1 family, member A1
CTCTGAGTCC	100	100	100	139.064	91.0539	155.091	171.046
TTAGCAATAA	100	100	100	138.786	175.464	133.537	107.355	TXNL5	Thioredoxin-like 5
GTTTTTCATT	100	100	100	138.732	123.493	88.351	204.353	HERC5	Hect domain and RLD 5
TGTATTCTTA	100	100	100	138.632	105.82	152.906	157.169	KIAA0500	KIAA0500 protein
GAGAAGGCAA	100	100	100	138.572	123.7	162.047	129.968	EFHC1	EF-hand domain (C-terminal) containing 1
TGTCAGATAT	100	100	100	138.21	162.393	95.766	156.47	NME5	Non-metastatic cells 5, protein expressed in (nucleoside-diphosphate kinase)
TCTGCAATGA	100	100	100	138.109	150.396	126.001	137.931	TINP1	TGF beta-inducible nuclear protein 1
CTTATAATAA	100	100	100	137.798	124.535	95.4696	193.389	FXYD2	FXYD domain containing ion transport regulator 2
ATGCTCTGGG	100	100	100	137.248	143.086	129.109	139.548	RIP	RPA interacting protein
ATTTAAAAAA	100	100	100	137.174	141.86	131.416	138.244	CSDA	Cold shock domain protein A
CAGTGGGTGT	100	100	100	136.948	167.338	107.871	135.637	BSCL2	Bernardinelli-Seip congenital lipodystrophy 2 (seipin)
TGCCTTACTT	100	100	100	136.924	161.428	130.986	118.358	PDCD6	Programmed cell death 6
TTTCATTAAT	100	100	100	136.846	131.905	142.512	136.122	CAST	Calpastatin
TAAACTTCAA	100	100	100	136.727	116.093	110.478	183.611	EFHA1	EF-hand domain family, member A1
ATGATGCGGT	100	100	100	135.963	117.671	130.065	160.152	SERPINB6	Serpin peptidase inhibitor, clade B (ovalbumin), member 6
ATCAAGAATC	100	100	100	135.686	58.5475	222.529	125.981	IFI30	Interferon, gamma-inducible protein 30
TATATTGATT	100	100	100	135.494	119.046	115.254	172.184	BTG1	B-cell translocation gene 1, anti-proliferative
CAAGGGTAAG	100	100	100	135.389	135.022	121.905	149.241	EFEMP1	EGF-containing fibulin-like extracellular matrix protein 1
CAGCTCACTG	100	100	100	135.349	137.887	123.799	144.361	RPL14	Ribosomal protein L14
GTGAATCTAT	100	100	100	134.995	120.222	141.498	143.265	BDH1	3-hydroxybutyrate dehydrogenase, type 1
CGCTTTTGTA	100	100	100	134.964	139.203	133.956	131.733	DNAPTP6	DNA polymerase-transactivated protein 6
ACTTAAGGAA	100	100	100	134.946	153.09	106.65	145.098	BRP44	Brain protein 44
GTTTTTGCTT	100	100	100	134.782	155.021	114.46	134.865	NCL	Nucleolin
CCAAGTTTTT	100	100	100	134.486	143.691	123.209	136.559	TMED2	Transmembrane emp24 domain trafficking protein 2
GGCGCCTCCT	100	100	100	134.136	232.13	76.2509	94.0266	TALDO1	Transaldolase 1
TCCTCCCTAC	100	100	100	134.015	156.59	110.639	134.814	SEC31L1	SEC31-like 1 (S. cerevisiae)
GGAAGGACAG	100	100	100	133.989	140.778	137.053	124.137	ATP6V0D1	ATPase, H+ transporting, lysosomal 38kDa, V0 subunit d1
TATTGACAAC	100	100	100	133.869	145.52	132.744	123.341	TJP2	Tight junction protein 2 (zona occludens 2)
AAGGCAATTT	100	100	100	133.582	131.851	106.947	161.947	C14orf174	Chromosome 14 open reading frame 174
TGCCTCTGCG	100	100	100	133.482	147.286	142.916	110.246	TSPAN4	Tetraspanin 4
TTTGTTCATT	100	100	100	133.363	138.472	134.566	127.05	HNRPF	Heterogeneous nuclear ribonucleoprotein F
AAACTGATTG	100	100	100	133.349	95.9118	100.171	203.966	CTNNAL1	Catenin (cadherin-associated protein), alpha-like 1
TAATTACTCT	100	100	100	133.317	122.596	93.7911	183.565	NDUFA12	NADH dehydrogenase (ubiquinone) 1 alpha subcomplex, 12
AAATGAAAAT	100	100	100	133.167	153.067	113.777	132.658	CTNNA1	Catenin (cadherin-associated protein), alpha 1, 102kDa
TTGAAAGGTT	100	100	100	133.004	142.816	96.8394	159.356	UAP1	UDP-N-acteylglucosamine pyrophosphorylase 1
GTGGCAGGCG	100	100	100	132.989	113.688	171.062	114.217	INTS7	Integrator complex subunit 7
TAAAATAAGA	100	100	100	132.823	107.693	99.1648	191.611	HEXB	Hexosaminidase B (beta polypeptide)
GTAAAACAAT	100	100	100	132.819	118.911	94.1706	185.375	AP4M1	Adaptor-related protein complex 4, mu 1 subunit
CAATCACAAA	100	100	100	132.77	163.172	146.589	88.55	CLTA	Clathrin, light polypeptide (Lca)
TTTTAAAAAT	100	100	100	132.704	130.953	112.399	154.761	COMT	Catechol-O-methyltransferase
TAAATGAATA	100	100	100	132.689	144.485	113.517	140.064	EIF2A	Eukaryotic translation initiation factor 2A, 65kDa
TCTTCCAGGA	100	100	100	132.564	137.374	123.184	137.134	RPL15	Ribosomal protein L15
TATATTTTCT	100	100	100	132.338	143.01	151.79	102.213	TGM2	Transglutaminase 2 (C polypeptide, protein-glutamine-gamma-glutamyltransferase)
TATAATAAAA	100	100	100	132.039	130.458	114.568	151.09	SDHB	Succinate dehydrogenase complex, subunit B, iron sulfur (Ip)
TGCCTGTAGT	100	100	100	131.627	113.297	162.281	119.302	C1orf33	Chromosome 1 open reading frame 33
AAGAAGACTT	100	100	100	131.565	149.821	139.619	105.256	GABARAP	GABA(A) receptor-associated protein
CATTGCCTTC	100	100	100	131.547	104.874	135.479	154.288	DDX5	DEAD (Asp-Glu-Ala-Asp) box polypeptide 5
GATTGTGCAA	100	100	100	131.423	130.174	140.388	123.708	C9orf10	Chromosome 9 open reading frame 10
CTTTGGGTCC	100	100	100	130.794	77.7504	164.708	149.922	MAPK1	Mitogen-activated protein kinase 1
TATATATTTG	100	100	100	130.645	137.912	112.009	142.015	SOX2	SRY (sex determining region Y)-box 2
GTGAGACCCT	100	100	100	130.481	104.238	129.267	157.937	IHPK2	Inositol hexaphosphate kinase 2
CTCCTTAAGA	100	100	100	130.42	137.464	106.82	146.977	LOC51149	Hypothetical LOC51149
GGGCCAATAA	100	100	100	130.239	126.014	137.594	127.11	SUMF2	Sulfatase modifying factor 2
AACATTCTAA	100	100	100	130.007	102.177	96.854	190.991	STXBP3	Syntaxin binding protein 3
TCAGCCTTCT	100	100	100	129.993	122.363	147.692	119.925	FLOT1	Flotillin 1
ACCTTGTGCC	100	100	100	129.551	144.805	143.071	100.777	SORD	Sorbitol dehydrogenase
GCGGCTTTCC	100	100	100	129.544	95.7457	155.791	137.094	SCO2	SCO cytochrome oxidase deficient homolog 2 (yeast)
GTAGACTTGT	100	100	100	129.317	133.997	118.301	135.652	SH3YL1	SH3 domain containing, Ysc84-like 1 (S. cerevisiae)
TACAAAACCA	100	100	100	129.269	117.627	132.359	137.822	NCL	Nucleolin
AATTCAGTGA	100	100	100	129.229	157.513	112.138	118.036	DYNLT1	Dynein, light chain, Tctex-type 1
CCTATAATAT	100	100	100	129.163	103.094	89.5731	194.822	ANKRD37	Ankyrin repeat domain 37
GGAGTGGACA	100	100	100	128.932	135.128	112.184	139.486	RPL18	Ribosomal protein L18
GTGCCTAGGG	100	100	100	128.93	116.701	101.562	168.529	AGTRAP	Angiotensin II receptor-associated protein
GGAGTCATTG	100	100	100	128.849	110.697	108.128	167.721	PSMB3	Proteasome (prosome, macropain) subunit, beta type, 3
TTAAATGCAA	100	100	100	128.788	143.194	127.003	116.167	BTBD3	BTB (POZ) domain containing 3
TAAAAGACAA	100	100	100	128.783	107.246	131.866	147.236	SPTAN1	Spectrin, alpha, non-erythrocytic 1 (alpha-fodrin)
GTGAAACCTT	100	100	100	128.494	93.4798	147.236	144.768	FKBP14	FK506 binding protein 14, 22 kDa
CTGGGATGTC	100	100	100	128.366	143.303	131.985	109.812	COQ4	Coenzyme Q4 homolog (yeast)
TTTTATTATT	100	100	100	128.267	151.4	119.064	114.337	SGPL1	Sphingosine-1-phosphate lyase 1
GTGCCATATT	100	100	100	128.183	137.281	123.047	124.22	IDH2	Isocitrate dehydrogenase 2 (NADP+), mitochondrial
TCAAATGCAT	100	100	100	127.761	134.268	119.68	129.335	HNRPC	Heterogeneous nuclear ribonucleoprotein C (C1/C2)
CTTTCAGATG	100	100	100	127.708	122.455	113.386	147.283	PFKP	Phosphofructokinase, platelet
GCATAGGCTG	100	100	100	127.542	129.316	140.286	113.024	TUFM	Tu translation elongation factor, mitochondrial
ATAGCCTCTT	100	100	100	127.538	123.06	130.118	129.435	SETDB2	SET domain, bifurcated 2
AAATAAAAAA	100	100	100	127.207	123.888	130.54	127.192	ESAM	Endothelial cell adhesion molecule
GTTTTTAAAT	100	100	100	126.971	114.314	88.9564	177.642	PREI3	Preimplantation protein 3
AGTTTGTTAG	100	100	100	126.879	130.607	95.4905	154.541	TACSTD1	Tumor-associated calcium signal transducer 1
CTTAATCCTG	100	100	100	126.776	145.708	129.17	105.452	SLC38A2	Solute carrier family 38, member 2
AGCCACTGCA	100	100	100	126.61	110.002	154.831	114.998	TINAGL1	Tubulointerstitial nephritis antigen-like 1
GTGGCGGGCG	100	100	100	126.528	104.603	166.918	108.062	LOC401387	Hypothetical protein LOC401387
CCCGACGTGC	100	100	100	126.471	125.268	101.78	152.366	NDUFA3	NADH dehydrogenase (ubiquinone) 1 alpha subcomplex, 3, 9kDa
GAGGTCCCTG	100	100	100	126.335	115.711	136.468	126.825	PSMA6	Proteasome (prosome, macropain) subunit, alpha type, 6
CAGTCTGATT	100	100	100	126.32	122.711	137.662	118.588	LRRC46	Leucine rich repeat containing 46
TCCATCAAGA	100	100	100	126.28	110.508	145.755	122.578	PSMC5	Proteasome (prosome, macropain) 26S subunit, ATPase, 5
AGCTGGTTTC	100	100	100	126.189	139.596	131.273	107.698	EI24	Etoposide induced 2.4 mRNA
ATGGCGCAGT	100	100	100	126.16	116.234	144.934	117.311	TRIM8	Tripartite motif-containing 8
GGCCTGCTGC	100	100	100	126.059	160.163	128.473	89.5411	C12orf57	Chromosome 12 open reading frame 57
TATAATAAAT	100	100	100	125.779	112.714	107.998	156.624	NDUFS4	NADH dehydrogenase (ubiquinone) Fe-S protein 4, 18kDa (NADH-coenzyme Q reductase)
GCCTCTTGAA	100	100	100	125.699	123.355	113.317	140.426	SEPT7	Septin 7
GTTAACGTCC	100	100	100	125.661	123.814	123.128	130.042	RPL36A	Ribosomal protein L36a
TTAACCCTCT	100	100	100	125.59	112.154	117.289	147.327	H3F3B	H3 histone, family 3B (H3.3B)
TAATAAATGC	100	100	100	125.502	132.832	103.944	139.73	TSPAN4	Tetraspanin 4
ATTGTGAGGG	100	100	100	125.192	96.0305	121.718	157.827
TGAATGGCCT	100	100	100	125.159	130.584	121.015	123.876	KLHDC2	Kelch domain containing 2
TATAAATAAA	100	100	100	125.039	119.326	103.538	152.254	THRAP4	Thyroid hormone receptor associated protein 4
GTGGCACACG	100	100	100	124.84	143.117	144.065	87.3391	EIF3S2	Eukaryotic translation initiation factor 3, subunit 2 beta, 36kDa
ATGATTTATT	100	100	100	124.288	110.861	120.648	141.355	KIAA0103	KIAA0103
TAGAAAAATA	100	100	100	124.283	148.309	124.72	99.8203	CREB1	CAMP responsive element binding protein 1
AAGTCATTCA	100	100	100	124.189	138.882	125.145	108.541	PRCC	Papillary renal cell carcinoma (translocation-associated)
TCTGTACACC	100	100	100	124.027	121.465	90.6783	159.938	RPS11	Ribosomal protein S11
TCCCTGGCAT	100	100	100	124.006	133.883	126.846	111.291	HNRPK	Heterogeneous nuclear ribonucleoprotein K
GCTAAGGAGA	100	100	100	123.96	88.0846	109.606	174.191	RAC1	Ras-related C3 botulinum toxin substrate 1 (rho family, small GTP binding protein Rac1)
AAAGTCAGAA	100	100	100	123.877	112.009	114.555	145.066	UQCRC2	Ubiquinol-cytochrome c reductase core protein II
GGCCCGGCTT	100	100	100	123.839	146.021	98.2223	127.274	CHCHD5	Coiled-coil-helix-coiled-coil-helix domain containing 5
GCGACTGTGG	100	100	100	123.55	105.362	129.448	135.841	CDC42EP4	CDC42 effector protein (Rho GTPase binding) 4
TTATGTTGAA	100	100	100	123.498	144.679	133.723	92.0918	BUB1	BUB1 budding uninhibited by benzimidazoles 1 homolog (yeast)
TCTGTGCTCA	100	100	100	123.465	115.062	131.375	123.958	RUTBC3	RUN and TBC1 domain containing 3
ACAAAATAAA	100	100	100	123.454	122.609	109.39	138.363	NFE2L1	Nuclear factor (erythroid-derived 2)-like 1
CCCATCATCC	100	100	100	123.029	124.917	106.242	137.927	GPSN2	Glycoprotein, synaptic 2
TGTGGCCTCC	100	100	100	122.961	132.811	94.7701	141.301	C11orf2	Chromosome 11 open reading frame2
CAGATTGCTG	100	100	100	122.547	131.77	117.297	118.573	PPP1CB	Protein phosphatase 1, catalytic subunit, beta isoform
AAAAGGTTAT	100	100	100	122.242	94.0126	90.0783	182.636	SNX1	Sorting nexin 1
CGGCACCTTA	100	100	100	122.124	144.401	129.237	92.7339	CCDC69	Coiled-coil domain containing 69
GAGAAACCCT	100	100	100	122.073	92.6968	131.233	142.291	VDR	Vitamin D (1,25- dihydroxyvitamin D3) receptor
GCAAAAGAAA	100	100	100	122.066	130.998	112.608	122.592		Transcribed locus
GCCTGGTCCT	100	100	100	122.008	111.482	120.987	133.556	BAIAP2L1	BAI1-associated protein 2-like 1
GAGAACCGTA	100	100	100	121.729	175.027	102.772	87.3891	NPDC1	Neural proliferation, differentiation and control, 1
GAAATGAGCA	100	100	100	121.636	114.289	106.439	144.178	SPATA7	Spermatogenesis associated 7
GGTTTGTGTG	100	100	100	121.548	129.083	122.157	113.405	ZA20D3	Zinc finger, A20 domain containing 3
CAGAGCGAAC	100	100	100	121.489	137.945	99.9608	126.563	LRRC48	Leucine rich repeat containing 48
AGCTTATTGA	100	100	100	121.254	129.383	108.716	125.664	TMEM14B	Transmembrane protein 14B
TGTATTACAG	100	100	100	121.247	113.439	108.904	141.398	SON	SON DNA binding protein
TGAGTGGACA	100	100	100	121.093	120.35	108.801	134.129	TMEM106A	Transmembrane protein 106A
TGTAAGTCTG	100	100	100	121.087	136.687	106.253	120.321	KHDRBS1	KH domain containing, RNA binding, signal transduction associated 1
GTGCGCTAGG	100	100	100	121.054	103.587	140.709	118.866	MGC71993	Similar to DNA segment, Chr 11, Brigham & Womens Genetics 0434 expressed
ACATAATAAA	100	100	100	120.915	103.697	100.429	158.618	TGIF	TGFB-induced factor (TALE family homeobox)
GTGGCTCACA	100	100	100	120.881	97.7067	148.811	116.125		MRNA; cDNA DKFZp761H0824 (from clone DKFZp761H0824)
ATTGTGCCAC	100	100	100	120.75	74.5962	150.514	137.139		Homo sapiens, clone IMAGE:4042988
ACTGATGCAA	100	100	100	120.742	77.9865	123.175	161.065
GTTTAAATCG	100	100	100	120.623	158.458	118.932	84.478	PSMA2	Proteasome (prosome, macropain) subunit, alpha type, 2
CTGGAGGCTG	100	100	100	120.621	109.342	140.988	111.532		Transcribed locus
TTTTAAATTA	100	100	100	120.581	100.875	100.388	160.479	HNRPA2B1	Heterogeneous nuclear ribonucleoprotein A2/B1
CAGTCTCTCA	100	100	100	120.502	123.04	109.988	128.479	RPS10	Ribosomal protein S10
TGGGGAGAGG	100	100	100	120.472	139.027	111.414	110.976	S100A14	S100 calcium binding protein A14
AAAATAAACC	100	100	100	120.467	92.1899	106.141	163.069	PPL	Periplakin
ACTCCTTCCT	100	100	100	119.906	126.507	108.558	124.653	S100A11	S100 calcium binding protein A11 (calgizzarin)
TGTTTTCGCC	100	100	100	119.193	141.267	114.794	101.52	NDUFA5	NADH dehydrogenase (ubiquinone) 1 alpha subcomplex, 5, 13kDa
GTGGCCAGAG	100	100	100	119.108	98.8864	116.422	142.014	FGFR3	Fibroblast growth factor receptor 3 (achondroplasia, thanatophoric dwarfism)
TCCTGAAATA	100	100	100	119.104	161.128	114.833	81.352	RAB6A	RAB6A, member RAS oncogene family
TAAAGCTGTT	100	100	100	118.991	138.145	116.308	102.522	UBE2B	Ubiquitin-conjugating enzyme E2B (RAD6 homolog)
TAATCTTTTA	100	100	100	118.931	118.134	93.7173	144.943	KTN1	Kinectin 1 (kinesin receptor)
TATACCAATC	100	100	100	118.827	103.552	111.772	141.157	DDAH1	Dimethylarginine dimethylaminohydrolase 1
CAGGAACGGG	100	100	100	118.82	110.055	91.4223	154.983	MAP2K2	Mitogen-activated protein kinase kinase 2
AAGAAAGTTC	100	100	100	118.808	132.946	100.239	123.239	HSPC117	Hypothetical protein HSPC117
TGTGCTCGGG	100	100	100	118.678	118.737	121.226	116.072	GANAB	Glucosidase, alpha; neutral AB
GTTTTCATTC	100	100	100	118.614	117.234	97.5505	141.057	AUP1	Ancient ubiquitous protein 1
TACAAAGATG	100	100	100	118.54	119.685	92.3283	143.608	CTA-221G9.4	KIAA1671 protein
CATTTGCTTA	100	100	100	118.505	116.373	119.467	119.676	LOC136288	Hypothetical protein LOC136288
AAAAAGATAA	100	100	100	118.505	134.749	102.667	118.099	SEC11L3	SEC11-like 3 (S. cerevisiae)
GATGAGTCTC	100	100	100	118.348	116.116	122.643	116.285	PSMA7	Proteasome (prosome, macropain) subunit, alpha type, 7
GAGTTGGCAG	100	100	100	118.278	121.828	117.537	115.469	PMS2	PMS2 postmeiotic segregation increased 2 (S. cerevisiae)
AAACAGTGTA	100	100	100	118.091	76.3196	116.222	161.731	TNFRSF14	Tumor necrosis factor receptor superfamily, member 14 (herpesvirus entry mediator)
GCCTGGGCTG	100	100	100	117.83	107.246	125.094	121.15	ZNF446	Zinc finger protein 446
CAAGACGGGG	100	100	100	117.727	104.013	118.016	131.153	RALGDS	Ral guanine nucleotide dissociation stimulator
GCGACAGCTC	100	100	100	117.655	157.414	101.585	93.9675	LOC129138	Hypothetical protein BC014641
TTGCATATCA	100	100	100	117.474	127.837	119.53	105.056	TRIM29	Tripartite motif-containing 29
ATTTCCTTGA	100	100	100	117.39	114.754	104.92	132.495		Transcribed locus, weakly similar to XP_507718.1 PREDICTED: similar to hypothetical protein FLJ10817 [Pan troglodytes]
CTGGGCCTGG	100	100	100	117.377	115.747	118.021	118.363	RP11-269F19.9	Similar to hypothetical protein 4833401D15
TAGTATTTTC	100	100	100	117.342	119.183	104.61	128.234	NHP2L1	NHP2 non-histone chromosome protein 2-like 1 (S. cerevisiae)
CGAACAAAAG	100	100	100	117.342	127.079	106.544	118.403	CD24	CD24 molecule
ATACAGATTG	100	100	100	117.158	115.807	99.4208	136.247	ANAPC10	Anaphase promoting complex subunit 10
GGCCCTGAGC	100	100	100	116.937	131.918	117.292	101.601	POLR2L	Polymerase (RNA) II (DNA directed) polypeptide L, 7.6kDa
TGGATCCTAG	100	100	100	116.835	128.588	113.004	108.913	NDUFS3	NADH dehydrogenase (ubiquinone) Fe-S protein 3, 30kDa (NADH-coenzyme Q reductase)
TGTAAACATT	100	100	100	116.738	123.404	110.336	116.473	C9orf72	Chromosome 9 open reading frame 72
GTCCCTGCCT	100	100	100	116.283	112.904	128.802	107.142	GSTM1	Glutathione S-transferase M1
AAGGCCTTGT	100	100	100	115.937	111.605	98.6454	137.561	LOC124446	Hypothetical protein BC017488
CTGAACTGTG	100	100	100	115.93	102.886	110.472	134.433	TP53RK	TP53 regulating kinase
CGGTTACTGT	100	100	100	115.898	91.0737	98.5052	158.116	NDUFS6	NADH dehydrogenase (ubiquinone) Fe-S protein 6, 13kDa (NADH-coenzyme Q reductase)
GGGCTTGGTA	100	100	100	115.897	89.2891	102.745	155.657	DIP13B	DIP13 beta
GGCCAAAGGC	100	100	100	115.876	122.561	106.778	118.29	SNX17	Sorting nexin 17
AGTCAGCTGG	100	100	100	115.87	119.326	125.13	103.154	EPS8	Epidermal growth factor receptor pathway substrate 8
GTAGCAAAAA	100	100	100	115.851	122.767	121.863	102.924	UBB	Ubiquitin B
ACAGCGGCAA	100	100	100	115.715	85.6807	134.99	126.474	DSP	Desmoplakin
GTGAAACCCA	100	100	100	115.556	80.7441	139.592	126.333	C11orf63	Chromosome 11 open reading frame 63
GTGTATCTTT	100	100	100	115.245	119.021	104.181	122.533	SFRS2	Splicing factor, arginine/serine-rich 2
TATTTATTCC	100	100	100	115.173	105.148	132.688	107.683	CYB5R3	Cytochrome b5 reductase 3
TTAGATAAGC	100	100	100	115.034	119.488	122.051	103.564	CCT6A	Chaperonin containing TCP1, subunit 6A (zeta 1)
AATGAAAAAA	100	100	100	115.033	124.748	123.081	97.2693	COX7A2L	Cytochrome c oxidase subunit VIIa polypeptide 2 like
GGTAGCCTGG	100	100	100	115.03	136.97	106.612	101.508	DDB1	Damage-specific DNA binding protein 1, 127kDa
TGTGAGCCCT	100	100	100	115.004	96.9093	86.5172	161.586	RBM23	RNA binding motif protein 23
ATGCATTGTT	100	100	100	114.872	115.838	94.9097	133.867	WRB	Tryptophan rich basic protein
GCAAAAAAAT	100	100	100	114.799	128.758	122.478	93.16	NANS	N-acetylneuraminic acid synthase (sialic acid synthase)
GTGAAACTCT	100	100	100	114.663	102.677	114.236	127.077		Full length insert cDNA clone YF47B02
CGCACCATTG	100	100	100	114.596	124.473	112.044	107.272	RDH5	Retinol dehydrogenase 5 (11-cis and 9-cis)
CATCATTCCT	100	100	100	114.12	149.703	93.1731	99.4839	PFN2	Profilin 2
GCTAAAAAAA	100	100	100	113.983	155.275	105.346	81.3287	FBF1	Fas (TNFRSF6) binding factor 1
AAATTTTAAA	100	100	100	113.965	116.545	110.076	115.274	HP1BP3	Heterochromatin protein 1, binding protein 3
ATTGATCTTG	100	100	100	113.941	132.4	102.475	106.949	RPA3	Replication protein A3, 14kDa
TAATATTTTT	100	100	100	113.924	147.934	115.573	78.2639	ACTN4	Actinin, alpha 4
TACGTTGCAG	100	100	100	113.826	119.908	135.359	86.2101	EIF1B	Eukaryotic translation initiation factor 1B
CCATACAGAC	100	100	100	113.729	121.495	92.3583	127.335	HSP90AA1	Heat shock protein 90kDa alpha (cytosolic), class A member 1
TTTTATTAAA	100	100	100	113.615	117.639	82.8735	140.333	OTUB1	OTU domain, ubiquitin aldehyde binding 1
TCTCTTTTTC	100	100	100	113.31	105.491	119.209	115.23	NPC2	Niemann-Pick disease, type C2
CCAGCCATCT	100	100	100	113.277	120.257	101.718	117.855	SMAP1	Stromal membrane-associated protein 1
TTTTTGATAA	100	100	100	113.164	120.852	109.797	108.844	MDN1	MDN1, midasin homolog (yeast)
ACTTGCGAAT	100	100	100	113.042	82.5045	124.344	132.278	FBS1	Fibrosin 1
GAAGGCTTTA	100	100	100	113.037	76.424	96.6536	166.032	SYNE1	Spectrin repeat containing, nuclear envelope 1
CTTCTGTGTA	100	100	100	112.834	124.226	105.449	108.826	USP10	Ubiquitin specific peptidase 10
CTAATAAACT	100	100	100	112.693	120.05	105.112	112.918	DREV1	DORA reverse strand protein 1
GTGGCATCAC	100	100	100	112.494	120.454	125.214	91.8132	NOLA3	Nucleolar protein family A, member 3 (H/ACA small nucleolar RNPs)
CCTCCACCTA	100	100	100	112.26	143.708	97.5116	95.5613	PRDX2	Peroxiredoxin 2
ATGGGCTTGA	100	100	100	112.186	107.784	88.8926	139.88	SQRDL	Sulfide quinone reductase-like (yeast)
TCCATCTGTT	100	100	100	112.114	119.945	117.011	99.3845	SDC4	Syndecan 4 (amphiglycan, ryudocan)
TGAATTAAAG	100	100	100	111.975	97.9065	79.7768	158.243	LOC120379	Hypothetical protein BC019238
GAAAAATCAA	100	100	100	111.824	110.165	110.135	115.173	ORC5L	Origin recognition complex, subunit 5-like (yeast)
TATAATCTTT	100	100	100	111.8	107.24	89.845	138.315	SSBP1	Single-stranded DNA binding protein 1
ACTAACTGTG	100	100	100	111.759	108.161	98.8972	128.218	RBBP4	Retinoblastoma binding protein 4
AACTCTTGAA	100	100	100	111.606	112.76	101.992	120.065	EIF3S3	Eukaryotic translation initiation factor 3, subunit 3 gamma, 40kDa
TAAAATGTTT	100	100	100	111.583	114.006	98.3598	122.384	DSG1	Desmoglein 1
CGGAGATGTT	100	100	100	111.341	99.5246	110.673	123.827
GGAGCCATTC	100	100	100	111.299	124.41	84.7543	124.733	ATP6V1D	ATPase, H+ transporting, lysosomal 34kDa, V1 subunit D
GTGTGGGGGG	100	100	100	110.914	114.945	102.061	115.736	JUP	Junction plakoglobin
TTTAGGTAAA	100	100	100	110.841	139.908	106.813	85.8006	SERP1	Stress-associated endoplasmic reticulum protein 1
GCTGGCTGGC	100	100	100	110.828	101.432	129.393	101.66	CCT7	Chaperonin containing TCP1, subunit 7 (eta)
AAGGTCGAGC	100	100	100	110.804	119.868	87.4018	125.143	RPL24	Ribosomal protein L24
CCCTAGGTTG	100	100	100	110.762	124.521	89.494	118.272	PLXNB2	Plexin B2
AGGAGCGGGG	100	100	100	110.735	108.058	92.1143	132.032		Transcribed locus
TAACAGAAAG	100	100	100	110.45	107.352	94.2403	129.759	YY1	YY1 transcription factor
CCTGTGGTCC	100	100	100	110.323	84.5319	123.281	123.158	LOC286434	Hypothetical protein LOC286434
AGCCACTGTG	100	100	100	109.76	112.101	131.628	85.5509	CD300LG	CD300 molecule-like family member g
GGCAACGTGG	100	100	100	109.619	105.535	108.288	115.033	SERF2	Small EDRK-rich factor 2
CGGACTCACT	100	100	100	109.583	139.412	95.4279	93.9102	STARD10	START domain containing 10
GCATATTAAA	100	100	100	109.478	115.173	105.144	108.118	RAD23B	RAD23 homolog B (S. cerevisiae)
GTTTCAGGTA	100	100	100	109.477	86.4174	120.844	121.17	ATP2A2	ATPase, Ca++ transporting, cardiac muscle, slow twitch 2
GACAGCCTTA	100	100	100	109.438	85.1389	80.2859	162.889	SS18	Synovial sarcoma translocation, chromosome 18
CATTTGGAAC	100	100	100	109.428	78.7233	98.6318	150.928
GAATACCTTC	100	100	100	109.425	92.7158	101.008	134.551	HSP90AA1	Heat shock protein 90kDa alpha (cytosolic), class A member 1
AAAAAATGAA	100	100	100	109.266	95.4343	123.496	108.868	MYO5C	Myosin VC
TATAACTTGT	100	100	100	109.161	107.921	93.6535	125.909	BNIP3L	BCL2/adenovirus E1B 19kDa interacting protein 3-like
TACCAGTGTA	100	100	100	109.085	117.71	102.286	107.259	HSPD1	Heat shock 60kDa protein 1 (chaperonin)
GTGAGACCCC	100	100	100	109.036	83.6779	114.118	129.312	C11orf54	Chromosome 11 open reading frame 54
ATCGGGCCCG	100	100	100	108.953	122.854	120.701	83.303	SCAND1	SCAN domain containing 1
TCACTGCACT	100	100	100	108.95	97.2206	121.91	107.718	THUMPD3	THUMP domain containing 3
TGTGGGAGTA	100	100	100	108.713	113.4	97.6947	115.044	SPAG16	Sperm associated antigen 16
TAACTTAAGC	100	100	100	108.633	99.4175	95.1968	131.284	YPEL5	Yippee-like 5 (Drosophila)
TAATTTACCC	100	100	100	108	99.0594	111.575	113.367	KIAA1377	KIAA1377
TGTAATCTTA	100	100	100	107.694	121.994	118.685	82.4016
CCTTTCTTTA	100	100	100	107.664	101.46	91.471	130.062	MGC7036	Hypothetical protein MGC7036
AATAGCTGAT	100	100	100	107.635	111.261	81.41	130.235	ADSS	Adenylosuccinate synthase
TATTTATTCA	100	100	100	107.57	112.354	105.353	105.005	FAM62B	Family with sequence similarity 62 (C2 domain containing) member B
CAAGGATCTA	100	100	100	107.405	97.699	100.143	124.372	C1orf43	Chromosome 1 open reading frame 43
GTGAAGCCCC	100	100	100	107.382	84.5302	97.5475	140.07	SAV1	Salvador homolog 1 (Drosophila)
AGAATAGCTT	100	100	100	107.271	94.8179	119.065	107.929		Transcribed locus, moderately similar to NP_872301.1 hypothetical protein FLJ25224 [Homo sapiens]
GTGGCACGTG	100	100	100	107.121	86.5704	127.298	107.495	PTRF	Polymerase I and transcript release factor
CTCGAGGAGG	100	100	100	107.047	123.012	88.5848	109.546	MRPL23	Mitochondrial ribosomal protein L23
GGAAAATGGG	100	100	100	106.829	79.186	82.4953	158.805	FLJ32926	Hypothetical protein FLJ32926
GAAGTGTGTC	100	100	100	106.699	121.13	91.5685	107.397	ADIPOR1	Adiponectin receptor 1
GATTAAGTGA	100	100	100	106.695	100.789	96.6399	122.657	OCIAD2	OCIA domain containing 2
GTGGCTCACG	100	100	100	106.669	101.452	136.764	81.7903		CDNA FLJ10048 fis, clone HEMBA1001140
ACCGCCGTGG	100	100	100	106.639	111.456	107.144	101.317	CYBA	Cytochrome b-245, alpha polypeptide
AGTGGGTATT	100	100	100	106.298	111.084	88.9005	118.909	CHMP5	Chromatin modifying protein 5
ACCAAAGCCC	100	100	100	106.137	100.805	101.701	115.905	MRFAP1L1	Morf4 family associated protein 1-like 1
AATATATTTT	100	100	100	105.945	100.935	95.3395	121.562	CHST9	Carbohydrate (N-acetylgalactosamine 4-0) sulfotransferase 9
ATTGATCAAT	100	100	100	105.813	131.461	94.6337	91.3438	LOC201895	Hypothetical protein LOC201895
GTTTCTATCA	100	100	100	105.799	134.139	92.804	90.4552	LYPLA1	Lysophospholipase I
TTGTAAATGC	100	100	100	105.631	110.412	103.354	103.127	CYorf15A	Chromosome Y open reading frame 15A
TCAGCAATAA	100	100	100	105.51	116.767	106.7	93.0619	STK40	Serine/threonine kinase 40
ATGTGGCACA	100	100	100	105.461	94.916	98.7572	122.709	FAM83H	Family with sequence similarity 83, member H
TACTAAAAAA	100	100	100	105.377	99.4754	102.907	113.748	NDUFS2	NADH dehydrogenase (ubiquinone) Fe-S protein 2, 49kDa (NADH-coenzyme Q reductase)
AAAGAGAAAA	100	100	100	105.297	99.0597	121.748	95.0843	CNOT1	CCR4-NOT transcription complex, subunit 1
TGGAGAAAGA	100	100	100	105.167	111.45	92.2303	111.821	VPS29	Vacuolar protein sorting 29 (yeast)
GCCCATCGTA	100	100	100	105.118	88.538	91.1714	135.644	TEKT4	Tektin 4
ATGATCCGGA	100	100	100	105.103	111.94	100.648	102.722	ATP2A2	ATPase, Ca++ transporting, cardiac muscle, slow twitch 2
GGCCTTTTTT	100	100	100	105.096	110.591	107.861	96.8356	H1FX	H1 histone family, member X
CTGCTAAGGT	100	100	100	105.025	133.27	85.6371	96.1669	KIAA0746	KIAA0746 protein
GTGAAAGACA	100	100	100	104.762	101.123	89.1164	124.046	CASC1	Cancer susceptibility candidate 1
TTACCTTTTT	100	100	100	104.684	92.3765	103.946	117.728	GLB1	Galactosidase, beta 1
GTTTATTCTT	100	100	100	104.639	80.5726	106.382	126.963	FOXA1	Forkhead box A1
CTTTCAATGT	100	100	100	104.625	86.6322	90.4577	136.786	TBC1D8	TBC1 domain family, member 8 (with GRAM domain)
GAATGTAAGT	100	100	100	104.609	113.883	96.0132	103.931	STAU1	Staufen, RNA binding protein, homolog 1 (Drosophila)
AATATTGAGA	100	100	100	104.412	88.5366	100.949	123.75	EIF3S6	Eukaryotic translation initiation factor 3, subunit 6 48kDa
TCGTAACGAG	100	100	100	104.394	102.286	81.2611	129.635	COMMD7	COMM domain containing 7
TATCTTGCTT	100	100	100	104.347	126.852	102.715	83.4747	RNF11	Ring finger protein 11
TGTAATGAAA	100	100	100	104.268	95.2629	108.125	109.416	PLA2G3	Phospholipase A2, group III
CCTTCCAAAT	100	100	100	104.245	114.854	101.023	96.8593	MDH2	Malate dehydrogenase 2, NAD (mitochondrial)
CCTGATCTGC	100	100	100	104.22	98.8828	113.926	99.8527	MUC16	Mucin 16, cell surface associated
ATTTTATATC	100	100	100	104.099	110.726	86.314	115.258	TMED10	Transmembrane emp24-like trafficking protein 10 (yeast)
CCGCTGCACT	100	100	100	104.024	148.899	116.887	46.2861	MRP63	Mitochondrial ribosomal protein 63
TTCTTGCTTA	100	100	100	103.759	106.344	132.549	72.3827	UBE2L6	Ubiquitin-conjugating enzyme E2L 6
TTAAACCTTG	100	100	100	103.51	93.2915	95.5158	121.724	IFT88	Intraflagellar transport 88 homolog (Chlamydomonas)
CAACTGTATT	100	100	100	103.406	116.176	88.2448	105.797	ACO2	Aconitase 2, mitochondrial
TTAATAAACA	100	100	100	103.35	120.513	92.8731	96.6631	RCBTB1	Regulator of chromosome condensation (RCC1) and BTB (POZ) domain containing protein 1
CTCTCACTCT	100	100	100	103.331	147.199	77.3209	85.4726	HSPBP1	Hsp70-interacting protein
TTTAAAAAAA	100	100	100	103.327	100.449	118.993	90.5388	TNFRSF10C	Tumor necrosis factor receptor superfamily, member 10c, decoy without an intracellular domain
GTGCTGGACC	100	100	100	103.147	82.6524	129.988	96.8002	PSME2	Proteasome (prosome, macropain) activator subunit 2 (PA28 beta)
ACTATCTCTA	100	100	100	103.112	73.0717	84.1602	152.105	LOC340061	Hypothetical protein LOC340061
CCTGTGATCC	100	100	100	103.108	71.7434	130.36	107.219	C1orf155	Chromosome 1 open reading frame 155
CTCTGCCCTC	100	100	100	102.992	81.0058	103.753	124.218	MYH14	Myosin, heavy polypeptide 14
TTCCGGTTCC	100	100	100	102.971	121.103	94.9984	92.8109	BAX	BCL2-associated X protein
TGGCTTATTA	100	100	100	102.959	92.3166	118.549	98.0107	ADPRHL2	ADP-ribosylhydrolase like 2
CACTTTTACT	100	100	100	102.819	90.8967	131.167	86.3927	DLEC1	Deleted in lung and esophageal cancer 1
AAATGTGAAT	100	100	100	102.709	102.738	87.9447	117.444	NUP50	Nucleoporin 50kDa
GGGAAGGCAC	100	100	100	102.646	101.603	89.9561	116.378	ORMDL2	ORM1-like 2 (S. cerevisiae)
GGCTGAGAAT	100	100	100	102.615	114.402	88.7755	104.669	NUSAP1	Nucleolar and spindle associated protein 1
TCAGTATTCT	100	100	100	102.585	75.1229	103.016	129.615	RECQL5	RecQ protein-like 5
TGCAGGCCTG	100	100	100	102.494	110.613	119.339	77.5313	WARS	Tryptophanyl-tRNA synthetase
GGGGGACGGC	100	100	100	102.487	89.5089	133.12	84.8327	FLJ00038	CXYorf1-related protein
CTTTTTGGAA	100	100	100	102.465	112.001	94.4428	100.952	HMGN3	High mobility group nucleosomal binding domain 3
CTTCCTGTAC	100	100	100	102.111	106.444	107.079	92.8109	UPK3B	Uroplakin 3B
TCAGTTTGTC	100	100	100	102.106	109.283	96.2134	100.822	HAX1	HCLS1 associated protein X-1
ATTTTTCTTT	100	100	100	102.078	105.009	93.8675	107.357	TIAL1	TIA1 cytotoxic granule-associated RNA binding protein-like 1
TTTCTGAGAA	100	100	100	102.077	93.7023	72.3461	140.182	NR1D2	Nuclear receptor subfamily 1, group D, member 2
TACATCCGAA	100	100	100	101.86	88.7998	91.592	125.188	MTPN	Myotrophin
GCTCTGTGAA	100	100	100	101.793	89.0665	98.6715	117.642	F11R	F11 receptor
GAGGTTAGAT	100	100	100	101.788	117.703	87.1495	100.513	C11orf60	Chromosome 11 open reading frame 60
AGCCACCACA	100	100	100	101.764	122.162	94.5183	88.611	IMPA2	Inositol(myo)-1(or 4)-monophosphatase 2
GAAAATAAAG	100	100	100	101.706	102.434	103.778	98.9063	EMP2	Epithelial membrane protein 2
GTGTGTAAAA	100	100	100	101.679	115.093	130.803	59.1399
TCATTGTAAT	100	100	100	101.639	108.959	88.4335	107.526	STARD7	START domain containing 7
CTTAGAGGGG	100	100	100	101.596	103.982	90.933	109.875	VIL2	Villin 2 (ezrin)
TAGGACAACT	100	100	100	101.579	112.448	110.289	82.001		Full-length cDNA clone CS0DF013YE02 of Fetal brain of Homo sapiens (human)
GTCTTAACTC	100	100	100	101.572	118.727	87.1104	98.8774	TXNL4A	Thioredoxin-like 4A
GGGTGCTTGG	100	100	100	101.568	99.9586	78.5663	126.18	ATP6AP1	ATPase, H+ transporting, lysosomal accessory protein 1
TAAACAGCAA	100	100	100	101.549	108.495	108.146	88.007	LAMC3	Laminin, gamma 3
GCTTATAGTC	100	100	100	101.428	124.71	102.206	77.3674	HINT1	Histidine triad nucleotide binding protein 1
AAGATAATGC	100	100	100	101.394	105.549	104.512	94.1199	MCTS1	Malignant T cell amplified sequence 1
CCACCGCACT	100	100	100	101.286	67.3601	134.954	101.543	ZNF394	Zinc finger protein 394
CAAATAAAAA	100	100	100	101.227	107.532	81.4552	114.695	PLEKHG6	Pleckstrin homology domain containing, family G (with RhoGef domain) member 6
GGGCCAGGGG	100	100	100	101.192	105.808	97.3974	100.371	ALKBH7	AlkB, alkylation repair homolog 7 (E. coli)
CACAAAATCT	100	100	100	101.19	133.365	98.228	71.978	TRIM2	Tripartite motif-containing 2
CGACCGTGGC	100	100	100	101.119	95.1327	99.0757	109.149	CCDC56	Coiled-coil domain containing 56
AAGGTCCTAG	100	100	100	100.834	105.698	90.4626	106.34	MLF1	Myeloid leukemia factor 1
ACCTGTATCC	100	100	100	100.713	73.7913	145.75	82.5978	IFITM3	Interferon induced transmembrane protein 3 (1-8U)
TAAGCAGATG	100	100	100	100.534	93.3318	107.024	101.247	IBTK	Inhibitor of Bruton agammaglobulinemia tyrosine kinase
GATTTTGCAC	100	100	100	100.518	123.66	82.416	95.4771	ATP1B1	ATPase, Na+/K+ transporting, beta 1 polypeptide
TAAGATTTCA	100	100	100	100.465	118.298	106.761	76.3361	HNRPR	Heterogeneous nuclear ribonucleoprotein R
ATCACACCAC	100	100	100	100.229	58.696	119.737	122.255	LCA10	Lung carcinoma-associated protein
TGCTAGGAAG	100	100	100	100.222	95.7928	102.381	102.492	SMPD2	Sphingomyelin phosphodiesterase 2, neutral membrane (neutral sphingomyelinase)
CGGAGTCCAT	100	100	100	100.161	89.1054	98.2061	113.172	SEPT2	Septin 2
TATTTTGTTA	100	100	100	100.097	85.6915	77.8523	136.747	CDC14A	CDC14 cell division cycle 14 homolog A (S. cerevisiae)
GAATCACTGC	100	100	100	99.9558	102.208	95.9149	101.745	MRPL33	Mitochondrial ribosomal protein L33
CCCTCCTGGG	100	100	100	99.9114	112.789	88.8269	98.118	C9orf16	Chromosome 9 open reading frame 16
TAAACCGGAA	100	100	100	99.672	87.5041	86.2647	125.247	ORMDL1	ORM1-like 1 (S. cerevisiae)
GGACCTTTAT	100	100	100	99.6668	142.367	71.4329	85.2006	TFF3	Trefoil factor 3 (intestinal)
GTGGTGGGTG	100	100	100	99.4991	77.7801	113.04	107.677	DAP3	Death associated protein 3
TTCTCTCAAC	100	100	100	99.3036	112.756	97.2372	87.9181	HSPC176	Hematopoietic stem/progenitor cells 176
GCCAACCTCC	100	100	100	99.28	83.8358	131.799	82.2054	EP400	E1A binding protein p400
ATTTTCCTGT	100	100	100	99.2638	101.26	102.223	94.3083	C16orf50	Chromosome 16 open reading frame 50
GTTTCTCTGG	100	100	100	99.1767	102.553	106.958	88.0193	C12orf62	Chromosome 12 open reading frame 62
ACAAATCCTT	100	100	100	98.9954	96.6559	103.722	96.6084	FKBP1A	FK506 binding protein 1A, 12kDa
TTTCCACTTA	100	100	100	98.9665	129.037	91.7216	76.1411	SLC9A3R2	Solute carrier family 9 (sodium/hydrogen exchanger), member 3 regulator 2
CAAGGGCCAA	100	100	100	98.7246	102.254	106.709	87.2108	RGL2	Ral guanine nucleotide dissociation stimulator-like 2
TGAGAAGAAG	100	100	100	98.6036	67.3618	116.04	112.409	OLFML2A	Olfactomedin-like 2A
ATTTTGATAA	100	100	100	98.4838	68.9396	69.816	156.696	C20orf3	Chromosome 20 open reading frame 3
TCTCCAGGAA	100	100	100	98.4747	100.165	90.7566	104.502	CGI-69	CGI-69 protein
TCTGCAAAAA	100	100	100	98.467	109.063	106.493	79.8445	MRPS21	Mitochondrial ribosomal protein S21
TAAATAAAGC	100	100	100	98.4398	77.9289	78.2247	139.166	FOXO3A	Forkhead box O3A
CTCTTACCTG	100	100	100	98.337	99.5737	101.31	94.1274	UBXD3	UBX domain containing 3
GCTGGCAGGC	100	100	100	98.3167	109.398	101.868	83.6835	CPT1B	Carnitine palmitoyltransferase 1B (muscle)
TTGTAACTGA	100	100	100	98.3155	87.1348	78.2028	129.609
GAGAAAACCC	100	100	100	98.2433	82.4974	96.8614	115.371	SOX2	SRY (sex determining region Y)-box 2
GATTAAACCA	100	100	100	98.2419	98.6845	90.4882	105.553	C1orf164	Chromosome 1 open reading frame 164
CTGGAAATAA	100	100	100	98.1957	81.28	112.454	100.853	FDXR	Ferredoxin reductase
AATGAAAAGG	100	100	100	98.1759	89.7848	95.5696	109.173	TEGT	Testis enhanced gene transcript (BAX inhibitor 1)
CACCACGGTG	100	100	100	98.0308	75.2245	115.143	103.726	EVL	Enah/Vasp-like
CCTGGCTAAT	100	100	100	97.9911	91.1901	107.959	94.8246	PCDHB16	Protocadherin beta 16
GAGTCAGGAG	100	100	100	97.8875	116.523	90.8119	86.3275	COPZ1	Coatomer protein complex, subunit zeta 1
TAGTCTGGAG	100	100	100	97.8868	91.0718	102.117	100.472	CDS1	CDP-diacylglycerol synthase (phosphatidate cytidylyltransferase) 1
ATCCATCTGT	100	100	100	97.8588	93.6117	92.2564	107.708	PCBP2	Poly(rC) binding protein 2
ATTTTCAAAA	100	100	100	97.8161	111.137	104.257	78.0542	PXN	Paxillin
CAAAATCAGG	100	100	100	97.683	91.0009	93.874	108.174	CCNI	Cyclin I
AAAACCTGTA	100	100	100	97.5897	101.473	86.2555	105.04		Full-length cDNA clone CS0DA002YJ21 of Neuroblastoma of Homo sapiens (human)
CCTTGACCAA	100	100	100	97.4335	99.4768	91.5314	101.292	SELT	Selenoprotein T
CCAAGAGGAA	100	100	100	97.3638	84.0548	99.156	108.881	FLJ22795	Hypothetical protein FLJ22795
CTACTGCACT	100	100	100	97.1917	78.9515	120.759	91.8649	LOC133926	Hypothetical protein LOC133926
CCTTACTTTA	100	100	100	97.1673	71.0584	98.9216	121.522	B2M	Beta-2-microglobulin
CAAGGGCTTG	100	100	100	97.1345	125.73	107.893	57.781	RAP1B	RAP1B, member of RAS oncogene family
AATATATCCA	100	100	100	96.9725	110.899	74.255	105.764	C3orf1	Chromosome 3 open reading frame 1
TTCACAAAGG	100	100	100	96.8888	116.081	84.2712	90.3146	PSMA5	Proteasome (prosome, macropain) subunit, alpha type, 5
GTGAAATCCC	100	100	100	96.8792	86.0592	110.23	94.3485	PRR11	Proline rich 11
CATACAGAAA	100	100	100	96.7451	80.415	124.045	85.7748	CD97	CD97 molecule
GAATAAAATA	100	100	100	96.6727	83.8029	80.0793	126.136	CC2D1A	Coiled-coil and C2 domain containing 1A
CAAATATAAA	100	100	100	96.5827	90.8092	60.7656	138.173	EPS8	Epidermal growth factor receptor pathway substrate 8
TTCTCTACAA	100	100	100	96.5672	89.2688	89.2941	111.139	CDK5RAP3	CDK5 regulatory subunit associated protein 3
ACAAACTGTG	100	100	100	96.5408	122.043	76.9544	90.6247	ARPC1A	Actin related protein 2/3 complex, subunit 1A, 41kDa
GGCTGGAGCC	100	100	100	96.5253	105.057	91.5748	92.944	METRN	Meteorin, glial cell differentiation regulator
CTTGATTCCC	100	100	100	96.4441	104.295	102.54	82.4972	QSCN6	Quiescin Q6
GTGACAACAC	100	100	100	96.4215	99.0609	93.5875	96.6163	VDAC1	Voltage-dependent anion channel 1
TTGTTATTGC	100	100	100	96.4156	109.818	79.4356	99.9933	ANXA7	Annexin A7
TATGTATCCT	100	100	100	96.4071	94.3304	74.4533	120.438	SH3BGRL2	SH3 domain binding glutamic acid-rich protein like 2
ATACATACTG	100	100	100	96.3717	101.111	89.5078	98.4959		Transcribed locus
TGCTACTGGT	100	100	100	96.2978	106.335	83.9873	98.5708	SURF1	Surfeit 1
TAACAAAAAT	100	100	100	96.0883	88.905	88.2107	111.149	PSMD10	Proteasome (prosome, macropain) 26S subunit, non-ATPase, 10
AATAAACGTG	100	100	100	96.0625	97.0897	75.398	115.7	RRAGA	Ras-related GTP binding A
ATGTACTAAA	100	100	100	95.9943	102.999	84.7324	100.252	TFG	TRK-fused gene
GCTCTCTATG	100	100	100	95.9406	130.097	89.0477	68.6768	SSR4	Signal sequence receptor, delta (translocon-associated protein delta)
TTCTTGAACA	100	100	100	95.8809	96.0191	100.103	91.5212	OS9	Amplified in osteosarcoma
TGGGTATTGC	100	100	100	95.8397	75.9891	96.219	115.311	C10orf81	Chromosome 10 open reading frame 81
CAGGGTGGGT	100	100	100	95.5669	86.498	70.1261	130.077	ATG9B	ATG9 autophagy related 9 homolog B (S. cerevisiae)
GCTGCAAAGG	100	100	100	95.5566	89.2718	102.755	94.6428	C16orf48	Chromosome 16 open reading frame 48
CCCCCTGCAG	100	100	100	95.4969	150.284	96.5087	39.6984	MSLN	Mesothelin
TGGAGCTATG	100	100	100	95.4731	83.1523	103.145	100.122	DHDDS	Dehydrodolichyl diphosphate synthase
GGATTGTCTG	100	100	100	95.4424	92.198	80.4113	113.718	SNRPB	Small nuclear ribonucleoprotein polypeptides B and B1
CGTGAAAAAA	100	100	100	95.341	101.136	93.4996	91.3871	POLR2I	Polymerase (RNA) II (DNA directed) polypeptide I, 14.5kDa
TGTTTATCCT	100	100	100	95.2866	92.8598	95.0134	97.9866	DBI	Diazepam binding inhibitor (GABA receptor modulator, acyl-Coenzyme A binding protein)
TACATTCTGT	100	100	100	95.1736	76.9052	77.849	130.767	ENSA	Endosulfine alpha
CTGCTGAGTG	100	100	100	95.0817	111.953	88.5771	84.7145	HSPC152	Hypothetical protein HSPC152
AATATTTCAA	100	100	100	95.0224	102.665	95.067	87.3348	ACP1	Acid phosphatase 1, soluble
AAGTGAGATG	100	100	100	95.0206	95.2658	95.3328	94.4633	RUVBL1	RuvB-like 1 (E. coli)
CTGTCATTTG	100	100	100	95.0026	93.6028	91.2301	100.175	SFRS3	Splicing factor, arginine/serine-rich 3
TTCGGTTTAA	100	100	100	94.9406	99.172	74.7737	110.876	BBS5	Bardet-Biedl syndrome 5
CTTTTGCCCT	100	100	100	94.9376	86.3281	103.047	95.4377	N4BP2	Nedd4 binding protein 2
TAATAAAGCA	100	100	100	94.8106	98.3115	89.0605	97.0599	SARS	Seryl-tRNA synthetase
GTGGTGCACA	100	100	100	94.7665	86.1871	121.854	76.2581	SF4	Splicing factor 4
AACTACATAG	100	100	100	94.6884	84.9909	87.5729	111.501	C2orf28	Chromosome 2 open reading frame 28
GTGTGATGCT	100	100	100	94.6523	79.6999	99.0026	105.254	OTUD4	OTU domain containing 4
TAAGTAAAGT	100	100	100	94.5309	74.2124	79.8829	129.497	ATAD4	ATPase family, AAA domain containing 4
TATATCAGTG	100	100	100	94.4394	98.3379	89.5983	95.3821	ATP6V1G1	ATPase, H+ transporting, lysosomal 13kDa, V1 subunit G1
GAGCCTTGGG	100	100	100	94.2048	99.2383	98.6204	84.7557	BAIAP2	BAI1-associated protein 2
CTGAAAAAAA	100	100	100	94.1519	97.4635	116.866	68.1258	WDR13	WD repeat domain 13
AACTGCTTCA	100	100	100	94.128	100.492	124.676	57.2156	ARPC1B	Actin related protein 2/3 complex, subunit 1B, 41kDa
TGCATCTGTG	100	100	100	94.0555	86.1358	88.776	107.255	C9orf26	Chromosome 9 open reading frame 26 (NF-HEV)
GTAAAAAAGC	100	100	100	93.9563	99.9032	97.4495	84.5161	LOC146439	Hypothetical LOC146439
TGTTTGTACA	100	100	100	93.9253	77.413	88.9962	115.367	B4GALT5	UDP-Gal:betaGlcNAc beta 1,4- galactosyltransferase, polypeptide 5
ATCGTGGCGG	100	100	100	93.7474	103.712	96.6385	80.8916	CLDN4	Claudin 4
CAAATATCTT	100	100	100	93.7106	84.0884	92.2229	104.82	ANKRD42	Ankyrin repeat domain 42
AAATCTGGCA	100	100	100	93.648	83.7392	83.4724	113.732	PLS1	Plastin 1 (I isoform)
TAGACTTATT	100	100	100	93.5065	101.541	86.4233	92.5547	GOT2	Glutamic-oxaloacetic transaminase 2, mitochondrial (aspartate aminotransferase 2)
CTATATTTTT	100	100	100	93.4861	119.197	104.043	57.2178	CTSC	Cathepsin C
TTAGAGTTTG	100	100	100	93.4639	82.2659	79.4882	118.638	KAL1	Kallmann syndrome 1 sequence
TCCCTGGCAG	100	100	100	93.4058	89.4224	102.444	88.3513	CRIP2	Cysteine-rich protein 2
TTAAACTCCA	100	100	100	93.4019	98.7275	83.223	98.2551	VHL	Von Hippel-Lindau tumor suppressor
GCGGGGTACC	100	100	100	93.3799	112.496	101.179	66.4647	NOMO2	NODAL modulator 2
GTATAATTTG	100	100	100	93.3636	99.6041	94.1044	86.3822	TMEM50A	Transmembrane protein 50A
TTTGCACTTG	100	100	100	93.2895	97.5509	80.2918	102.026	C1orf119	Chromosome 1 open reading frame 119
TCTGCTTGTC	100	100	100	93.252	129.664	73.5632	76.5292	ALDH1A1	Aldehyde dehydrogenase 1 family, member A1
TAATTTTGAA	100	100	100	93.087	95.1094	99.7335	84.418	DTWD2	DTW domain containing 2
CATTCCTCCT	100	100	100	92.8593	91.4184	85.2983	101.861	EMD	Emerin (Emery-Dreifuss muscular dystrophy)
GTGCTGGAGA	100	100	100	92.5761	91.4897	92.9017	93.3369	SNRPD2	Small nuclear ribonucleoprotein D2 polypeptide 16.5kDa
TTTTGTTTTG	100	100	100	92.5695	107.69	85.7903	84.2284	TSPAN15	Tetraspanin 15
TCCCTGGCTG	100	100	100	92.5347	78.0215	107.013	92.5695	PSAP	Prosaposin (variant Gaucher disease and variant metachromatic leukodystrophy)
CGCCTGTAAT	100	100	100	92.3991	81.7039	101.69	93.8033	KBTBD6	Kelch repeat and BTB (POZ) domain containing 6
GTGGGGCTAG	100	100	100	92.3794	95.4746	72.8272	108.836	PPP5C	Protein phosphatase 5, catalytic subunit
TAGTAAAGGC	100	100	100	92.2691	94.6912	105.966	76.15	ZNF447	Zinc finger protein 447
GGGTTTTTAT	100	100	100	92.2305	97.8133	87.8297	91.0485	YBX1	Y box binding protein 1
TGTGTCAAAG	100	100	100	92.037	109.917	81.182	85.0123	HMGN2	High-mobility group nucleosomal binding domain 2
AAAATATTTT	100	100	100	92.0168	65.5099	114.257	96.2838	ACTN1	Actinin, alpha 1
AAAAGGTGTT	100	100	100	92.0162	99.0643	64.5028	112.481		Transcribed locus, weakly similar to NP_060312.1 hypothetical protein FLJ20489 [Homo sapiens]
GCTGTTCATT	100	100	100	91.8945	81.4203	85.8079	108.455	SMN2	Survival of motor neuron 2, centromeric
AGACCATATT	100	100	100	91.8707	105.061	76.6687	93.8825	SAP18	Sin3A-associated protein, 18kDa
ACCGCCTGTG	100	100	100	91.841	101.22	96.4911	77.8124	C20orf149	Chromosome 20 open reading frame 149
GACCCTGGGG	100	100	100	91.7922	114.036	77.5989	83.7414	JOSD2	Josephin domain containing 2
ATTTTGTGCA	100	100	100	91.7888	96.3159	112.351	66.699	N-PAC	Cytokine-like nuclear factor n-pac
GTCTAAGCTT	100	100	100	91.7626	94.2691	88.0953	92.9235	DNAH9	Dynein, axonemal, heavy polypeptide 9
TAAGGACGAG	100	100	100	91.6025	85.5727	100.81	88.4248	DENND2D	DENN/MADD domain containing 2D
TCTGGTCTGG	100	100	100	91.5507	100.166	91.0171	83.4694	FLOT2	Flotillin 2
GGGAGGATTA	100	100	100	91.4729	147.831	72.9801	53.6078	HTATIP2	HIV-1 Tat interactive protein 2, 30kDa
CAGATAACAT	100	100	100	91.3576	104.839	81.0903	88.1432	TOMM20	Translocase of outer mitochondrial membrane 20 homolog (yeast)
AGGGGATTCC	100	100	100	91.3558	84.6196	104.611	84.8372	ARMET	Arginine-rich, mutated in early stage tumors
TACCCCAGAA	100	100	100	91.2904	79.1375	92.6075	102.126	BCDO2	Beta-carotene dioxygenase 2
TGCTTGAAGG	100	100	100	91.288	111.938	87.4814	74.4441	TSPYL4	TSPY-like 4
CAAGAGGCAA	100	100	100	91.2487	105.092	102.112	66.5427	MGEA5	Meningioma expressed antigen 5 (hyaluronidase)
AAAAACCATA	100	100	100	91.2371	104.333	83.0007	86.3779	GTF2A2	General transcription factor IIA, 2, 12kDa
CTTATGGTTG	100	100	100	91.1419	112.446	87.7751	73.2043	RNF7	Ring finger protein 7
TGACCCCACA	100	100	100	90.9655	111.273	86.2641	75.3594	MRPL54	Mitochondrial ribosomal protein L54
TGGAACCTTG	100	100	100	90.9433	80.1873	111.965	80.6779	DYNC1LI2	Dynein, cytoplasmic 1, light intermediate chain 2
AGCCACCGCG	100	100	100	90.9008	87.2262	104.658	80.818	RABL2B	RAB, member of RAS oncogene family-like 2B
CCCTCTTTGG	100	100	100	90.8507	98.8749	85.0952	88.5821	CHCHD1	Coiled-coil-helix-coiled-coil-helix domain containing 1
TGGAAGGGCT	100	100	100	90.8434	89.7089	97.5571	85.2642	PRPF6	PRP6 pre-mRNA processing factor 6 homolog (yeast)
AGCCACCGTG	100	100	100	90.6322	90.2805	100.714	80.9026	SGEF	Src homology 3 domain-containing guanine nucleotide exchange factor
CTCTCACCCT	100	100	100	90.4434	90.3279	88.7542	92.2481	RNH1	Ribonuclease/angiogenin inhibitor 1
ATTAAACTTG	100	100	100	90.4324	82.8766	81.005	107.416	ABLIM1	Actin binding LIM protein 1
CTTTGATGTT	100	100	100	90.3452	88.2792	72.5236	110.233	WDR1	WD repeat domain 1
GCAGCTAATT	100	100	100	89.9816	83.9098	82.0092	104.026	CCDC47	Coiled-coil domain containing 47
CATCTGTGAG	100	100	100	89.8076	113.002	84.4731	71.9478	DAP	Death-associated protein
CTTTTCATCA	100	100	100	89.7329	92.1163	76.4804	100.602	TNFSF5IP1	Tumor necrosis factor superfamily, member 5-induced protein 1
TGTTGTTACA	100	100	100	89.7149	103.143	92.2502	73.7517	NGRN	Neugrin, neurite outgrowth associated
TTCATATTAA	100	100	100	89.6667	101.372	74.8257	92.8021	LOC391356	Similar to CG14903-PA
GGAAGCACGG	100	100	100	89.5305	101.617	109.433	57.541	PSMD4	Proteasome (prosome, macropain) 26S subunit, non-ATPase, 4
AAAAGCAGAA	100	100	100	89.4134	91.5017	101.577	75.162	KLF5	Kruppel-like factor 5 (intestinal)
TTTATTCCTC	100	100	100	89.3724	102.321	90.2789	75.5176	NBL1	Neuroblastoma, suppression of tumorigenicity 1
GCAATGCAAA	100	100	100	89.2772	104.02	91.9333	71.8786	WIPI1	WD repeat domain, phosphoinositide interacting 1
CACCTAGCAT	100	100	100	89.1178	84.2395	72.5526	110.561	DHX40	DEAH (Asp-Glu-Ala-His) box polypeptide 40
TAAAATAAAA	100	100	100	89.1025	76.0684	74.3296	116.91	TRAIP	TRAF interacting protein
TAAACTGAAA	100	100	100	89.0886	109.028	82.3127	75.9248	RPS14	Ribosomal protein S14
TGTTCTCCAT	100	100	100	88.9006	87.9513	84.3257	94.4247	NHP2L1	NHP2 non-histone chromosome protein 2-like 1 (S. cerevisiae)
TCTTTTCTGT	100	100	100	88.6282	104.605	72.0927	89.1864	IFT81	Intraflagellar transport 81 homolog (Chlamydomonas)
TACCTTTGCT	100	100	100	88.6257	77.2796	101.062	87.5353	TncRNA	Trophoblast-derived noncoding RNA
CAAATAAACT	100	100	100	88.5248	101.02	79.3899	85.1648		MRNA adjacent to 3' end of integrated HPV16 (INT475)
TGCTGAATCA	100	100	100	88.4792	85.1633	85.8816	94.3928	CCDC6	Coiled-coil domain containing 6
TGTCGGGAAA	100	100	100	88.4783	70.167	97.1661	98.1017	CROCC	Ciliary rootlet coiled-coil, rootletin
CATTAAATTC	100	100	100	88.4675	116.056	76.6924	72.6538	CKAP1	Cytoskeleton associated protein 1
CACACAGTTT	100	100	100	88.2859	75.0788	90.25	99.5291	RHOB	Ras homolog gene family, member B
TCCGTGTATA	100	100	100	88.2849	76.762	90.3035	97.7891	IRX3	Iroquois homeobox protein 3
AGCCAATTAA	100	100	100	88.1988	83.5164	94.2349	86.8451	KIAA1718	KIAA1718 protein
GAGTGGGGGC	100	100	100	88.1072	89.2636	85.3762	89.6817	DPP7	Dipeptidyl-peptidase 7
GGCAACAGAG	100	100	100	88.0246	57.6829	101.244	105.147	ZNF587	Zinc finger protein 587
TAAAGTGTCT	100	100	100	87.9645	91.7623	76.1474	95.9839	PIGS	Phosphatidylinositol glycan, class S
ATTCCAATCT	100	100	100	87.9607	89.6999	69.6242	104.558	CLTC	Clathrin, heavy polypeptide (Hc)
TCTTACCAGT	100	100	100	87.9046	78.8383	81.3781	103.497	RAGE	Renal tumor antigen
CTCAAAAAAA	100	100	100	87.8919	106.447	93.0543	64.1746	CCL14	Chemokine (C-C motif) ligand 14
TATCCCGGAA	100	100	100	87.8274	99.3548	81.8501	82.2773	LOC149157	Hypothetical protein LOC149157
TCCTGCCCCA	100	100	100	87.7745	76.1981	77.0565	110.069	PTMS	Parathymosin
GATTTGTGTT	100	100	100	87.5747	69.3531	107.879	85.4918	PPIF	Peptidylprolyl isomerase F (cyclophilin F)
TAATACTCCA	100	100	100	87.5739	88.6413	95.3186	78.7619	TMC5	Transmembrane channel-like 5
GTTTAAGTTA	100	100	100	87.5464	72.546	82.4695	107.624	MGC18216	Hypothetical protein MGC18216
ACAAAAAAAA	100	100	100	87.5033	97.9284	109.675	54.9067	INSL4	Insulin-like 4 (placenta)
TTATAACTGA	100	100	100	87.386	93.8029	94.1785	74.1765	CCNI	Cyclin I
CCTCCTCTGA	100	100	100	87.3429	78.4639	83.1881	100.377	UBE2H	Ubiquitin-conjugating enzyme E2H (UBC8 homolog, yeast)
CAAATAAATT	100	100	100	87.3143	89.8022	76.9338	95.2069	TMPRSS2	Transmembrane protease, serine 2
CACCTGTAGT	100	100	100	87.3102	58.7758	98.7197	104.435	LOC388011	Hypothetical gene supported by AK091668; BC043585; BX647564
TTATGGGGAG	100	100	100	87.3	96.4641	74.7698	90.6662	STIP1	Stress-induced-phosphoprotein 1 (Hsp70/Hsp90-organizing protein)
CAGCTCATCT	100	100	100	87.1892	98.8881	80.8279	81.8516	JTB	Jumping translocation breakpoint
AAGTGAAACA	100	100	100	87.1644	79.2858	88.0138	94.1935	GALK2	Galactokinase 2
ATACATAATA	100	100	100	87.1488	82.1798	87.0588	92.2078	TOB2	Transducer of ERBB2, 2
CTGGGCGTGT	100	100	100	86.8801	101.964	66.2864	92.3896		Clone IMAGE:111510 mRNA sequence
CCTTATATTT	100	100	100	86.8313	118.768	80.4202	61.3061	TTC3	Tetratricopeptide repeat domain 3
TTTTGTTTTT	100	100	100	86.8078	90.1735	92.5729	77.6771	CDC2L2	Cell division cycle 2-like 2 (PITSLRE proteins)
CATTATAACT	100	100	100	86.6857	108.974	72.2208	78.8622	DULLARD	Dullard homolog (Xenopus laevis)
GGGAGCCCCT	100	100	100	86.6744	106.238	71.398	82.3868	MGC11257	Hypothetical protein MGC11257
TTTGAATTAA	100	100	100	86.6674	114.681	87.9917	57.3291	TSPAN13	Tetraspanin 13
TAGATAATGA	100	100	100	86.6465	74.9508	67.459	117.53	MIPEP	Mitochondrial intermediate peptidase
ATGAAAATAA	100	100	100	86.6254	93.6394	69.9241	96.3128	FLJ20366	Hypothetical protein FLJ20366
ATACAATAAA	100	100	100	86.4752	110.445	79.7156	69.2645	RCD-8	Autoantigen
CTCACTTTTT	100	100	100	86.4576	70.1676	108.172	81.0331	CEBPD	CCAAT/enhancer binding protein (C/EBP), delta
TTTGTTAATT	100	100	100	86.4047	90.8094	91.0251	77.3797	HNRPH1	Heterogeneous nuclear ribonucleoprotein H1 (H)
TCAATAAAGG	100	100	100	86.3319	82.4997	89.6631	86.8329	UBE2D3	Ubiquitin-conjugating enzyme E2D 3 (UBC4/5 homolog, yeast)
TTAAAAGCCT	100	100	100	86.2702	73.9734	82.4155	102.422	CKS1B	CDC28 protein kinase regulatory subunit 1B
TGGGAAAACT	100	100	100	86.1962	97.1137	78.4683	83.0065	CYB561	Cytochrome b-561
GTGGTGGGCG	100	100	100	85.8943	81.7316	107.899	68.0523	HIG2	Hypoxia-inducible protein 2
TTTCCTTTGC	100	100	100	85.7469	87.2104	76.7408	93.2895	STARD3NL	STARD3 N-terminal like
AACAAGGTGA	100	100	100	85.7136	92.5913	62.594	101.955	TCEA3	Transcription elongation factor A (SII), 3
TATTGGAGCT	100	100	100	85.6683	92.4195	88.8114	75.7742	C1orf88	Chromosome 1 open reading frame 88
TGAAAAGCTT	100	100	100	85.6381	106.445	68.6336	81.8359	TPD52	Tumor protein D52
GGTTTGATTA	100	100	100	85.5428	74.1292	85.4994	96.9999	BAT2D1	BAT2 domain containing 1
TTGTAATAAA	100	100	100	85.305	88.0534	90.1297	77.7318	SMCX	Smcy homolog, X-linked (mouse)
GTGCCCTGTT	100	100	100	85.2554	84.9466	80.9701	89.8495	NCKAP1	NCK-associated protein 1
ATTAATTTCC	100	100	100	85.1567	85.3757	95.9078	74.1866	DNALI1	Dynein, axonemal, light intermediate polypeptide 1
AAAAAAAAGA	100	100	100	85.1035	69.8838	64.6368	120.79	CMTM1	CKLF-like MARVEL transmembrane domain containing 1
AATACTTAAA	100	100	100	84.9013	68.1877	58.8946	127.622		CDNA clone IMAGE:3030163
CTTATGTAGA	100	100	100	84.7827	83.2181	64.3379	106.792	NDUFB6	NADH dehydrogenase (ubiquinone) 1 beta subcomplex, 6, 17kDa
TTAGTTACCT	100	100	100	84.6614	85.3027	73.694	94.9875	RHOA	Ras homolog gene family, member A
GTTCATAGTA	100	100	100	84.5282	107.452	62.6854	83.447	NAT5	N-acetyltransferase 5 (ARD1 homolog, S. cerevisiae)
ATGCGGAGTC	100	100	100	84.4669	73.2243	85.8681	94.3083	APBA3	Amyloid beta (A4) precursor protein-binding, family A, member 3 (X11-like 2)
ATTTCTTGCC	100	100	100	84.4398	81.4812	92.1027	79.7354	MRPL38	Mitochondrial ribosomal protein L38
CCCTGGCAAT	100	100	100	84.4002	80.693	79.0176	93.4901	VHL	Von Hippel-Lindau tumor suppressor
TACTGTATGT	100	100	100	84.367	109.814	78.1958	65.0913	SACM1L	SAC1 suppressor of actin mutations 1-like (yeast)
AAGGGGGCAA	100	100	100	84.362	63.1987	84.5795	105.308	ITGB4	Integrin, beta 4
TTTTAGCAGG	100	100	100	84.301	106.353	80.1755	66.3745	HERPUD1	Homocysteine-inducible, endoplasmic reticulum stress-inducible, ubiquitin-like domain member 1
ATTTTAGAAT	100	100	100	84.2794	95.7357	83.1067	73.9957	NAP1L1	Nucleosome assembly protein 1-like 1
ATCGACCCTC	100	100	100	84.1733	77.5098	86.5739	88.4362	DNAI2	Dynein, axonemal, intermediate polypeptide 2
GGCACCTCTG	100	100	100	84.1215	76.4657	87.7349	88.1638	APBB1	Amyloid beta (A4) precursor protein-binding, family B, member 1 (Fe65)
GAGCGGGATG	100	100	100	84.1205	94.4217	83.5959	74.3438	PSMB6	Proteasome (prosome, macropain) subunit, beta type, 6
GCTTTTTCAA	100	100	100	84.0373	89.3428	107.215	55.5544		CDNA FLJ31366 fis, clone NB9N41000142
CTTGAGCAAT	100	100	100	83.9414	84.0255	90.2808	77.5181	FKBP4	FK506 binding protein 4, 59kDa
TTCTATTTTG	100	100	100	83.9175	94.9166	72.2907	84.545	SIVA	CD27-binding (Siva) protein
GGCCAGCCCT	100	100	100	83.891	88.2806	72.1845	91.208	PFKL	Phosphofructokinase, liver
TCTTAATGTT	100	100	100	83.8581	104.949	61.9955	84.6299	MGC13040	Hypothetical protein MGC13040
GCAACAGAAA	100	100	100	83.744	75.9935	71.1385	104.1	FLJ14001	Hypothetical protein FLJ14001
AGATCCTACT	100	100	100	83.7314	95.2799	78.3519	77.5624	FDFT1	Farnesyl-diphosphate farnesyltransferase 1
AAGATAAACT	100	100	100	83.7112	76.6719	87.9309	86.5307	TUSC3	Tumor suppressor candidate 3
TTTTACTCAC	100	100	100	83.6446	96.639	87.2836	67.0112	ADD1	Adducin 1 (alpha)
TTTCAAATAA	100	100	100	83.6395	99.1895	91.2927	60.4363	TACC2	Transforming, acidic coiled-coil containing protein 2
GAAATAAAAA	100	100	100	83.4733	77.3783	73.8678	99.1739	MAX	MYC associated factor X
CATCTAAACT	100	100	100	83.4395	99.6151	84.4551	66.2483	WBSCR1	Williams-Beuren syndrome chromosome region 1
TGTGAAAATA	100	100	100	83.4268	87.0106	72.1611	91.1086	RIN2	Ras and Rab interactor 2
CCACTTTTTA	100	100	100	83.407	89.903	83.7007	76.6172	TMEM87A	Transmembrane protein 87A
GTGTTGGGGG	100	100	100	83.4008	86.9779	72.3022	90.9224	SLC45A2	Solute carrier family 45, member 2
AAAGCATTTT	100	100	100	83.3775	89.9525	80.6141	79.566	CAB39	Calcium binding protein 39
ATGGAGACTT	100	100	100	83.2863	76.7434	89.1635	83.952	CS	Citrate synthase
GTTTGCAAGT	100	100	100	83.1896	90.8921	75.5576	83.1191	EFTUD2	Elongation factor Tu GTP binding domain containing 2
GAGCCTTGGT	100	100	100	82.9514	71.7795	82.8378	94.2369	PPP1CA	Protein phosphatase 1, catalytic subunit, alpha isoform
GAGGATTCCA	100	100	100	82.8828	93.1545	76.9767	78.5171	PRMT5	Protein arginine methyltransferase 5
TTTGTGTCAC	100	100	100	82.8393	89.2036	79.7628	79.5515	CXXC5	CXXC finger 5
TGTCTGTGGT	100	100	100	82.8095	85.7137	94.2399	68.4749	BAT1	HLA-B associated transcript 1
GGGCCAACCC	100	100	100	82.7106	98.6351	88.5096	60.9872	MORC2	MORC family CW-type zinc finger 2
TCAAGAAACA	100	100	100	82.5726	89.2199	55.4408	103.057	DDX1	DEAD (Asp-Glu-Ala-Asp) box polypeptide 1
CACCTGTAAT	100	100	100	82.5401	59.354	108.404	79.8625		MRNA; cDNA DKFZp434L042 (from clone DKFZp434L042)
GAGAGTGTAC	100	100	100	82.4905	77.8939	59.3105	110.267	TIMM17A	Translocase of inner mitochondrial membrane 17 homolog A (yeast)
CTGTTTAAAC	100	100	100	82.4833	78.9699	79.2481	89.232	PPP4R1	Protein phosphatase 4, regulatory subunit 1
TCTACAAATA	100	100	100	82.3896	74.7267	74.2562	98.1859	LOC144871	Hypothetical protein LOC144871
GAAAGGTCTG	100	100	100	82.3687	93.6715	81.1658	72.2689	KDELR2	KDEL (Lys-Asp-Glu-Leu) endoplasmic reticulum protein retention receptor 2
AAGCCAGGAC	100	100	100	82.3566	103.368	82.4767	61.225	COPE	Coatomer protein complex, subunit epsilon
TGTTCCACTC	100	100	100	82.2939	88.1508	80.7893	77.9416	ENTPD6	Ectonucleoside triphosphate diphosphohydrolase 6 (putative function)
GGAGCACACA	100	100	100	82.2864	76.9928	88.1856	81.6808	FLJ31952	Likley ortholog of mouse schlafen 10
AGGATGTGGG	100	100	100	82.0318	90.7141	84.1268	71.2545	KIF1C	Kinesin family member 1C
CACCGGGTAG	100	100	100	82.025	84.7476	73.9571	87.3702	UPF1	UPF1 regulator of nonsense transcripts homolog (yeast)
TTGGGGAAAC	100	100	100	82.0234	115.86	69.1362	61.0743	BLVRA	Biliverdin reductase A
TGCTTCATCT	100	100	100	81.98	91.9836	69.7092	84.2472	RAN	RAN, member RAS oncogene family
AAGTTTCCAA	100	100	100	81.9773	86.4826	84.5132	74.9359	PPP4C	Protein phosphatase 4 (formerly X), catalytic subunit
GTATTCCCCT	100	100	100	81.9475	80.5001	72.6216	92.7207	PABPN1	Poly(A) binding protein, nuclear 1
AGGAAGGAAC	100	100	100	81.8604	85.4586	74.0233	86.0993	ERBB2	V-erb-b2 erythroblastic leukemia viral oncogene homolog 2, neuro/glioblastoma derived oncogene homolog (avian)
TTCTCTCCCC	100	100	100	81.8024	96.9044	79.7748	68.728	ANAPC13	Anaphase promoting complex subunit 13
ACAGAAGCCA	100	100	100	81.7924	65.6213	96.5662	83.1895	C9orf9	Chromosome 9 open reading frame 9
TAGATACTGT	100	100	100	81.7073	54.4497	83.3826	107.289	TBX1	T-box 1
TTATTAAAAA	100	100	100	81.6777	81.093	73.2431	90.6969	AUTS2	Autism susceptibility candidate 2
AAACACTCTT	100	100	100	81.6349	67.6366	80.6073	96.6609	ITIH5L	Inter-alpha (globulin) inhibitor H5-like
CCTTTCCTTT	100	100	100	81.5809	75.8813	78.7162	90.1451	GDI1	GDP dissociation inhibitor 1
AGAATAAAGA	100	100	100	81.4439	71.6769	70.6391	102.016	MORN3	MORN repeat containing 3
TTTTTGATCA	100	100	100	81.4175	80.8813	85.599	77.7721	CTNNB1	Catenin (cadherin-associated protein), beta 1, 88kDa
TTAGCCAGGA	100	100	100	81.3573	63.6872	78.8647	101.52	SLC25A32	Solute carrier family 25, member 32
TAATATAACA	100	100	100	81.3473	111.758	47.0057	85.2786	C10orf95	Chromosome 10 open reading frame 95
TAACTGGAGG	100	100	100	81.2895	72.9611	86.9675	83.9398	LENG8	Leukocyte receptor cluster (LRC) member 8
TTCAGTTGCT	100	100	100	81.1818	98.2756	67.3962	77.8737	ACP5	Acid phosphatase 5, tartrate resistant
AGGCATTTTA	100	100	100	81.1746	76.1191	57.4351	109.97	RPS15A	Ribosomal protein S15a
CAGTGTATAT	100	100	100	80.959	81.5192	79.737	81.6208	BRP44L	Brain protein 44-like
AAATAGGTTT	100	100	100	80.943	83.8867	66.0897	92.8525	PARK7	Parkinson disease (autosomal recessive, early onset) 7
GAAGATGCCT	100	100	100	80.8799	85.4278	72.398	84.8139	SLC35A2	Solute carrier family 35 (UDP-galactose transporter), member A2
GCCAGCCCAG	100	100	100	80.739	79.8095	89.6591	72.7484	TRIM28	Tripartite motif-containing 28
TCAATATTCT	100	100	100	80.5394	101.898	66.1331	73.5866	TPR	Translocated promoter region (to activated MET oncogene)
AAATAAAAGG	100	100	100	80.4673	70.7338	79.296	91.3722	CBWD1	COBW domain containing 1
ATAAATAAAT	100	100	100	80.2685	78.8531	66.4901	95.4623	BRWD2	Bromodomain and WD repeat domain containing 2
GCCTGCCTTT	100	100	100	80.2634	74.8312	80.9567	85.0022	LOC400566	Hypothetical gene supported by AK128660
GTGGGTTGGC	100	100	100	80.2384	71.4865	92.6527	76.576	ALDH2	Aldehyde dehydrogenase 2 family (mitochondrial)
GACATAAATC	100	100	100	80.2203	72.0194	81.2744	87.3671	TNIP1	TNFAIP3 interacting protein 1
TTTTGTAATT	100	100	100	80.1738	81.4019	66.6586	92.461	MBTPS1	Membrane-bound transcription factor peptidase, site 1
GCAAAGATTG	100	100	100	80.1687	80.1462	68.2097	92.15	SMG1	PI-3-kinase-related kinase SMG-1
ACTTGATTTG	100	100	100	80.063	92.6039	71.8421	75.7431	MOBKL2C	MOB1, Mps One Binder kinase activator-like 2C (yeast)
CAAGCAAAAT	100	100	100	80.0309	88.2144	76.6147	75.2635	NIFUN	NifU-like N-terminal domain containing
CACCATTCAG	100	100	100	79.9766	90.0902	69.7962	80.0433	TMEM30A	Transmembrane protein 30A
AAGAAACCTT	100	100	100	79.9604	83.7434	66.6815	89.4562	MRPS23	Mitochondrial ribosomal protein S23
CTTTTCAAGA	100	100	100	79.9136	79.2482	77.4291	83.0634	CD46	CD46 molecule, complement regulatory protein
TCTGCTTACA	100	100	100	79.832	82.3712	60.5599	96.565	RPL15	Ribosomal protein L15
ATAGAACTAA	100	100	100	79.7813	79.2027	62.7633	97.3778		CDNA clone IMAGE:30530513
TAAAAACTAC	100	100	100	79.777	75.6605	75.0583	88.6122	CCNT2	Cyclin T2
GTTGGTCTGT	100	100	100	79.7621	98.1936	85.3398	55.7528	KRTCAP2	Keratinocyte associated protein 2
GTTACAAACT	100	100	100	79.5091	94.6802	74.8067	69.0403	TOP2B	Topoisomerase (DNA) II beta 180kDa
TCAATAAATA	100	100	100	79.416	72.039	55.1512	111.058	BHLHB9	Basic helix-loop-helix domain containing, class B, 9
TTTACAAATA	100	100	100	79.3207	79.9158	71.0894	86.9568	FAM91A1	Family with sequence similarity 91, member A1
ATAAAGTAAC	100	100	100	79.2874	96.567	65.4221	75.8732	STRAP	Serine/threonine kinase receptor associated protein
AGCACTCACA	100	100	100	79.2868	82.4081	69.6551	85.7971	DNAH9	Dynein, axonemal, heavy polypeptide 9
TTAAACTCTA	100	100	100	79.2698	73.3371	68.6721	95.8003	CYP51A1	Cytochrome P450, family 51, subfamily A, polypeptide 1
GTGGACTGTC	100	100	100	79.1748	58.9907	88.7373	89.7965	RAB36	RAB36, member RAS oncogene family
CTGTGAGACC	100	100	100	79.1067	80.8373	86.1413	70.3414	FCGRT	Fc fragment of IgG, receptor, transporter, alpha
GGACTCTGAG	100	100	100	78.8334	63.9377	79.9583	92.6041	TTC18	Tetratricopeptide repeat domain 18
CTAATATTGT	100	100	100	78.8039	65.0629	63.6323	107.716	RGC32	Response gene to complement 32
CTCACTTCTT	100	100	100	78.7185	79.1187	71.3646	85.6723	SERBP1	SERPINE1 mRNA binding protein 1
TACACGTGAG	100	100	100	78.6046	102.819	73.8705	59.1242	LOC51255	Hypothetical protein LOC51255
GCAAGCCATT	100	100	100	78.5949	67.7781	80.7778	87.2288	DUOX1	Dual oxidase 1
ACTGGAGTTT	100	100	100	78.5451	81.8263	91.3682	62.4408	PAPOLA	Poly(A) polymerase alpha
CTATGTAAAT	100	100	100	78.5203	86.0689	66.568	82.9241	LMBRD1	LMBR1 domain containing 1
GCATTCTTCC	100	100	100	78.4922	61.7675	81.7541	91.9551	C1orf92	Chromosome 1 open reading frame 92
TTAAGAGGGG	100	100	100	78.4528	68.2946	65.6731	101.391	NASP	Nuclear autoantigenic sperm protein (histone-binding)
AATTCATAGG	100	100	100	78.3565	57.7375	59.0542	118.278	ITGA9	Integrin, alpha 9
GAAAACAAAG	100	100	100	78.2442	95.9177	68.0932	70.7215	KRT10	Keratin 10 (epidermolytic hyperkeratosis; keratosis palmaris et plantaris)
TTTTTAGAAT	100	100	100	78.2069	64.9862	56.9756	112.659	TST	Thiosulfate sulfurtransferase (rhodanese)
GGAGGCCGAG	100	100	100	78.1954	75.908	85.8563	72.822		Transcribed locus
CTATTCACTG	100	100	100	78.1818	88.1989	88.4883	57.858	KIAA1012	KIAA1012
CTCTGAGGTA	100	100	100	78.1408	47.6359	55.9533	130.833	PAK1	P21/Cdc42/Rac1-activated kinase 1 (STE20 homolog, yeast)
CTAAAAGGAG	100	100	100	78.0653	76.5683	68.7476	88.8798	SNRPE	Small nuclear ribonucleoprotein polypeptide E
TCAGAAGTTT	100	100	100	78.0434	84.329	73.6923	76.1088	MTDH	Metadherin
ATTTGTCCCA	100	100	100	78.0254	75.5658	96.893	61.6174	HMGA1	High mobility group AT-hook 1
GAGGCTCAAT	100	100	100	78.0148	93.5977	79.0246	61.4221	CBX3	Chromobox homolog 3 (HP1 gamma homolog, Drosophila)
TGTGAACACA	100	100	100	77.9919	67.8184	78.786	87.3711	IRF1	Interferon regulatory factor 1
AAGCTGAGTG	100	100	100	77.929	76.5604	78.8501	78.3765	HNRPM	Heterogeneous nuclear ribonucleoprotein M
TTGTGATTAA	100	100	100	77.9236	104.483	67.7376	61.5504	MASA	E-1 enzyme
AACAGAAGCA	100	100	100	77.7758	93.5857	73.0839	66.6578	HBII-276HG	HBII-276 host gene
TGCTGTGTGC	100	100	100	77.6742	87.4543	82.2955	63.2729	SEP15	15 kDa selenoprotein
TTCATTTGTC	100	100	100	77.5935	102.374	73.0926	57.3137	SLC20A1	Solute carrier family 20 (phosphate transporter), member 1
CTGGCCGGCC	100	100	100	77.5646	85.2195	71.4657	76.0085	TRIB3	Tribbles homolog 3 (Drosophila)
CCACTAATGG	100	100	100	77.4968	78.404	74.333	79.7534		Transcribed locus, strongly similar to XP_532198.2 PREDICTED: similar to SMT3 suppressor of mif two 3 homolog 2 isoform 5 [Canis familiaris]
TGGACACTCA	100	100	100	77.4935	62.8371	95.1581	74.4853	NCDN	Neurochondrin
CTTTGCTGTG	100	100	100	77.3391	75.7063	68.101	88.2102	TRIP12	Thyroid hormone receptor interactor 12
CTTGTATACA	100	100	100	77.1988	66.8333	67.3191	97.444	RHPN2	Rhophilin, Rho GTPase binding protein 2
GGCCCTGGTG	100	100	100	77.1555	62.7581	75.4056	93.3027	GAK	Cyclin G associated kinase
ACTGAGGTGC	100	100	100	77.0297	64.8301	70.4163	95.8428	FIBP	Fibroblast growth factor (acidic) intracellular binding protein
AATGTGAGTC	100	100	100	77.0121	79.1767	62.6718	89.1877	YWHAG	Tyrosine 3-monooxygenase/tryptophan 5-monooxygenase activation protein, gamma polypeptide
ACAGGGTGAC	100	100	100	77.0078	96.2389	69.779	65.0054	EDF1	Endothelial differentiation-related factor 1
CTGCTGCACT	100	100	100	76.8954	126.398	54.4862	49.8015	GSR	Glutathione reductase
TTCCACTAAC	100	100	100	76.7081	79.576	83.6632	66.8851	PLEC1	Plectin 1, intermediate filament binding protein 500kDa
ACCAGCTCCC	100	100	100	76.6671	100.787	63.4186	65.7959	CYBASC3	Cytochrome b, ascorbate dependent 3
GTTTGGCAGT	100	100	100	76.5467	77.5257	74.0313	78.0831	CDV3	CDV3 homolog (mouse)
CACTGTGTTG	100	100	100	76.5283	90.8394	75.9665	62.7789	SUMF1	Sulfatase modifying factor 1
ACTTTTTAAA	100	100	100	76.5259	52.1481	100.335	77.0946		Transcribed locus
TTTGTTTTTA	100	100	100	76.2898	83.7682	72.4611	72.6402	P4HA2	Procollagen-proline, 2-oxoglutarate 4-dioxygenase (proline 4-hydroxylase), alpha polypeptide II
GGGAGTAATA	100	100	100	76.2757	49.869	66.4776	112.48	PTPRA	Protein tyrosine phosphatase, receptor type, A
TTACGAGGAA	100	100	100	75.7289	87.0714	60.8718	79.2436	SEC13L1	SEC13-like 1 (S. cerevisiae)
GTGAAAAAAA	100	100	100	75.5844	102.397	66.9146	57.442	TM4SF19	Transmembrane 4 L six family member 19
GAGAGGTTGA	100	100	100	75.5835	65.9745	80.7693	80.0065	PNMA1	Paraneoplastic antigen MA1
ATTTTTTCAA	100	100	100	75.441	64.7145	81.2986	80.31	PAPSS1	3'-phosphoadenosine 5'-phosphosulfate synthase 1
CAGTTACAAA	100	100	100	75.3624	87.2041	62.5614	76.3216	RYBP	RING1 and YY1 binding protein
GGAAGCCCAC	100	100	100	75.332	65.9058	81.2342	78.856	ST5	Suppression of tumorigenicity 5
CAGTGAACAA	100	100	100	75.3288	77.6663	63.6913	84.6287	FAM96B	Family with sequence similarity 96, member B
GCAAGACCCT	100	100	100	75.2585	67.2279	75.2701	83.2776	FLJ32675	Hypothetical protein FLJ32675
CGAGGGGCCA	100	100	100	75.1363	63.8866	78.7987	82.7236	ACTN4	Actinin, alpha 4
ACCTTTTCAA	100	100	100	75.0172	74.1832	97.3199	53.5486
TTGAAATATA	100	100	100	74.9789	64.093	65.6535	95.1902	KIAA1377	KIAA1377
GAATCTGGAG	100	100	100	74.9296	90.1382	73.3556	61.2951	LTB4DH	Leukotriene B4 12-hydroxydehydrogenase
TTAATAAAAT	100	100	100	74.8374	82.1124	71.7888	70.6112	GSPT1	G1 to S phase transition 1
CAGACTATGT	100	100	100	74.8321	80.0983	66.5393	77.8589	ARF6	ADP-ribosylation factor 6
TAATTAAAAG	100	100	100	74.7571	102.33	57.964	63.9775	CDC14B	CDC14 cell division cycle 14 homolog B (S. cerevisiae)
AGGGAAAGAG	100	100	100	74.716	71.2294	63.2374	89.6813	BUD31	BUD31 homolog (yeast)
AAGAGACATA	100	100	100	74.698	73.74	58.9644	91.3897	TTRAP	TRAF and TNF receptor associated protein
TCTGGTAAAA	100	100	100	74.6713	92.2132	65.1318	66.6688	C11orf49	Chromosome 11 open reading frame 49
GTTGCATCCC	100	100	100	74.6651	79.9602	61.8155	82.2195	AP2A2	Adaptor-related protein complex 2, alpha 2 subunit
GGATAAATGC	100	100	100	74.6634	78.2629	75.6246	70.1027	NUP153	Nucleoporin 153kDa
TGACTCTTCT	100	100	100	74.6158	54.1868	79.1052	90.5555	FHAD1	Forkhead-associated (FHA) phosphopeptide binding domain 1
TAACTGTCTT	100	100	100	74.576	83.1916	71.2863	69.25	C6orf115	Chromosome 6 open reading frame 115
TAAAATATGT	100	100	100	74.4676	78.6773	56.6369	88.0885	CDK7	Cyclin-dependent kinase 7 (MO15 homolog, Xenopus laevis, cdk-activating kinase)
GCTGTCATCA	100	100	100	74.3459	73.3067	71.0682	78.6629	PSMC1	Proteasome (prosome, macropain) 26S subunit, ATPase, 1
GTTAAATAAG	100	100	100	74.3007	71.5384	70.2738	81.09
GCCTGGCCAT	100	100	100	74.1803	79.2736	74.3295	68.9378	PRR13	Proline rich 13
GCTTTACTTT	100	100	100	74.172	89.8166	69.7243	62.9751	STT3A	STT3, subunit of the oligosaccharyltransferase complex, homolog A (S. cerevisiae)
CTCAATAAAT	100	100	100	74.1615	60.9537	70.2953	91.2356	PRMT2	Protein arginine methyltransferase 2
GTCACACCAC	100	100	100	73.8903	86.0378	79.3328	56.3003	DTWD2	DTW domain containing 2
TTTTCTGCAT	100	100	100	73.8334	92.5909	67.3899	61.5193	PAFAH1B1	Platelet-activating factor acetylhydrolase, isoform Ib, alpha subunit 45kDa
TATGGGGAAG	100	100	100	73.8333	62.8292	85.9469	72.7239	TncRNA	Trophoblast-derived noncoding RNA
CAGAAATGAA	100	100	100	73.8307	63.0274	48.4613	110.003	SUMO1	SMT3 suppressor of mif two 3 homolog 1 (yeast)
TGCAGAAGTA	100	100	100	73.747	62.4248	76.9623	81.8538	AP3M2	Adaptor-related protein complex 3, mu 2 subunit
GACACGCGGC	100	100	100	73.6583	66.8088	64.3455	89.8206	TEKT2	Tektin 2 (testicular)
GAAGGCATCC	100	100	100	73.5071	71.2273	63.4756	85.8185	PSMC3	Proteasome (prosome, macropain) 26S subunit, ATPase, 3
AACAGCTTTA	100	100	100	73.4814	68.166	67.4522	84.8262	C8orf40	Chromosome 8 open reading frame 40
TAAAATTTGT	100	100	100	73.3987	80.0858	67.5884	72.522	EIF4B	Eukaryotic translation initiation factor 4B
GATAGGAATA	100	100	100	73.3567	70.5621	66.5909	82.9172	SSBP2	Single-stranded DNA binding protein 2
AGGATTAAAA	100	100	100	73.2841	70.4787	68.2401	81.1334	PPCS	Phosphopantothenoylcysteine synthetase
AAACACCAAA	100	100	100	73.2316	80.6367	60.8892	78.1689	MAP7	Microtubule-associated protein 7
CATCTTCACC	100	100	100	73.2282	86.3308	50.3618	82.992	RPS25	Ribosomal protein S25
TGTCCTGGTT	100	100	100	73.212	93.8219	78.1446	47.6696	CDKN1A	Cyclin-dependent kinase inhibitor 1A (p21, Cip1)
TTTGTTGCTT	100	100	100	73.1864	88.2477	59.164	72.1475	IQWD1	IQ motif and WD repeats 1
GCCCGTGCCA	100	100	100	73.0807	83.6003	66.404	69.2378	C12orf10	Chromosome 12 open reading frame 10
GGGCCCTTCC	100	100	100	72.9902	77.4934	60.4302	81.047	TRPC4AP	Transient receptor potential cation channel, subfamily C, member 4 associated protein
GCACTCCAGC	100	100	100	72.9778	37.1214	100.151	81.6611	TNFAIP8	Tumor necrosis factor, alpha-induced protein 8
ACATCATACT	100	100	100	72.921	74.5374	87.0503	57.1753	IPO4	Importin 4
GTGAAATCCT	100	100	100	72.8722	64.0704	95.0249	59.5214	LIAS	Lipoic acid synthetase
TCCATCCCTT	100	100	100	72.8688	79.4154	71.3349	67.8561	REXO2	REX2, RNA exonuclease 2 homolog (S. cerevisiae)
GCCCCTCCGG	100	100	100	72.7981	87.7091	63.3797	67.3055	CHCHD2	Coiled-coil-helix-coiled-coil-helix domain containing 2
TGAAATCTTC	100	100	100	72.7421	68.9242	73.6821	75.6201	DRAP1	DR1-associated protein 1 (negative cofactor 2 alpha)
CTTCTGTTTT	100	100	100	72.6852	85.4167	63.2741	69.3648	STAB1	Stabilin 1
CAAAGACAAT	100	100	100	72.6248	64.7944	67.1633	85.9166	ZNF706	Zinc finger protein 706
TTTTGTGTGC	100	100	100	72.6225	54.1299	73.7581	89.9795	TMEM67	Transmembrane protein 67
TCTGTTGAGT	100	100	100	72.6086	62.2215	65.8122	89.7921	RP11-145H9.1	Hypothetical protein LOC340156
GCCTTGATGA	100	100	100	72.4095	60.9352	68.1255	88.1677	CD47	CD47 molecule
GTCTGAGCTC	100	100	100	72.4072	71.6202	56.573	89.0283	DERL3	Der1-like domain family, member 3
TGTGGGAACC	100	100	100	72.3609	77.0943	71.3419	68.6466	SMAP1L	Stromal membrane-associated protein 1-like
TGAATGTATT	100	100	100	72.3149	76.1958	72.2452	68.5038		Transcribed locus
TAGTTTGTGG	100	100	100	72.2912	73.1674	65.9341	77.7721	MSH2	MutS homolog 2, colon cancer, nonpolyposis type 1 (E. coli)
GCAACAGCAA	100	100	100	72.2797	67.0307	60.3077	89.5009	SEC61G	Sec61 gamma subunit
AATTTGCAAC	100	100	100	72.2788	67.1591	85.225	64.4523	H2AFY	H2A histone family, member Y
ATTCAGCACC	100	100	100	72.2629	78.9975	64.061	73.7303	SPCS1	Signal peptidase complex subunit 1 homolog (S. cerevisiae)
AGCCCAGGAG	100	100	100	72.1993	51.9409	83.7261	80.931	NDUFC2	NADH dehydrogenase (ubiquinone) 1, subcomplex unknown, 2, 14.5kDa
CATTCCAGAG	100	100	100	72.1613	71.9344	59.913	84.6365	MTX1	Metaxin 1
AGTGAGGGGA	100	100	100	72.0313	53.5059	63.6392	98.9487	WWC1	WW, C2 and coiled-coil domain containing 1
GTGTCTCGCA	100	100	100	71.993	83.1032	68.857	64.0187	ANXA11	Annexin A11
GAATCGGTTA	100	100	100	71.961	73.1991	72.4406	70.2433	C1orf108	Chromosome 1 open reading frame 108
TGTAGAAAAA	100	100	100	71.9139	75.3351	69.9696	70.4369	TUBB2B	Tubulin, beta 2B
TTGTCCTCTG	100	100	100	71.8835	93.2579	65.4993	56.8933	VPS35	Vacuolar protein sorting 35 (yeast)
ATGGCAAGGG	100	100	100	71.6811	80.6473	56.2012	78.1947	C17orf76	Chromosome 17 open reading frame 76
TACCTTCCTT	100	100	100	71.6652	69.5232	69.1474	76.3251	POFUT2	Protein O-fucosyltransferase 2
ATGATGAAAG	100	100	100	71.3658	60.5909	67.3055	86.2009	DGKH	Diacylglycerol kinase, eta
ACATCGTAGG	100	100	100	71.3093	60.0014	83.1637	70.7627	APH1A	Anterior pharynx defective 1 homolog A (C. elegans)
GGATTTTATT	100	100	100	71.2936	69.3343	69.0464	75.5	TTC25	Tetratricopeptide repeat domain 25
AAGGTAATGC	100	100	100	71.2889	85.8242	64.5186	63.5238	NOLA2	Nucleolar protein family A, member 2 (H/ACA small nucleolar RNPs)
TGGCAGCTTT	100	100	100	71.2296	78.5195	64.4902	70.6791	WDR50	WD repeat domain 50
TATTATTAAA	100	100	100	71.2188	61.1351	72.3476	80.1738	RAB20	RAB20, member RAS oncogene family
GAAATACGTA	100	100	100	71.1968	53.8782	68.5077	91.2045
ACAGTCTTGC	100	100	100	71.1781	75.5067	54.8859	83.1418	SPCS2	Signal peptidase complex subunit 2 homolog (S. cerevisiae)
TGCCCAACAC	100	100	100	71.1105	81.801	66.6054	64.9252	BRI3	Brain protein I3
GATCCCAACT	100	100	100	71.058	45.932	77.4101	89.832	MT2A	Metallothionein 2A
TTTCTGGAGG	100	100	100	71.0209	64.7277	68.0831	80.2518	SIPA1L3	Signal-induced proliferation-associated 1 like 3
TCCACGCACC	100	100	100	70.995	78.6877	69.5061	64.7913	FBXW5	F-box and WD-40 domain protein 5
TGACTTTTCT	100	100	100	70.9138	88.5382	74.5157	49.6877	ZNF207	Zinc finger protein 207
AAGCACTGTT	100	100	100	70.9033	57.2685	64.0962	91.3451	LETMD1	LETM1 domain containing 1
ACTGTAATCC	100	100	100	70.8722	63.4523	84.4164	64.7479	C6orf97	Chromosome 6 open reading frame 97
TCGTTGTTTA	100	100	100	70.8489	87.565	62.2329	62.7487	LCMT1	Leucine carboxyl methyltransferase 1
TACACTGCTT	100	100	100	70.8439	67.744	62.499	82.2887	UBE2Q1	Ubiquitin-conjugating enzyme E2Q (putative) 1
TCTGTCCTCA	100	100	100	70.8172	81.1571	67.3729	63.9215	PTPRF	Protein tyrosine phosphatase, receptor type, F
AGAAGCTCCA	100	100	100	70.79	51.5014	61.2265	99.642	RGS22	Regulator of G-protein signalling 22
ATCTCAACTT	100	100	100	70.7796	83.7582	56.3953	72.1852		Transcribed locus, moderately similar to NP_055301.1 neuronal thread protein AD7c-NTP [Homo sapiens]
GCAGTGCCAC	100	100	100	70.776	57.9679	72.5799	81.7802	SRD5A2L	Steroid 5 alpha-reductase 2-like
TTACTTCAAC	100	100	100	70.7655	72.1372	70.8091	69.3503	C1orf58	Chromosome 1 open reading frame 58
AGGTGTCTTT	100	100	100	70.755	70.946	71.826	69.4931	DTX4	Deltex 4 homolog (Drosophila)
GGTGAAGAGG	100	100	100	70.7012	65.3201	79.9028	66.8807	SPINT1	Serine peptidase inhibitor, Kunitz type 1
TCAACCTTAT	100	100	100	70.6839	58.0169	60.6251	93.4096	ICK	Intestinal cell (MAK-like) kinase
CGCCTGTAGT	100	100	100	70.6771	61.4648	91.2505	59.316	MGC4562	Hypothetical protein MGC4562
GAGGCGAAGT	100	100	100	70.6194	62.9051	68.1337	80.8194	LOC283152	Hypothetical protein LOC283152
TCGAAGAACC	100	100	100	70.5553	87.1821	65.1086	59.3751	CD63	CD63 molecule
CCACTGCACC	100	100	100	70.4315	56.2812	89.6178	65.3957	CHST5	Carbohydrate (N-acetylglucosamine 6-O) sulfotransferase 5
CTGCTAGGAA	100	100	100	70.4244	82.4111	73.1396	55.7226	TRAM1	Translocation associated membrane protein 1
TACCCCTGAA	100	100	100	70.3755	63.0176	76.5588	71.5501	ALPK1	Alpha-kinase 1
GATGAGCGGC	100	100	100	70.3661	75.5776	59.4856	76.0352	PGEA1	PKD2 interactor, golgi and endoplasmic reticulum associated 1
CACAGGCAAA	100	100	100	70.3616	76.1707	77.8535	57.0606	BZW1	Basic leucine zipper and W2 domains 1
AAGGACCTTT	100	100	100	70.2681	62.7637	76.3914	71.6491	SH3BGRL3	SH3 domain binding glutamic acid-rich protein like 3
AGGAATGTTA	100	100	100	70.2264	77.6717	67.5203	65.4872	HSP90B1	Heat shock protein 90kDa beta (Grp94), member 1
TAACAGTTGT	100	100	100	70.1411	71.2937	51.8375	87.2923	CANX	Calnexin
TCTGTTATTG	100	100	100	70.0157	68.1651	56.9513	84.9308	LOC148413	Hypothetical protein LOC148413
ACGGTGATGT	100	100	100	69.9373	71.2285	68.017	70.5665	P117	Hypothetical protein P117
GTGCCTAGGA	100	100	100	69.9361	71.2719	74.1064	64.43	C6orf106	Chromosome 6 open reading frame 106
GGGGGTGGAT	100	100	100	69.8922	91.9762	64.1494	53.5508	FASTK	Fas-activated serine/threonine kinase
GTCCCGGGCA	100	100	100	69.8602	50.0346	63.0808	96.4651	ACSS1	Acyl-CoA synthetase short-chain family member 1
AGCCCTCCCT	100	100	100	69.813	75.2641	78.849	55.3258	RALY	RNA binding protein, autoantigenic (hnRNP-associated with lethal yellow homolog (mouse))
TCAGTTCTTG	100	100	100	69.7939	80.8019	76.5406	52.039	HNRPU	Heterogeneous nuclear ribonucleoprotein U (scaffold attachment factor A)
GGCACAGTAA	100	100	100	69.7155	58.8401	77.3304	72.9761	CUEDC2	CUE domain containing 2
TAACCTGCTA	100	100	100	69.6521	53.6171	67.8731	87.4662	CUL1	Cullin 1
AAACCAGAGG	100	100	100	69.6425	58.2621	61.6759	88.9893	LRMP	Lymphoid-restricted membrane protein
TGGATCCTCG	100	100	100	69.6123	72.0104	73.54	63.2864	ZDHHC4	Zinc finger, DHHC-type containing 4
GCCACGTGGA	100	100	100	69.5103	65.7041	70.3304	72.4965	VILL	Villin-like
CGGCTGGTGA	100	100	100	69.4679	76.5695	87.4245	44.4099	PSMB1	Proteasome (prosome, macropain) subunit, beta type, 1
GCTTTTCCTG	100	100	100	69.4608	65.7509	61.0577	81.5739	FLJ13910	Hypothetical protein FLJ13910
ATGAAATTAA	100	100	100	69.4498	71.3643	67.6182	69.367	TANK	TRAF family member-associated NFKB activator
AAAAGATACT	100	100	100	69.4485	82.8112	62.0385	63.4958	CITED2	Cbp/p300-interacting transactivator, with Glu/Asp-rich carboxy-terminal domain, 2
CAAACCTTTA	100	100	100	69.4237	71.1765	61.3652	75.7295	LSM14B	LSM14 homolog B (SCD6, S. cerevisiae)
TGAGGCCAGG	100	100	100	69.4138	72.7003	85.4332	50.1081	SSRP1	Structure specific recognition protein 1
TGAGGCCTCT	100	100	100	69.3933	72.0033	63.4233	72.7531	C9orf86	Chromosome 9 open reading frame 86
AGGGAAAAAA	100	100	100	69.3098	89.9472	61.1156	56.8665	SPINK5	Serine peptidase inhibitor, Kazal type 5
TGCTGGGTGG	100	100	100	69.3087	62.655	64.0116	81.2595	NDUFB8	NADH dehydrogenase (ubiquinone) 1 beta subcomplex, 8, 19kDa
GAGAGCCTGC	100	100	100	69.2523	62.3646	77.5205	67.8718	C11orf66	Chromosome 11 open reading frame 66
TTGTTCTTTG	100	100	100	69.1907	74.4102	62.5398	70.6222	PPP2CA	Protein phosphatase 2 (formerly 2A), catalytic subunit, alpha isoform
TTGGCAACAT	100	100	100	68.9079	83.3712	62.1824	61.1703	CMPK	Cytidylate kinase
AAAATCAAAT	100	100	100	68.8833	77.4609	73.4348	55.7541	IRAK4	Interleukin-1 receptor-associated kinase 4
GTGGTTCATT	100	100	100	68.8335	65.3403	62.4867	78.6734	CHST5	Carbohydrate (N-acetylglucosamine 6-O) sulfotransferase 5
TGTGAAGATT	100	100	100	68.7964	71.122	75.3123	59.955	JRK	Jerky homolog (mouse)
ATAAATTTAT	100	100	100	68.7168	70.7295	50.6075	84.8135	KCNE3	Potassium voltage-gated channel, Isk-related family, member 3
TATGTATGTT	100	100	100	68.6977	73.1966	71.7252	61.1712	CSNK1A1	Casein kinase 1, alpha 1
GTAGCAGGTG	100	100	100	68.4104	57.6295	75.3437	72.2579	M6PRBP1	Mannose-6-phosphate receptor binding protein 1
TGAATGTTCT	100	100	100	68.3481	54.2204	65.3334	85.4906	SIX2	Sine oculis homeobox homolog 2 (Drosophila)
TGATTAGATA	100	100	100	68.3157	62.4616	61.2088	81.2766	C15orf26	Chromosome 15 open reading frame 26
GACCCCTGTC	100	100	100	68.2464	63.2807	63.6317	77.8268	TMED10	Transmembrane emp24-like trafficking protein 10 (yeast)
CATTCACCAT	100	100	100	68.2246	70.4519	71.2145	63.0075	PTOV1	Prostate tumor overexpressed gene 1
TGAATACTAC	100	100	100	68.2174	68.1739	86.087	50.3914	SHMT1	Serine hydroxymethyltransferase 1 (soluble)
CTCCACAAAT	100	100	100	68.1142	74.1805	64.1267	66.0355	ATP5J2	ATP synthase, H+ transporting, mitochondrial F0 complex, subunit F2
CTCTGTAATT	100	100	100	68.0549	77.7403	53.9681	72.4563	RAB11A	RAB11A, member RAS oncogene family
CAGCATCTAA	100	100	100	67.9392	63.0638	68.3668	72.3871	C20orf24	Chromosome 20 open reading frame 24
GCTCTCCCCC	100	100	100	67.8646	74.1172	65.3405	64.136	NR1H2	Nuclear receptor subfamily 1, group H, member 2
GTTGTGATGT	100	100	100	67.8209	69.3001	76.675	57.4876	EWSR1	Ewing sarcoma breakpoint region 1
TGTGGAAACC	100	100	100	67.7143	67.655	68.5892	66.8986	PIM2	Pim-2 oncogene
CTCCTGAAGG	100	100	100	67.6611	62.2132	66.2957	74.4743	UBE2E3	Ubiquitin-conjugating enzyme E2E 3 (UBC4/5 homolog, yeast)
CTTTCTTCCC	100	100	100	67.5972	58.5387	54.8546	89.3984	ZFP36L1	Zinc finger protein 36, C3H type-like 1
AACATAAATT	100	100	100	67.4622	78.5021	65.3399	58.5448	CPXCR1	CPX chromosome region, candidate 1
ATGTACTCTG	100	100	100	67.3771	55.8733	78.2448	68.0133	IMPDH2	IMP (inosine monophosphate) dehydrogenase 2
TAGAAACCAG	100	100	100	67.3477	61.4469	74.068	66.5282		Transcribed locus, strongly similar to NP_001830.1 calponin 3; calponin, acidic [Homo sapiens]
TCACTTTCTT	100	100	100	67.3111	67.2527	57.5737	77.1068	TAF6	TAF6 RNA polymerase II, TATA box binding protein (TBP)-associated factor, 80kDa
CTTCAAACAA	100	100	100	67.2343	78.146	57.8288	65.728	WDR51B	WD repeat domain 51B
GGAATATGCA	100	100	100	67.1967	80.729	64.8161	56.045	C20orf155	Chromosome 20 open reading frame 155
GGGAGGGAAG	100	100	100	67.1806	70.6568	76.7888	54.0961	BRD2	Bromodomain containing 2
AACCCAAAAA	100	100	100	66.9163	79.5502	56.3764	64.8224	FXYD3	FXYD domain containing ion transport regulator 3
TTTAATAAAC	100	100	100	66.9155	52.3268	76.8226	71.597	SYNGAP1	Synaptic Ras GTPase activating protein 1 homolog (rat)
GGCCGCCCTC	100	100	100	66.8866	58.975	64.1814	77.5032	C20orf96	Chromosome 20 open reading frame 96
CTTTGATCAG	100	100	100	66.8642	71.2571	64.7204	64.6152
TATGCGTTTG	100	100	100	66.8334	62.0692	64.7989	73.6322	ZNF655	Zinc finger protein 655
TGCTTTCAAA	100	100	100	66.8027	82.0194	70.41	47.9788	SPINT2	Serine peptidase inhibitor, Kunitz type, 2
GCCTTGGTCT	100	100	100	66.7832	98.2571	61.4654	40.6269	GMPR2	Guanosine monophosphate reductase 2
CTGCTTAAGG	100	100	100	66.744	56.8265	71.0998	72.3056	ZDHHC16	Zinc finger, DHHC-type containing 16
TATTTCACCG	100	100	100	66.7201	63.4878	79.6219	57.0505	ARHGAP1	Rho GTPase activating protein 1
CCCTGCCTTG	100	100	100	66.7	45.5113	74.2502	80.3385	MDK	Midkine (neurite growth-promoting factor 2)
AGCCTGGACA	100	100	100	66.6303	57.6668	71.605	70.6191	RNH1	Ribonuclease/angiogenin inhibitor 1
GAGATGACTC	100	100	100	66.586	79.2821	58.5865	61.8894	ST6GALNAC2	ST6 (alpha-N-acetyl-neuraminyl-2,3-beta-galactosyl-1,3)-N-acetylgalactosaminide alpha-2,6-sialyltransferase 2
GTGGCGTGTG	100	100	100	66.5708	48.5161	89.4786	61.7177	SPATS2	Spermatogenesis associated, serine-rich 2
TAAGACTTTG	100	100	100	66.5457	62.7313	59.3008	77.6048	CSNK1G2	Casein kinase 1, gamma 2
TTCTGTGTAT	100	100	100	66.5233	65.6957	50.6814	83.1926	FUSIP1	FUS interacting protein (serine/arginine-rich) 1
TCTTAAAAAA	100	100	100	66.4708	71.4357	63.3514	64.6253	LDLRAD3	Low density lipoprotein receptor class A domain containing 3
AAACAAATCA	100	100	100	66.3002	65.0142	60.2586	73.6278		CDNA clone IMAGE:6049242
ATTTACAAGA	100	100	100	66.2909	74.68	51.8935	72.2991	KCTD11	Potassium channel tetramerisation domain containing 11
ATCCACATCG	100	100	100	66.2731	66.1678	68.3963	64.2552	EIF3S6IP	Eukaryotic translation initiation factor 3, subunit 6 interacting protein
GCTGCCCTTG	100	100	100	66.2397	82.4555	69.9651	46.2984	TUBA6	Tubulin, alpha 6
CTTGGGATGT	100	100	100	66.193	66.1292	64.8754	67.5744	ERP29	Endoplasmic reticulum protein 29
TGGTCCCTCT	100	100	100	66.1073	73.8838	55.9229	68.5152	PPP1R7	Protein phosphatase 1, regulatory subunit 7
CATCCTGCTG	100	100	100	66.0702	80.8928	63.4425	53.8754	PSMD2	Proteasome (prosome, macropain) 26S subunit, non-ATPase, 2
GTGTGAAATA	100	100	100	65.9788	66.7619	60.2899	70.8845	RANBP2	RAN binding protein 2
ACTTTAACAG	100	100	100	65.769	73.4945	53.8404	69.9722	CELSR1	Cadherin, EGF LAG seven-pass G-type receptor 1 (flamingo homolog, Drosophila)
CAAGCCCTGC	100	100	100	65.7656	68.8742	56.9127	71.5098	C16orf34	Chromosome 16 open reading frame 34
ACTTTAACTG	100	100	100	65.562	54.5853	66.1716	75.9292	LOC146177	Hypothetical protein LOC146177
AGGGCTACTT	100	100	100	65.5098	61.8944	70.4025	64.2325	CNKSR1	Connector enhancer of kinase suppressor of Ras 1
GCATCTGTTT	100	100	100	65.4061	52.7236	60.7101	82.7845	ELOVL5	ELOVL family member 5, elongation of long chain fatty acids (FEN1/Elo2, SUR4/Elo3-like, yeast)
GCTTTCTCAC	100	100	100	65.4043	63.682	84.2398	48.291	QKI	Quaking homolog, KH domain RNA binding (mouse)
CTCATATGTT	100	100	100	65.3702	68.2867	57.4716	70.3524	YAP1	Yes-associated protein 1, 65kDa
TGATGTGATC	100	100	100	65.1832	62.3498	60.7447	72.455	BECN1	Beclin 1 (coiled-coil, myosin-like BCL2 interacting protein)
CGATATTCCC	100	100	100	65.0932	89.8949	49.7154	55.6692	STRA13	Stimulated by retinoic acid 13 homolog (mouse)
CCCGGGAGCG	100	100	100	64.8397	60.4582	66.4589	67.602	PDLIM1	PDZ and LIM domain 1 (elfin)
TGCAAAAAAA	100	100	100	64.8099	60.1664	78.7938	55.4695	FLJ10986	Hypothetical protein FLJ10986
CTGTTCATCT	100	100	100	64.7472	72.5396	51.9971	69.705	GFM2	G elongation factor, mitochondrial 2
GGCAACAAGA	100	100	100	64.5116	47.3604	60.3984	85.7761	GPC3	Glypican 3
GTTGAAACTC	100	100	100	64.4906	69.0726	63.035	61.3643	DDX17	DEAD (Asp-Glu-Ala-Asp) box polypeptide 17
TACTGCTCGG	100	100	100	64.4533	43.0369	88.8184	61.5045	SLMAP	Sarcolemma associated protein
CGCATTAAAG	100	100	100	64.4465	72.6595	64.9136	55.7664	C1orf86	Chromosome 1 open reading frame 86
CTGAGCTGTA	100	100	100	64.4149	72.4107	68.0979	52.7362	WDR6	WD repeat domain 6
CTTCGAAACT	100	100	100	64.3703	69.8342	55.4741	67.8026	NDUFV2	NADH dehydrogenase (ubiquinone) flavoprotein 2, 24kDa
TACATTTCAA	100	100	100	64.3593	50.0683	80.6287	62.3808	PCSK5	Proprotein convertase subtilisin/kexin type 5
TACTGAAAAT	100	100	100	64.3318	83.1152	54.4831	55.3972	TUSC3	Tumor suppressor candidate 3
TAGGAGATTT	100	100	100	64.3077	74.5127	53.685	64.7256	STIM1	Stromal interaction molecule 1
GTGTAAATGG	100	100	100	64.2396	79.2293	61.6588	51.8306	DERL2	Der1-like domain family, member 2
AACGAGGAAT	100	100	100	64.008	49.9659	71.6756	70.3826	SERF2	Small EDRK-rich factor 2
TGACCCCACT	100	100	100	63.9309	51.18	81.0435	59.5692	DNAI1	Dynein, axonemal, intermediate polypeptide 1
CTGACCCCCT	100	100	100	63.9145	69.2198	64.5422	57.9816	B3GAT3	Beta-1,3-glucuronyltransferase 3 (glucuronosyltransferase I)
ACTGCTTGCC	100	100	100	63.9114	81.2288	53.4979	57.0075	MAT2A	Methionine adenosyltransferase II, alpha
ATGATGGAAA	100	100	100	63.891	76.2353	62.0677	53.37	ITFG1	Integrin alpha FG-GAP repeat containing 1
CAATAAAACA	100	100	100	63.8162	82.6649	62.4975	46.2861	SAR1B	SAR1 gene homolog B (S. cerevisiae)
GACTCTGGGA	100	100	100	63.767	72.3082	57.5585	61.4344	CRR9	Cisplatin resistance related protein CRR9p
TCGCCGCGAC	100	100	100	63.7245	97.7864	48.2993	45.0879	RPL37A	Ribosomal protein L37a
CTGGGACTGA	100	100	100	63.6447	71.1787	52.848	66.9075	LSM4	LSM4 homolog, U6 small nuclear RNA associated (S. cerevisiae)
CCTGAGCCCG	100	100	100	63.643	76.093	74.1643	40.6716	VPS28	Vacuolar protein sorting 28 (yeast)
CAGTGTTGGG	100	100	100	63.5609	68.9054	66.2353	55.5422	SPG7	Spastic paraplegia 7, paraplegin (pure and complicated autosomal recessive)
GGCTTACAAG	100	100	100	63.5331	55.0783	60.5093	75.0117	KIAA0423	KIAA0423
TTTTTAAAAA	100	100	100	63.4488	61.644	73.2049	55.4975	ANXA4	Annexin A4
CTGTGCATTT	100	100	100	63.2074	77.5075	60.6095	51.5051	NONO	Non-POU domain containing, octamer-binding
GAAATTCAAA	100	100	100	63.1996	68.1213	53.5517	67.9256	C10orf57	Chromosome 10 open reading frame 57
GGGCTGGGCC	100	100	100	63.1955	82.5088	63.0616	44.0162	PGLS	6-phosphogluconolactonase
AGATAACACA	100	100	100	63.1279	51.5022	54.0233	83.8583	RERE	Arginine-glutamic acid dipeptide (RE) repeats
ACATAAGATC	100	100	100	63.114	58.5412	58.0076	72.7931	TMCO1	Transmembrane and coiled-coil domains 1
AGAAATCACT	100	100	100	63.0775	62.1293	69.1918	57.9115	HADHSC	L-3-hydroxyacyl-Coenzyme A dehydrogenase, short chain
TAAATCTGAA	100	100	100	62.9758	73.6962	45.2173	70.0138
ATATTGTCAA	100	100	100	62.9273	58.8659	74.3372	55.579	CDC42EP4	CDC42 effector protein (Rho GTPase binding) 4
GCGAAACCTC	100	100	100	62.9055	58.8336	81.609	48.274	TXNL2	Thioredoxin-like 2
ATTGGCTTAA	100	100	100	62.8841	73.623	59.0982	55.9311	PHB	Prohibitin
GCTACAGGTA	100	100	100	62.8306	73.1457	65.577	49.7691	FLJ31951	Hypothetical protein FLJ31951
TTCTCTCTGT	100	100	100	62.7546	67.7518	57.9161	62.5958	ARF5	ADP-ribosylation factor 5
TCAGAGATGA	100	100	100	62.7381	57.1779	50.846	80.1904	STXBP2	Syntaxin binding protein 2
TGGAGAGCAA	100	100	100	62.7045	71.6944	58.066	58.3529	AHCYL1	S-adenosylhomocysteine hydrolase-like 1
TGGAGGCCAG	100	100	100	62.6534	67.5788	71.9913	48.39	SMARCD2	SWI/SNF related, matrix associated, actin dependent regulator of chromatin, subfamily d, member 2
AGGAGCTGCT	100	100	100	62.6478	69.0358	60.0264	58.8811	NDUFS8	NADH dehydrogenase (ubiquinone) Fe-S protein 8, 23kDa (NADH-coenzyme Q reductase)
GTGATCTCCG	100	100	100	62.6335	52.225	63.8756	71.7998	DNAJC5	DnaJ (Hsp40) homolog, subfamily C, member 5
TAAATGGATA	100	100	100	62.6302	47.8454	62.8648	77.1804	RP11-479E16.1	Hypothetical protein FLJ31204
ATTTTGTGTC	100	100	100	62.5162	63.7798	62.4347	61.3341	AP3D1	Adaptor-related protein complex 3, delta 1 subunit
AAGAAAAAAA	100	100	100	62.506	80.5985	66.2045	40.715	ZSCAN1	Zinc finger and SCAN domain containing 1
TAGACTTCCT	100	100	100	62.4639	57.9204	63.9583	65.513	TMEM93	Transmembrane protein 93
GGAAGAGAAG	100	100	100	62.4421	59.3509	53.2199	74.7555	RER1	RER1 retention in endoplasmic reticulum 1 homolog (S. cerevisiae)
GTAGACACCT	100	100	100	62.2608	50.4781	55.8462	80.458	IPLA2(GAMMA)	Intracellular membrane-associated calcium-independent phospholipase A2 gamma
GGCGACAGAG	100	100	100	62.2387	53.5871	71.6499	61.479		CDNA clone IMAGE:5310773
TATGCTGTTA	100	100	100	62.1206	56.0926	60.4473	69.822	PSMB7	Proteasome (prosome, macropain) subunit, beta type, 7
TCGTCGCAGA	100	100	100	62.0551	75.9992	56.8135	53.3524	NDUFA7	NADH dehydrogenase (ubiquinone) 1 alpha subcomplex, 7, 14.5kDa
GGATGCATTA	100	100	100	62.0175	66.9425	57.3322	61.7777	AP1G1	Adaptor-related protein complex 1, gamma 1 subunit
GTGTGTGGTG	100	100	100	61.8865	66.7451	57.9829	60.9316	MYOD1	Myogenic differentiation 1
GATGCGCTTG	100	100	100	61.8692	68.8281	49.7962	66.9832	RPL31	Ribosomal protein L31
TATGTTTCAG	100	100	100	61.8592	61.0983	51.0621	73.4171	PTPN12	Protein tyrosine phosphatase, non-receptor type 12
CTGCCTCCTT	100	100	100	61.8512	68.9421	57.0345	59.577	C20orf35	Chromosome 20 open reading frame 35
TGGCCCCACC	100	100	100	61.8276	78.033	70.3738	37.076	PKM2	Pyruvate kinase, muscle
TGCAATAAGC	100	100	100	61.7968	66.6818	50.4723	68.2362	FAM36A	Family with sequence similarity 36, member A
TGTAAAGATT	100	100	100	61.6695	64.2845	50.9871	69.737	CCNL1	Cyclin L1
GAGCCGCCTC	100	100	100	61.6332	59.6237	59.0419	66.2339	SSU72	Ssu72 RNA polymerase II CTD phosphatase homolog (yeast)
CAATTAAAGC	100	100	100	61.5413	36.4522	68.5789	79.5927	ASB3	Ankyrin repeat and SOCS box-containing 3
AGAATATCAG	100	100	100	61.4782	51.252	60.1039	73.0786	BTBD14B	BTB (POZ) domain containing 14B
CTTCTGTCTC	100	100	100	61.4185	70.1544	51.6878	62.4132	VPS25	Vacuolar protein sorting 25 (yeast)
CAATTACCTG	100	100	100	61.2713	73.3632	57.0392	53.4115	CASC4	Cancer susceptibility candidate 4
TCAGAAGGTG	100	100	100	61.2306	67.5458	56.4852	59.6607	C14orf156	Chromosome 14 open reading frame 156
CTGTCAGCGG	100	100	100	61.2209	64.6896	74.4081	44.5649	SPSB3	SplA/ryanodine receptor domain and SOCS box containing 3
CATTGAAGGG	100	100	100	61.216	56.6958	48.6549	78.2972	MLF2	Myeloid leukemia factor 2
AAAATGTACT	100	100	100	61.2151	62.0936	61.9356	59.616	A4GALT	Alpha 1,4-galactosyltransferase (globotriaosylceramide synthase)
AGAAATACCA	100	100	100	61.0805	76.9017	49.1054	57.2344	RPL22L1	Ribosomal protein L22-like 1
GAAAAATTTA	100	100	100	61.0759	61.4096	71.4567	50.3612	NGFRAP1	Nerve growth factor receptor (TNFRSF16) associated protein 1
AAGTATTGTG	100	100	100	60.8582	67.207	62.9594	52.4082	LOC220686	Hypothetical protein LOC220686
ATGTGTTTCA	100	100	100	60.8462	76.9296	70.0446	35.5642	LYN	V-yes-1 Yamaguchi sarcoma viral related oncogene homolog
ATCAGTATGT	100	100	100	60.8333	67.1394	50.6998	64.6607	CCDC32	Coiled-coil domain containing 32
TACCTTCATT	100	100	100	60.8312	64.6172	54.3762	63.5002	MAGEF1	Melanoma antigen family F, 1
CTCTCAATGG	100	100	100	60.8277	58.78	64.5791	59.1242	DPAGT1	Dolichyl-phosphate (UDP-N-acetylglucosamine) N-acetylglucosaminephosphotransferase 1 (GlcNAc-1-P transferase)
CCATTCTCCT	100	100	100	60.767	42.6634	67.0531	72.5846	BPNT1	3'(2'), 5'-bisphosphate nucleotidase 1
TAGGAAAGTA	100	100	100	60.5338	72.8176	55.2063	53.5776	F3	Coagulation factor III (thromboplastin, tissue factor)
GGGGGTGGGT	100	100	100	60.462	59.898	51.3874	70.1005	MAGOH	Mago-nashi homolog, proliferation-associated (Drosophila)
GCGGTGAGGT	100	100	100	60.4516	58.9946	48.9305	73.4298	SGTA	Small glutamine-rich tetratricopeptide repeat (TPR)-containing, alpha
TTTGTAGATG	100	100	100	60.3096	67.7039	48.1783	65.0466	HSPA9B	Heat shock 70kDa protein 9B (mortalin-2)
GCCTGGGACT	100	100	100	60.1616	54.6435	62.8396	63.0018	MGC2803	Hypothetical protein MGC2803
TTTTGATGAG	100	100	100	60.1449	78.8627	68.3079	33.2641	BACE2	Beta-site APP-cleaving enzyme 2
CTGCAAATAA	100	100	100	60.0454	52.2477	58.7099	69.1786	EIF3S6	Eukaryotic translation initiation factor 3, subunit 6 48kDa
TGGAAATAAA	100	100	100	60.006	58.3608	55.6197	66.0377	MRPS6	Mitochondrial ribosomal protein S6
CCCCCGTGAA	100	100	100	59.994	52.0256	55.2795	72.677	IRAK1	Interleukin-1 receptor-associated kinase 1
GACCCTGCCC	100	100	100	59.9621	65.6912	71.5055	42.6896	FKBP8	FK506 binding protein 8, 38kDa
ATTTCAAAAG	100	100	100	59.9517	75.0778	54.0893	50.6879	MOCS2	Molybdenum cofactor synthesis 2
TTCAAAAAAA	100	100	100	59.8812	66.4705	63.6548	49.5182	PTRH2	Peptidyl-tRNA hydrolase 2
ACACTTGGAG	100	100	100	59.8689	48.7079	58.879	72.0196	CSDA	Cold shock domain protein A
GGGGAATCTG	100	100	100	59.825	56.8492	64.9688	57.6571	C20orf28	Chromosome 20 open reading frame 28
GCCCCTGCCT	100	100	100	59.7701	68.2707	54.0446	56.9948	RNPEP	Arginyl aminopeptidase (aminopeptidase B)
ATGCGAAAGG	100	100	100	59.7562	59.3307	53.2982	66.6399	DCI	Dodecenoyl-Coenzyme A delta isomerase (3,2 trans-enoyl-Coenzyme A isomerase)
AGCGCTGATG	100	100	100	59.7539	59.4551	56.9987	62.8078	CAPN10	Calpain 10
GACCCTGAAA	100	100	100	59.7179	48.9387	78.3845	51.8306	KIAA1688	KIAA1688 protein
AGTGTGTTGC	100	100	100	59.6138	52.2116	66.0261	60.6036		Full length insert cDNA clone ZC45B12
AGCAAAGCCC	100	100	100	59.5361	45.2536	57.6152	75.7396	GNA14	Guanine nucleotide binding protein (G protein), alpha 14
CCATTTTTAC	100	100	100	59.4781	65.3616	59.1981	53.8744	U2AF1	U2(RNU2) small nuclear RNA auxiliary factor 1
ATAAATTGGG	100	100	100	59.3646	61.4481	58.0553	58.5903	ATP5F1	ATP synthase, H+ transporting, mitochondrial F0 complex, subunit B1
ATTTAATAAA	100	100	100	59.2526	64.5993	48.1551	65.0032	SLMAP	Sarcolemma associated protein
TACATTGCTT	100	100	100	59.2222	61.7135	63.8607	52.0925	RNPS1	RNA binding protein S1, serine-rich domain
GGCCCATATG	100	100	100	59.1773	69.3678	58.2656	49.8983	EHF	Ets homologous factor
TATACTTCAA	100	100	100	59.124	67.704	48.6974	60.9706	XBP1	X-box binding protein 1
GTGGTGCGTG	100	100	100	58.9673	67.1405	76.3835	33.3779	RALGPS1	Ral GEF with PH domain and SH3 binding motif 1
GATGTTAATT	100	100	100	58.9513	57.5685	48.2249	71.0605	USP11	Ubiquitin specific peptidase 11
CTGTATTTGA	100	100	100	58.8322	57.0788	72.6991	46.7188	TRA2A	Transformer-2 alpha
AAAGGTGATA	100	100	100	58.7647	56.0044	71.845	48.4447
TGGTTGGTGG	100	100	100	58.6999	48.4774	58.5809	69.0415	NIP30	NEFA-interacting nuclear protein NIP30
CCACTCCTCC	100	100	100	58.6317	71.3784	56.7064	47.8102	COL11A2	Collagen, type XI, alpha 2
TTTCCTCTCA	100	100	100	58.6015	70.8252	65.6891	39.2903	SFN	Stratifin
ATGGTCAGTA	100	100	100	58.5019	54.8033	64.6942	56.0082	FLJ10099	Hypothetical protein FLJ10099
TCCTGCTGCC	100	100	100	58.4705	76.1973	67.7851	31.4291	MGC13114	Hypothetical protein MGC13114
GAGAGAAAAT	100	100	100	58.4647	68.3225	53.2396	53.832	TMEM9	Transmembrane protein 9
CTGTGTAAAG	100	100	100	58.4465	74.7992	50.546	49.9943	C6orf136	Chromosome 6 open reading frame 136
CACTGCATAT	100	100	100	58.4293	58.9339	56.2531	60.1008	PHKG2	Phosphorylase kinase, gamma 2 (testis)
TTGATAAATA	100	100	100	58.358	53.4418	49.584	72.0481	AFMID	Arylformamidase
TATGCTTAGT	100	100	100	58.2723	49.3194	47.3026	78.1947	CGGBP1	CGG triplet repeat binding protein 1
AGGGCCACCT	100	100	100	58.1881	67.1998	58.6096	48.7548	HAGHL	Hydroxyacylglutathione hydrolase-like
TAACAAACCT	100	100	100	58.1872	81.264	43.3279	49.9697	NFIB	Nuclear factor I/B
GCAGGGTGGG	100	100	100	58.1724	49.5202	66.8728	58.1243	AKT2	V-akt murine thymoma viral oncogene homolog 2
GCTGCTGGTG	100	100	100	58.0641	55.3386	59.6035	59.2503	ATXN7L3	Ataxin 7-like 3
AAACATTAAA	100	100	100	57.8895	58.3415	63.4272	51.8998	ACTG2	Actin, gamma 2, smooth muscle, enteric
CCAGCCTGGG	100	100	100	57.8547	49.4736	71.5986	52.4919	LOC159110	Hypothetical protein LOC159110
GAACACTATT	100	100	100	57.8226	66.4645	40.6434	66.36
CTTCTCAGGG	100	100	100	57.8132	55.1513	51.6997	66.5886	ING1	Inhibitor of growth family, member 1
AGACTATATT	100	100	100	57.6973	59.8879	59.7201	53.4838	XPNPEP1	X-prolyl aminopeptidase (aminopeptidase P) 1, soluble
TGGAAGGGCA	100	100	100	57.6574	60.4329	53.1577	59.3817	SNF8	SNF8, ESCRT-II complex subunit, homolog (S. cerevisiae)
CCTCTCCAAA	100	100	100	57.6007	58.9406	45.9484	67.913	COPS4	COP9 constitutive photomorphogenic homolog subunit 4 (Arabidopsis)
TGGTTTTCTC	100	100	100	57.5289	62.4541	63.2164	46.9163	SCNN1B	Sodium channel, nonvoltage-gated 1, beta (Liddle syndrome)
CAGTTGGTTG	100	100	100	57.5224	52.6616	57.0689	62.8367	HNRPUL1	Heterogeneous nuclear ribonucleoprotein U-like 1
ACGACAAAGC	100	100	100	57.4031	72.7224	54.6823	44.8045	PAM	Peptidylglycine alpha-amidating monooxygenase
ATGTGATTGT	100	100	100	57.3202	67.1736	54.8194	49.9675	PIGF	Phosphatidylinositol glycan, class F
GATTACCTGT	100	100	100	57.3067	57.6887	62.0482	52.1831	HEXA	Hexosaminidase A (alpha polypeptide)
AAGAGGCTGA	100	100	100	57.3041	45.1499	62.5184	64.2442	ARPC4	Actin related protein 2/3 complex, subunit 4, 20kDa
TCAAACTGTG	100	100	100	57.2379	57.5744	62.7459	51.3935
CCCTCTCCCT	100	100	100	57.1943	55.7721	45.5829	70.2279	LTBP4	Latent transforming growth factor beta binding protein 4
AACAGTCAAA	100	100	100	57.1674	75.0007	62.942	33.5597	PKP3	Plakophilin 3
CAGATTTCTG	100	100	100	57.1549	59.6001	57.8466	54.0181	PRPF4B	PRP4 pre-mRNA processing factor 4 homolog B (yeast)
TAACCTTGCT	100	100	100	57.1192	64.1256	51.1033	56.1286	WDR19	WD repeat domain 19
TACATATGGA	100	100	100	57.1098	65.8016	55.4376	50.0902	GBF1	Golgi-specific brefeldin A resistance factor 1
TATAAAAGTG	100	100	100	57.062	60.3285	70.6062	40.2511	ITGB3BP	Integrin beta 3 binding protein (beta3-endonexin)
TCTGCAAGCA	100	100	100	57.0164	49.3878	57.7252	63.9364	NIBP	NIK and IKK{beta} binding protein
CCCTTGTGAC	100	100	100	56.9694	63.5728	43.6687	63.6666	RUFY1	RUN and FYVE domain containing 1
TAACTAACAA	100	100	100	56.95	52.8627	64.2235	53.7637	PSMD6	Proteasome (prosome, macropain) 26S subunit, non-ATPase, 6
CATAACAATA	100	100	100	56.8683	42.3802	52.9073	75.3174	CMAH	Cytidine monophosphate-N-acetylneuraminic acid hydroxylase (CMP-N-acetylneuraminate monooxygenase)
CTGCAACCTA	100	100	100	56.6628	77.1154	46.6303	46.2427	SEC22L1	SEC22 vesicle trafficking protein-like 1 (S. cerevisiae)
TTTTAAACTT	100	100	100	56.6182	56.0007	51.842	62.012	C1orf144	Chromosome 1 open reading frame 144
CTGTATGTTT	100	100	100	56.511	59.5363	52.9006	57.0961	LOC132321	Hypothetical protein LOC132321
AATATTAAGA	100	100	100	56.4423	54.4471	52.6803	62.1994	DDX23	DEAD (Asp-Glu-Ala-Asp) box polypeptide 23
AATGCTTGTG	100	100	100	56.2774	48.1236	65.3653	55.3434		Transcribed locus, strongly similar to XP_498467.1 PREDICTED: hypothetical protein XP_498467 [Homo sapiens]
TGGTGCAGCA	100	100	100	56.1646	61.5605	52.38	54.5533	MRPS7	Mitochondrial ribosomal protein S7
TAAACTTTGT	100	100	100	56.148	57.4553	50.7938	60.1949	CENTG3	Centaurin, gamma 3
GCCAAAAAAA	100	100	100	56.1151	69.2798	69.1726	29.8927	HTR1D	5-hydroxytryptamine (serotonin) receptor 1D
GTGGGGGGAG	100	100	100	56.0224	51.7162	53.5309	62.8201	PFDN6	Prefoldin subunit 6
GACTCTGAAA	100	100	100	55.9643	58.8837	60.3971	48.612
GAGCAAACTT	100	100	100	55.8814	59.3623	53.5582	54.7237	FLJ37464	Hypothetical protein FLJ37464
GCACAACAAG	100	100	100	55.7412	64.7203	47.3737	55.1296	TPARL	TPA regulated locus
TATAGTTGGA	100	100	100	55.718	53.6725	60.1826	53.299		Transcribed locus
GAAAAAAATA	100	100	100	55.4494	53.7304	57.2876	55.3302	TBK1	TANK-binding kinase 1
CTTTTTGTGC	100	100	100	55.3812	63.2152	52.8368	50.0915	YWHAB	Tyrosine 3-monooxygenase/tryptophan 5-monooxygenase activation protein, beta polypeptide
TTTCAAGTGG	100	100	100	55.3422	58.1244	42.9401	64.962	GGA2	Golgi associated, gamma adaptin ear containing, ARF binding protein 2
TATTTTTCTA	100	100	100	55.3337	34.9602	51.1807	79.8603	FLRT3	Fibronectin leucine rich transmembrane protein 3
TGTATACAAG	100	100	100	55.3049	59.5878	44.0118	62.3151	RAF1	V-raf-1 murine leukemia viral oncogene homolog 1
TGAAAAATGC	100	100	100	55.2265	52.6193	66.5031	46.5572	NEIL1	Nei endonuclease VIII-like 1 (E. coli)
CTTTTTAAAT	100	100	100	55.1903	61.0638	43.7307	60.7766	ST13	Suppression of tumorigenicity 13 (colon carcinoma) (Hsp70 interacting protein)
GCGGGAGGGC	100	100	100	55.1524	58.5841	49.9204	56.9528	ARL2	ADP-ribosylation factor-like 2
ATGGCTTTGT	100	100	100	54.991	55.0711	49.3983	60.5037	USP33	Ubiquitin specific peptidase 33
GAGTGGGCAG	100	100	100	54.8514	56.7379	68.9955	38.8208	ALDH1A2	Aldehyde dehydrogenase 1 family, member A2
TTTATCTGCT	100	100	100	54.7953	49.1225	63.2946	51.9689	HMGB1	High-mobility group box 1
GTGGCGCACA	100	100	100	54.7814	45.4745	68.6088	50.2609	OSGEP	O-sialoglycoprotein endopeptidase
GTGCTATGCC	100	100	100	54.652	61.8773	57.1315	44.9473
TTTATTTAAG	100	100	100	54.5112	60.6492	54.3414	48.5429	RAD23A	RAD23 homolog A (S. cerevisiae)
TTCAAGGAAC	100	100	100	54.4543	56.2012	36.4669	70.6948	C1orf149	Chromosome 1 open reading frame 149
CAACACTTCA	100	100	100	54.3069	50.1876	61.2539	51.4793	WTAP	Wilms tumor 1 associated protein
AAAACAAAAA	100	100	100	54.2392	59.3123	53.4933	49.9119	C20orf19	Chromosome 20 open reading frame 19
TTTGCTGCCC	100	100	100	54.1649	54.4021	52.1033	55.9893	OFD1	Oral-facial-digital syndrome 1
GACAAAAAGT	100	100	100	54.1082	61.3885	49.2886	51.6475	TRIM55	Tripartite motif-containing 55
TATAGACCTC	100	100	100	54.0345	34.9599	62.4584	64.6853	PEX14	Peroxisomal biogenesis factor 14
CCTGGAGCAA	100	100	100	53.9993	53.9351	42.5512	65.5117	HSPC171	HSPC171 protein
CCACCTTTCC	100	100	100	53.9029	45.1355	52.3168	64.2565	CMIP	C-Maf-inducing protein
TGAAATCTTT	100	100	100	53.8022	52.2438	40.1326	69.0302	RPS23	Ribosomal protein S23
CTGGGAGAGG	100	100	100	53.7983	61.8197	64.3746	35.2007	RNPEPL1	Arginyl aminopeptidase (aminopeptidase B)-like 1
ATATTTTCCT	100	100	100	53.7838	66.3026	43.2461	51.8026	ATP13A2	ATPase type 13A2
TATTTCACTT	100	100	100	53.5758	60.7434	58.8876	41.0964	KLC4	Kinesin light chain 4
CCCACTTGTA	100	100	100	53.5305	47.8281	62.7944	49.9688	ATP2B4	ATPase, Ca++ transporting, plasma membrane 4
GTTTTATGAA	100	100	100	53.5127	48.6157	45.2334	66.6889	RPS6KA2	Ribosomal protein S6 kinase, 90kDa, polypeptide 2
GCCTGATATT	100	100	100	53.4889	50.5952	60.2863	49.5852	ZBTB33	Zinc finger and BTB domain containing 33
GACCCCTAAA	100	100	100	53.485	55.0671	46.3496	59.0384	FLJ20422	Hypothetical protein FLJ20422
GTAATTCTTT	100	100	100	53.4844	47.0693	30.9069	82.477		Transcribed locus, weakly similar to XP_517655.1 PREDICTED: similar to KIAA0825 protein [Pan troglodytes]
GTGAAAACCC	100	100	100	53.405	50.9019	79.5061	29.8069	TCTA	T-cell leukemia translocation altered gene
GCAGGTCAGC	100	100	100	53.211	53.1131	54.3525	52.1673	BCKDHA	Branched chain keto acid dehydrogenase E1, alpha polypeptide
CAACCATCAT	100	100	100	52.9465	72.6096	47.2373	38.9925	LAPTM4A	Lysosomal-associated protein transmembrane 4 alpha
GATGCAAATA	100	100	100	52.8436	52.4079	53.3053	52.8177	FAM113B	Family with sequence similarity 113, member B
GTGGTGTGCA	100	100	100	52.6849	37.5078	63.6777	56.8691	C14orf119	Chromosome 14 open reading frame 119
CCCCCGAAGC	100	100	100	52.5979	59.676	53.4826	44.635	FAM3D	Family with sequence similarity 3, member D
GTAGGAGCTG	100	100	100	52.4399	57.0329	42.4603	57.8265	UNC119	Unc-119 homolog (C. elegans)
AAATAAAAAG	100	100	100	52.4336	51.4519	51.3347	54.5143	MYO9B	Myosin IXB
TTTTACAGTA	100	100	100	52.3073	64.7576	49.5741	42.5903	PTD004	GTP-binding protein PTD004
GATGAATGAG	100	100	100	52.2501	56.3574	53.9394	46.4534	ZNF76	Zinc finger protein 76 (expressed in testis)
CCGCTTCTGC	100	100	100	52.2229	52.3027	48.1904	56.1755	FLJ20643	Hypothetical protein FLJ20643
TACTTGGGGG	100	100	100	52.2004	56.0381	56.3084	44.2549	HINT2	Histidine triad nucleotide binding protein 2
AGTGCAGGGC	100	100	100	52.1431	50.2797	55.9413	50.2084	RPL10	Ribosomal protein L10
GACTTGGAGG	100	100	100	52.0099	54.6649	49.5486	51.8161	PAQR4	Progestin and adipoQ receptor family member IV
TACATTTTAT	100	100	100	52.0043	54.482	42.38	59.1509	DUSP12	Dual specificity phosphatase 12
GGCTCGGGAT	100	100	100	51.7933	53.4913	47.7745	54.114	CAPN1	Calpain 1, (mu/I) large subunit
GGAAGGGAGG	100	100	100	51.7574	58.7969	54.4636	42.0117	HCFC1R1	Host cell factor C1 regulator 1 (XPO1 dependent)
AGAATAAAAT	100	100	100	51.7323	50.9371	46.2804	57.9794	CYB5B	Cytochrome b5 type B (outer mitochondrial membrane)
GTGGCGCGTG	100	100	100	51.6506	46.2777	67.4695	41.2046	CHEK2	CHK2 checkpoint homolog (S. pombe)
CCTGTGTGCA	100	100	100	51.2881	55.5608	48.1061	50.1974	ARHGAP21	Rho GTPase activating protein 21
TGATTCTGCC	100	100	100	51.2729	51.969	60.866	40.9838
TGAGCCCGGC	100	100	100	51.2432	64.6553	50.0683	39.006	SCYL1	SCY1-like 1 (S. cerevisiae)
TTTACAGCTG	100	100	100	51.1949	41.892	65.6174	46.0754	DGKZ	Diacylglycerol kinase, zeta 104kDa
TAATACTTTT	100	100	100	51.1808	51.9702	40.6173	60.9548	CCDC59	Coiled-coil domain containing 59
AGGAAGACTG	100	100	100	51.1077	50.7781	60.0673	42.4777
GAACTGAAAA	100	100	100	51.0885	71.4586	50.1079	31.6989	NUDT4	Nudix (nucleoside diphosphate linked moiety X)-type motif 4
AATAAAAATA	100	100	100	51.0005	55.0315	40.972	56.9979	DAZL	Deleted in azoospermia-like
GATTTTCTAC	100	100	100	50.9949	50.1048	44.6137	58.2662	ZC3H11A	Zinc finger CCCH-type containing 11A
TTATTTAATA	100	100	100	50.9776	48.2571	44.3271	60.3487	C1orf67	Chromosome 1 open reading frame 67
TTTCTGTGAA	100	100	100	50.8152	44.3652	59.3146	48.7658	EXOSC1	Exosome component 1
TATTATAAAA	100	100	100	50.7079	51.4016	46.4207	54.3014	MORF4L1	Mortality factor 4 like 1
TCTTTTATTA	100	100	100	50.6761	51.9675	40.3567	59.704	RPS27A	Ribosomal protein S27a
TCACAATACA	100	100	100	50.6615	57.2646	46.6833	48.0366	PPID	Peptidylprolyl isomerase D (cyclophilin D)
GGGAAACCCC	100	100	100	50.6209	52.8654	67.4398	31.5574	DPP9	Dipeptidyl-peptidase 9
TCTTTGCAAA	100	100	100	50.5117	52.8076	44.1497	54.5778	TEAD1	TEA domain family member 1 (SV40 transcriptional enhancer factor)
TTTATAACTA	100	100	100	50.5009	64.6417	47.8808	38.9802	TSN	Translin
CGGTTTCCAA	100	100	100	50.4683	38.7229	53.6971	58.9849	PRKCZ	Protein kinase C, zeta
TTGATGTTGA	100	100	100	50.4674	53.921	49.8393	47.642	TXNDC9	Thioredoxin domain containing 9
TTGTGTGATT	100	100	100	50.3843	63.5406	52.2876	35.3246	GALC	Galactosylceramidase
GGCCCACTAG	100	100	100	50.2005	42.8348	57.76	50.0065	NUP93	Nucleoporin 93kDa
TTTGTTTTTG	100	100	100	50.1945	66.6528	39.4404	44.4901	SLC2A4RG	SLC2A4 regulator
TATTTCAATT	100	100	100	50.1663	47.1877	41.2522	62.0589	CEP68	Centrosomal protein 68kDa
AGGACAATGC	100	100	100	49.9975	54.2719	56.6021	39.1186	DYRK2	Dual-specificity tyrosine-(Y)-phosphorylation regulated kinase 2
GCCCCTGAAG	100	100	100	49.9875	57.7545	49.1504	43.0575	RBM21	RNA binding motif protein 21
TAAATAAAAG	100	100	100	49.8436	47.0285	37.043	65.4591	ZBTB11	Zinc finger and BTB domain containing 11
AAATACAGCA	100	100	100	49.821	51.6421	51.0718	46.749	PDIA6	Protein disulfide isomerase family A, member 6
TGTTCTCATT	100	100	100	49.6371	51.2936	39.6808	57.9369	C18orf45	Chromosome 18 open reading frame 45
GCCACACCCC	100	100	100	49.59	52.9592	49.0317	46.7792	CHPF	Chondroitin polymerizing factor
AAATTATCTC	100	100	100	49.5476	60.6143	46.7503	41.2781	AP3B1	Adaptor-related protein complex 3, beta 1 subunit
AGCCACTGCG	100	100	100	49.5192	43.2202	72.2841	33.0534	TATDN3	TatD DNase domain containing 3
TATTCATTCA	100	100	100	49.4335	35.1947	49.7638	63.3421	RNF190	Ring finger protein 190
ATTTTAACAA	100	100	100	49.0351	48.4042	52.1764	46.5248	HNRPUL1	Heterogeneous nuclear ribonucleoprotein U-like 1
ACTATTAGTG	100	100	100	48.9134	64.5341	41.9281	40.2779	CDK2AP1	CDK2-associated protein 1
CCCCCAGATG	100	100	100	48.892	46.9849	52.8988	46.7924	BTBD2	BTB (POZ) domain containing 2
CACATCTCTG	100	100	100	48.7895	59.591	47.5609	39.2167	MGC23909	Hypothetical protein MGC23909
GAGCCGGCTG	100	100	100	48.7292	45.8397	52.1016	48.2463	DTX3	Deltex 3 homolog (Drosophila)
ATCTTTCTGG	100	100	100	48.5644	61.1645	47.708	36.8207	YWHAZ	Tyrosine 3-monooxygenase/tryptophan 5-monooxygenase activation protein, zeta polypeptide
GTGAACTTAC	100	100	100	48.4536	52.898	38.4023	54.0606	LOC550643	Hypothetical protein LOC550643
GAGAATCTGC	100	100	100	48.3596	58.8297	43.4781	42.7711	C14orf4	Chromosome 14 open reading frame 4
ACCACAGTTT	100	100	100	48.2769	57.2245	45.0594	42.5469	C1orf172	Chromosome 1 open reading frame 172
GGGCTGTTAG	100	100	100	48.2709	42.7949	49.7502	52.2676	FLJ22688	Hypothetical protein FLJ22688
TAAACTATTG	100	100	100	48.229	50.5494	38.5276	55.6101	LARP5	La ribonucleoprotein domain family, member 5
GGTAGTTTTA	100	100	100	48.1812	57.1453	55.9113	31.4869	XBP1	X-box binding protein 1
TTTCTTTTCT	100	100	100	48.1032	46.8928	41.3093	56.1075	IFT80	Intraflagellar transport 80 homolog (Chlamydomonas)
ACAAATTATG	100	100	100	48.0316	51.7966	44.2517	48.0467	VDAC2	Voltage-dependent anion channel 2
TTGTATTCCA	100	100	100	47.8197	53.8628	48.6851	40.9112	IGBP1	Immunoglobulin (CD79A) binding protein 1
TTGCTTCTTT	100	100	100	47.6269	70.1967	42.7199	29.9641	ARSK	Arylsulfatase family, member K
TTGTGATACT	100	100	100	47.577	54.161	53.1472	35.4227	HINT3	Histidine triad nucleotide binding protein 3
TTCAGGGCTT	100	100	100	47.2519	62.2869	55.2741	24.1946	EIF5	Eukaryotic translation initiation factor 5
TGGCCCTCCA	100	100	100	47.1591	42.8436	62.9022	35.7315	STAT6	Signal transducer and activator of transcription 6, interleukin-4 induced
GTATGTACTT	100	100	100	47.0458	44.952	47.9368	48.2485	KIAA1799	KIAA1799 protein
CCTGTCCTGC	100	100	100	46.9418	58.6953	52.4927	29.6374	RABAC1	Rab acceptor 1 (prenylated)
TCCTCCAAGG	100	100	100	46.9006	39.4399	57.442	43.82	RP11-56A21.1	Similar to KIAA0592 protein
TAATAAATAG	100	100	100	46.7597	60.5003	42.9314	36.8474	PCF11	PCF11, cleavage and polyadenylation factor subunit, homolog (S. cerevisiae)
AGCCGGGATG	100	100	100	46.5583	29.0733	55.5823	55.0193	PSMB9	Proteasome (prosome, macropain) subunit, beta type, 9 (large multifunctional peptidase 2)
TCATCTACAA	100	100	100	46.4016	52.1902	42.4763	44.5382	ZNF468	Zinc finger protein ZNF468
GACTAGTGCG	100	100	100	46.3353	51.4537	41.6886	45.8635	DDA1	DDA1
TTGAATAAAA	100	100	100	46.2698	44.6766	53.1769	40.9558	PLA2G4B	Phospholipase A2, group IVB (cytosolic)
CAAAAGACTA	100	100	100	46.1551	45.2491	39.6754	53.5408	VPS4B	Vacuolar protein sorting 4B (yeast)
CCAAGGACTC	100	100	100	46.1122	44.8266	52.5695	40.9404	SUPT4H1	Suppressor of Ty 4 homolog 1 (S. cerevisiae)
CCAGCTGCCA	100	100	100	46.1016	53.7834	44.2725	40.249	UBE1	Ubiquitin-activating enzyme E1 (A1S9T and BN75 temperature sensitivity complementing)
TGGACAAGCT	100	100	100	45.9106	66.0836	51.2779	20.3704	BASP1	Brain abundant, membrane attached signal protein 1
TACTTTATTT	100	100	100	45.847	55.5009	45.4579	36.582	C9orf119	Chromosome 9 open reading frame 119
GTGGTGCACG	100	100	100	45.6896	36.2704	71.1445	29.6541	CRK	V-crk sarcoma virus CT10 oncogene homolog (avian)
TGGTTTGAGC	100	100	100	45.5543	48.3597	47.4944	40.8087	NDUFA9	NADH dehydrogenase (ubiquinone) 1 alpha subcomplex, 9, 39kDa
TAAAGATCTT	100	100	100	45.3831	52.0936	52.455	31.6007	EFCAB2	EF-hand calcium binding domain 2
CCTGTCCTTT	100	100	100	45.3284	45.579	34.4592	55.9469	BLCAP	Bladder cancer associated protein
GCGGCCAGTA	100	100	100	45.2609	40.2533	48.4125	47.1169
TGACTTATTA	100	100	100	45.1639	46.5302	38.8287	50.1326	FKSG44	FKSG44 gene
TGCTATCATT	100	100	100	45.0634	52.2064	39.9408	43.0431	ATP2C1	ATPase, Ca++ transporting, type 2C, member 1
GACAAGAAAC	100	100	100	44.9103	45.7527	40.8982	48.08	SPATA4	Spermatogenesis associated 4
ATTTTCCTTA	100	100	100	44.8683	28.6256	38.5779	67.4014	MAGEH1	Melanoma antigen family H, 1
GGAGTTGTCC	100	100	100	44.8518	56.9979	43.9957	33.5619	C2orf30	Chromosome 2 open reading frame 30
ATGCAGAGAT	100	100	100	44.7775	38.4661	39.8035	56.0629	COQ6	Coenzyme Q6 homolog, monooxygenase (yeast)
AATAGGGTCA	100	100	100	44.712	50.125	52.5963	31.4146	APLP2	Amyloid beta (A4) precursor-like protein 2
CAATTCCTTC	100	100	100	44.6855	48.884	44.1051	41.0675	KIAA0372	KIAA0372
CTTATTTTTA	100	100	100	44.6146	38.521	49.2497	46.0733	ABHD3	Abhydrolase domain containing 3
AATATAAAAC	100	100	100	44.5547	42.0205	37.4136	54.2301	ATP6AP2	ATPase, H+ transporting, lysosomal accessory protein 2
CCCTTGCACT	100	100	100	44.1838	39.7566	52.237	40.5577	MFAP1	Microfibrillar-associated protein 1
CTTTCCCCTT	100	100	100	44.0301	48.6824	46.1212	37.2867	RANGAP1	Ran GTPase activating protein 1
AAATAAATTT	100	100	100	44.0253	43.1136	42.3115	46.6509	ABHD6	Abhydrolase domain containing 6
GGGTTTTTAA	100	100	100	43.9267	45.4739	39.8839	46.4223	FUBP3	Far upstream element (FUSE) binding protein 3
CTTCCTGTAT	100	100	100	43.2363	41.6682	43.3343	44.7064	FLJ22671	Hypothetical protein FLJ22671
CTTTTAAAAA	100	100	100	43.0996	51.9725	47.9252	29.4009	C3orf56	Chromosome 3 open reading frame 56
GATGAACTGA	100	100	100	43.0546	50.3917	43.5347	35.2375	SFRS10	Splicing factor, arginine/serine-rich 10 (transformer 2 homolog, Drosophila)
TAGGTTGTAT	100	100	100	42.9924	43.9484	40.4796	44.5492	DNAH5	Dynein, axonemal, heavy polypeptide 5
CTTACGTGAT	100	100	100	42.9461	46.4896	45.3743	36.9744	LOC57228	Small trans-membrane and glycosylated protein
TGGGCGCCTT	100	100	100	42.7741	51.2938	37.3445	39.684	UROD	Uroporphyrinogen decarboxylase
CTGAGGGCCG	100	100	100	42.655	35.7457	42.2072	50.0122	WDR13	WD repeat domain 13
TGGGCTTGCC	100	100	100	42.6276	51.4566	37.0667	39.3595	MAP1A	Microtubule-associated protein 1A
GAGGACCCAA	100	100	100	42.3922	46.3943	45.5292	35.2532	CDK10	Cyclin-dependent kinase (CDC2-like) 10
GGGAATAAAC	100	100	100	42.1678	38.2566	47.6849	40.5621	MVD	Mevalonate (diphospho) decarboxylase
AATGCAGGCA	100	100	100	42.082	35.6067	49.9266	40.7128	AHCY	S-adenosylhomocysteine hydrolase
GACTGAGCTT	100	100	100	41.8674	36.064	39.5997	49.9386	TARDBP	TAR DNA binding protein
TTTAGTGACG	100	100	100	41.6429	41.6226	49.7017	33.6044	KLF13	Kruppel-like factor 13
TTCATTAATT	100	100	100	41.3508	42.9234	40.4271	40.7018	HNRPC	Heterogeneous nuclear ribonucleoprotein C (C1/C2)
CTCAGTCCCC	100	100	100	40.9287	43.2004	32.267	47.3188	LOC147158	Lectin, galactoside-binding, soluble, 9 (galectin 9) pseudogene
AATCGCTAAT	100	100	100	40.8884	43.1872	47.8628	31.6152	HSDL2	Hydroxysteroid dehydrogenase like 2
GCCCCACAGC	100	100	100	40.8248	37.8675	47.8576	36.7493	TRIOBP	TRIO and F-actin binding protein
GAGCGGCCTC	100	100	100	40.8011	42.5154	38.9933	40.8945	LOC51035	Unknown protein LOC51035
GCCACTACCC	100	100	100	40.4315	52.3282	38.8348	30.1314	SPG21	Spastic paraplegia 21 (autosomal recessive, Mast syndrome)
TTTGTATAAT	100	100	100	40.313	45.449	36.4126	39.0774	EIF4G2	Eukaryotic translation initiation factor 4 gamma, 2
TTGGGTTTTC	100	100	100	40.2868	34.759	46.8948	39.2066	NUP214	Nucleoporin 214kDa
CTGGGTCTCC	100	100	100	40.2564	43.4783	40.0031	37.288	RPL13	Ribosomal protein L13
GAGGGTGGCG	100	100	100	40.0896	39.2857	43.9953	36.988	NME3	Non-metastatic cells 3, protein expressed in
GGGCCTGGGG	100	100	100	40.0678	38.2445	45.0969	36.8619	EPN1	Epsin 1
AAGGCCATCT	100	100	100	39.9585	30.4974	41.1028	48.2753	FANCF	Fanconi anemia, complementation group F
CTGATTTATT	100	100	100	39.7728	45.9149	37.9396	35.4639	COPG	Coatomer protein complex, subunit gamma
TCAGAATTGA	100	100	100	39.562	35.4715	38.8015	44.413	C14orf125	Chromosome 14 open reading frame 125
CAGGTTGTGA	100	100	100	39.374	34.7985	47.6758	35.6479	ACP2	Acid phosphatase 2, lysosomal
CCCCCAATTC	100	100	100	39.2703	41.9029	40.5121	35.396	VAMP2	Vesicle-associated membrane protein 2 (synaptobrevin 2)
CACTACACGG	100	100	100	39.1526	49.9155	41.2349	26.3073	FKBP2	FK506 binding protein 2, 13kDa
TTCAAAAAGG	100	100	100	38.008	50.5427	34.2074	29.2739	TMEM111	Transmembrane protein 111
ATTTTATGTT	100	100	100	37.903	37.0517	32.0903	44.5671	EZH2	Enhancer of zeste homolog 2 (Drosophila)
TAAGTTCCTT	100	100	100	37.7725	39.1501	36.4714	37.6961	SEPT1	Septin 1
TGGTATTAAT	100	100	100	37.6429	34.7371	31.3669	46.8248		Transcribed locus
TAAAACCGTT	100	100	100	37.5146	40.6637	33.1406	38.7394	MEF2A	MADS box transcription enhancer factor 2, polypeptide A (myocyte enhancer factor 2A)
GTGGGACCAT	100	100	100	37.295	38.3928	30.2406	43.2515	FRMD5	FERM domain containing 5
TCTGGTTTGT	100	100	100	37.2718	35.0534	33.7212	43.0409	TMEM113	Transmembrane protein 113
ATTCTTAAAC	100	100	100	37.0658	32.7569	49.0685	29.372	OS9	Amplified in osteosarcoma
CCTTGCTTTT	100	100	100	36.8988	54.9153	37.3004	18.4806	ASAH1	N-acylsphingosine amidohydrolase (acid ceramidase) 1
TTGTTGCAAA	100	100	100	36.7655	41.1334	35.4484	33.7147	WDR5B	WD repeat domain 5B
GAATGGTCAT	100	100	100	36.0603	36.4304	34.8151	36.9354
AATACTTTTG	100	100	100	35.7589	28.8241	41.565	36.8877	SERBP1	SERPINE1 mRNA binding protein 1
CAAAAAATTA	100	100	100	35.5796	47.1929	29.9776	29.5682	ADD3	Adducin 3 (gamma)
CCCCCTGCCC	100	100	100	35.3679	36.8691	34.0382	35.1963	RPRC1	Arginine/proline rich coiled-coil 1
TATACATATC	100	100	100	34.1155	33.3646	28.4497	40.5323		CDNA clone IMAGE:5288145
TTGGAAAATA	100	100	100	32.1187	39.4431	32.9447	23.9681	LOC389203	Hypothetical gene supported by BC032431
GACTCTCTCA	100	100	100	28.3892	39.049	23.9132	22.2054	CTNNBL1	Catenin, beta like 1
