# Supplementary material for: Effect of active smoking on the human bronchial epithelium transcriptome
Source: BMC Genomics. 2007 Aug 29;8:297. doi: 10.1186/1471-2164-8-297 (PMC2001199; doi:10.1186/1471-2164-8-297)
Supplement: Additional file 5 — Supplementary Table 5 – 609 tags differentially expressed between current and never smokers. 609 differentially expressed tags between current and never smokers. [file 1471-2164-8-297-S5.xls]

## Sheet: 060820_PValues_CurrentVsNever_0
Supplementary Table 5 - 609 tags differentially expressed between current and never smokers (first table: tags increased in current smokers, second table: tags dereased in current smokers)
Tag	Gene Symbol	Gene Name	CSMean	NSMean	PValue	Fold-Change (CS / NS)	Fold-Change (NS / CS)
AATGCTTTTA	CYP1B1	Cytochrome P450, family 1, subfamily B, polypeptide 1	203.56	0	0.00404	203.56	0
CAGTCTAAAA	UCHL1	Ubiquitin carboxyl-terminal esterase L1 (ubiquitin thiolesterase)	91.7562	0	0.0202	91.7562	0
CTTGCATAAG	CYP1A1	Cytochrome P450, family 1, subfamily A, polypeptide 1	88.7225	0	0.0202	88.7225	0
GCTTTGAGTC			81.53	0	0.00404	81.53	0
TCCTTATTAA			150.044	1.96	0.00808	76.5529	0.0130629
GTTGGGGTTT	USH2A	Usher syndrome 2A (autosomal recessive, mild)	76.465	0	0.0202	76.465	0
TCCCCTATTA			63.815	0	0.0202	63.815	0
CTTGGAGTCC	DDX42	DEAD (Asp-Glu-Ala-Asp) box polypeptide 42	117.365	1.89	0.0202	62.0979	0.0161036
CTTATCAGTA	BTBD7	BTB (POZ) domain containing 7	93.5212	1.89	0.00404	49.4821	0.0202093
GCAAGAAGAG	ALDH3A1	Aldehyde dehydrogenase 3 family, memberA1	77.3175	1.89	0.00404	40.9087	0.0244447
TATTTTGAAA	ZDHHC15	Zinc finger, DHHC-type containing 15	145.034	3.6125	0.00808	40.1478	0.024908
GCCCTATTAA	C17orf68	Chromosome 17 open reading frame 68	76.1375	1.96	0.0202	38.8457	0.0257429
CCTATCAATA			72.2975	1.89	0.00404	38.2526	0.026142
TCATTGTAAG			37.1163	0	0.0202	37.1163	0
TTCTACACCT			64.3975	1.7925	0.00404	35.9261	0.0278349
AGGTCTACCA	AKR1C2	Aldo-keto reductase family 1, member C2 (dihydrodiol dehydrogenase 2; bile acid binding protein; 3-alpha hydroxysteroid dehydrogenase, type III)	270.184	7.675	0.02828	35.2031	0.0284066
CCTTTCAGTA	TRIM4	Tripartite motif-containing 4	34.3188	0	0.0202	34.3188	0
TGGGGTTTCC	HBXAP	Hepatitis B virus x associated protein	34.225	0	0.00404	34.225	0
CACCTAATGG	SLC25A5	Solute carrier family 25 (mitochondrial carrier; adenine nucleotide translocator), member 5	60.5913	1.805	0.00808	33.5686	0.0297898
TGTGTGAGAG	WIZ	Widely-interspaced zinc finger motifs	33.405	0	0.00404	33.405	0
TCATTTAATG			33.0875	0	0.00404	33.0875	0
CCGCTGTTCC			32.99	0	0.0202	32.99	0
TTAATATTCA	EIF4A1	Eukaryotic translation initiation factor 4A, isoform 1	31.2512	0	0.0202	31.2512	0
CACTGACCAG	NOD27	Nucleotide-binding oligomerization domains 27	30.745	0	0.00404	30.745	0
CACTTAATTG	MLL	Myeloid/lymphoid or mixed-lineage leukemia (trithorax homolog, Drosophila)	51.9213	1.7925	0.00404	28.9658	0.0345234
CTTTGATTCC	ELP4	Elongation protein 4 homolog (S. cerevisiae)	27.5437	0	0.0202	27.5437	0
CATATCAGTA			27.2425	0	0.0202	27.2425	0
TAGGTGTCTA			26.7975	0	0.0202	26.7975	0
CCTATCAGCA		Transcribed locus	50.4637	1.89	0.0202	26.7004	0.0374526
CATCCAGCCT	MUC5AC	Mucin 5AC, oligomeric mucus/gel-forming	26.2937	0	0.00404	26.2937	0
ACTTTTTCCA	CACNG4	Calcium channel, voltage-dependent, gamma subunit 4	26.0862	0	0.00404	26.0862	0
GGTTGTGGTT			25.8275	0	0.0202	25.8275	0
TCCTATTAAG			96.7087	3.765	0.02828	25.6863	0.0389313
CTTTTGAGTC			45.2325	1.7925	0.00808	25.2343	0.0396286
TTTTGTATTC			23.2613	0	0.00404	23.2613	0
TAGAGGGCCA			41.53	1.7925	0.0202	23.1688	0.0431616
GCTTGAATAA	AKR1B10	Aldo-keto reductase family 1, member B10 (aldose reductase)	331.836	14.6575	0.02828	22.6393	0.0441709
TCCCCTACAT	CLDN1	Claudin 1	43.935	1.96	0.00808	22.4158	0.0446114
ATAATCTTTG	CNOT2	CCR4-NOT transcription complex, subunit 2	22.3875	0	0.0202	22.3875	0
ATGAAACTTC	ASNS	Asparagine synthetase	565.285	25.9725	0.00404	21.7648	0.0459459
TAGGTTGTTT			42.4875	1.96	0.0202	21.6773	0.0461312
TTAAGACTTC	SH3GLB1	SH3-domain GRB2-like endophilin B1	21.5837	0	0.0202	21.5837	0
TGGGAGTGGG	PTPMT1	Protein tyrosine phosphatase, mitochondrial 1	175.102	9.255	0.00404	18.9198	0.0528548
CAAGCATAAA	CABYR	Calcium binding tyrosine-(Y)-phosphorylation regulated (fibrousheathin 2)	63.2987	3.695	0.02828	17.1309	0.058374
TGCTTTTGTA	SLC7A11	Solute carrier family 7, (cationic amino acid transporter, y+ system) member 11	30.0775	1.7925	0.00404	16.7796	0.059596
GGCCCAGGCC	ALDH3A1	Aldehyde dehydrogenase 3 family, memberA1	4354.75	261.265	0.00404	16.6679	0.0599954
TTGGGTTTCC	MARS2	Methionine-tRNA synthetase 2 (mitochondrial)	29.8675	1.805	0.00808	16.5471	0.0604336
CTTGAGTCCA			119.746	7.63	0.04444	15.6941	0.0637181
TTCATACCCC			28.635	1.89	0.0202	15.1508	0.0660031
TGTTACCTGG	MYOM2	Myomesin (M-protein) 2, 165kDa	26.5637	1.96	0.00404	13.5529	0.0737848
GGCCCAGGCT	NPTXR	Neuronal pentraxin receptor	26.4138	1.96	0.0202	13.4764	0.0742038
ACCTTGGGGT	NQO1	NAD(P)H dehydrogenase, quinone 1	72.71	5.5025	0.00404	13.214	0.0756773
CACATAATTG			23.235	1.7925	0.03636	12.9623	0.0771465
ATGCATTGCA			118.709	9.255	0.00404	12.8264	0.0779639
AAAACATTTT	SLC39A8	Solute carrier family 39 (zinc transporter), member 8	22.86	1.7925	0.00808	12.7531	0.0784121
GACACAGCAA	ENTPD8	Ectonucleoside triphosphate diphosphohydrolase 8	23.7125	1.89	0.0202	12.5463	0.0797048
GCTGAGATGA	C9orf91	Chromosome 9 open reading frame 91	21.5738	1.805	0.00404	11.9522	0.0836665
TGAAATACTA	MRPL50	Mitochondrial ribosomal protein L50	21.335	1.805	0.00404	11.8199	0.0846028
ACTTTTCAAA	ELF1	E74-like factor 1 (ets domain transcription factor)	149.026	12.95	0.00404	11.5078	0.0868974
GGAATTGCCC	BPIL1	Bactericidal/permeability-increasing protein-like 1	43.2888	3.765	0.00404	11.4977	0.0869741
TAGGCTGTCT	PSG1	Pregnancy specific beta-1-glycoprotein 1	20.7325	1.805	0.0202	11.4861	0.0870614
GGTGCACCCG	TRIM3	Tripartite motif-containing 3	20.6125	1.805	0.00808	11.4197	0.0875682
AGCCTTACAA			20.1837	1.805	0.00808	11.1821	0.0894284
TTCAGTAGTT	LOC340061	Hypothetical protein LOC340061	20.0338	1.805	0.0202	11.099	0.090098
CCACCTGCTA			39.725	3.5975	0.02828	11.0424	0.0905601
CCTATCGGTA			54.2188	5.5025	0.00404	9.85348	0.101487
GAATGAACTG	EDIL3	EGF-like repeats and discoidin I-like domains 3	72.2613	7.56	0.00808	9.55837	0.10462
TATTTTTGAA	DRB1	Developmentally regulated RNA-binding protein 1	203.933	22.0225	0.00404	9.26019	0.107989
CTCCACCCAA		Transcribed locus	35.6163	3.85	0.02828	9.25097	0.108097
CCTACCAGTA			49.2762	5.3875	0.00808	9.1464	0.109333
GCTATCAGTA			147.284	16.6475	0.00404	8.8472	0.11303
TCTTTATTAG	ELOVL4	Elongation of very long chain fatty acids (FEN1/Elo2, SUR4/Elo3, yeast)-like 4	32.3488	3.78	0.04444	8.55787	0.116852
ATTTTTTAAA	C14orf131	Chromosome 14 open reading frame 131	45.7175	5.405	0.04444	8.45837	0.118226
GGTGGTGTCT	GPX2	Glutathione peroxidase 2 (gastrointestinal)	384.467	46.13	0.00808	8.33444	0.119984
CTCCAAAAAA	CPSF2	Cleavage and polyadenylation specific factor 2, 100kDa	117.544	14.49	0.00808	8.11206	0.123273
GTAGATACTC			29.8313	3.6825	0.00404	8.10081	0.123444
GTGATCAGCT	MUC5AC	Mucin 5AC, oligomeric mucus/gel-forming	3609.41	448.283	0.04848	8.05164	0.124198
AATGTTCAGG	COQ6	Coenzyme Q6 homolog, monooxygenase (yeast)	29.0263	3.695	0.00404	7.85555	0.127299
TTGCACCCTT	MSMB	Microseminoprotein, beta-	70.9287	9.2825	0.02828	7.64113	0.130871
ATAATTCTTG			28.6588	3.765	0.01616	7.61189	0.131373
AGGTCTGCCA	AKR1C2	Aldo-keto reductase family 1, member C2 (dihydrodiol dehydrogenase 2; bile acid binding protein; 3-alpha hydroxysteroid dehydrogenase, type III)	547.45	73.5925	0.00404	7.43894	0.134428
GAGGATTTGG	C10orf70	Chromosome 10 open reading frame 70	27.4462	3.695	0.02828	7.42794	0.134627
GGGCCCAGGC	MGC33486	Hypothetical protein MGC33486	27.895	3.85	0.02828	7.24545	0.138018
TTTTAAAGTG	KPNA3	Karyopherin alpha 3 (importin alpha 4)	26.75	3.85	0.01616	6.94805	0.143925
TTAAAAATTC	ADH7	Alcohol dehydrogenase 7 (class IV), mu or sigma polypeptide	899.471	130.447	0.00404	6.89527	0.145027
GAGAGCTTTG	AKR1C3	Aldo-keto reductase family 1, member C3 (3-alpha hydroxysteroid dehydrogenase, type II)	149.409	21.925	0.02828	6.81454	0.146745
TTGGCCCTCT	YOD1	YOD1 OTU deubiquinating enzyme 1 homolog ( yeast)	24.6375	3.6825	0.01616	6.69043	0.149467
GCCAAATTAG	CEP68	Centrosomal protein 68kDa	24.7387	3.7525	0.02828	6.5926	0.151685
GTCAACAGTA	ABCC3	ATP-binding cassette, sub-family C (CFTR/MRP), member 3	37.2488	5.715	0.00404	6.51772	0.153428
CTGGGAGCCC	EPHX1	Epoxide hydrolase 1, microsomal (xenobiotic)	23.1412	3.6825	0.01616	6.28411	0.159131
CAAATAAACC	PIR	Pirin (iron-binding nuclear protein)	259.706	42.6	0.00404	6.09639	0.164031
CCTATTAGTA			33.4125	5.5575	0.03232	6.01215	0.16633
CCCGAGGGCC	BCL2L13	BCL2-like 13 (apoptosis facilitator)	23.4662	3.9225	0.02828	5.98247	0.167155
GGCCCCATTT	CBR1	Carbonyl reductase 1	144.146	24.195	0.00404	5.95769	0.16785
GGGAGACCTT	IGHG1	Immunoglobulin heavy constant gamma 1 (G1m marker)	21.76	3.6825	0.01616	5.90903	0.169233
GTCCTGTTGG	C20orf114	Chromosome 20 open reading frame 114	75.8675	12.8675	0.01616	5.89606	0.169605
GACGTTCACT			32.1013	5.5025	0.04444	5.83394	0.171411
TTGGGGTTCC			55.3687	9.495	0.02424	5.83136	0.171487
CTACTGACTT			20.7712	3.5975	0.00404	5.7738	0.173196
AATAGTTTCC		Transcribed locus	32.14	5.5725	0.02424	5.76761	0.173382
GAGGGGGCAG	RAP1GA1	RAP1, GTPase activating protein 1	31.975	5.5725	0.02828	5.738	0.174277
GCTACACAAT	LOC129881	Hypothetical LOC129881	550.846	96.5025	0.01616	5.7081	0.17519
AAAATGTATT	CAV2	Caveolin 2	20.4375	3.5975	0.00404	5.68103	0.176024
GTGATGTAAG	SRXN1	Sulfiredoxin 1 homolog (S. cerevisiae)	62.63	11.1325	0.01616	5.62587	0.17775
TTCCCCTTCC	SRPR	Signal recognition particle receptor ('docking protein')	31.3625	5.6425	0.03232	5.55826	0.179912
GTTTCCTTTT	QRSL1	Glutaminyl-tRNA synthase (glutamine-hydrolyzing)-like 1	70.8975	12.95	0.04848	5.47471	0.182658
TAATTTCTCA	MARCH7	Membrane-associated ring finger (C3HC4) 7	50.04	9.1675	0.01616	5.45841	0.183203
TTATCAAATC	NQO1	NAD(P)H dehydrogenase, quinone 1	808.845	149.363	0.00404	5.41532	0.184661
CCTATCAGTA	MSMB	Microseminoprotein, beta-	15881.3	2947.97	0.00808	5.38719	0.185626
GGTAAGTAAC	DNER	Delta-notch-like EGF repeat-containing transmembrane	38.235	7.18	0.02828	5.32521	0.187786
GCCAGAGGAG	ZNF206	Zinc finger protein 206	117.835	22.2975	0.00404	5.28467	0.189226
CCCATCAGTA			38.4913	7.295	0.03232	5.27639	0.189524
TTTTTATATT		Transcribed locus	37.2287	7.195	0.00404	5.17425	0.193265
GGCTCAAGCC		Transcribed locus, moderately similar to XP_085634.4 PREDICTED: similar to RIKEN cDNA 3000004C01 [Homo sapiens]	28.2787	5.4875	0.03232	5.1533	0.19405
TATTCCTGTG		Clone X5 immunoglobulin heavy chain	28.055	5.5425	0.02828	5.0618	0.197558
CTGCAGAAAT	DICER1	Dicer1, Dcr-1 homolog (Drosophila)	28.1737	5.67	0.02828	4.96892	0.201251
CACTTTTGGG	LASP1	LIM and SH3 protein 1	45.9363	9.2675	0.00404	4.9567	0.201747
CTTCCTGTGA	SBEM	Small breast epithelial mucin	154.5	31.8675	0.02828	4.8482	0.206262
GTGCAGGGAG	SPDEF	SAM pointed domain containing ets transcription factor	239.39	50.3025	0.00404	4.75901	0.210128
TTGGGGTCTC	MGC13098	Hypothetical protein MGC13098	25.5538	5.5425	0.00808	4.61051	0.216896
AAGAGTTTTG	AKR1B1	Aldo-keto reductase family 1, member B1 (aldose reductase)	25.4688	5.5425	0.02828	4.59517	0.21762
TTAGAAGGAA	NQO1	NAD(P)H dehydrogenase, quinone 1	40.9062	9.17	0.00808	4.46088	0.224171
TCCAAGCGTC			66.0413	14.9375	0.00404	4.42117	0.226184
GTGCTAGATT			63.335	14.405	0.02424	4.39674	0.227441
AGTAGTCTGC	MRP63	Mitochondrial ribosomal protein 63	23.465	5.405	0.04444	4.34135	0.230343
GGGTGCAAAA	HNRPA1	Heterogeneous nuclear ribonucleoprotein A1	61.745	14.6575	0.04848	4.21252	0.237388
CAACAGCTCT	KDELR2	KDEL (Lys-Asp-Glu-Leu) endoplasmic reticulum protein retention receptor 2	39.005	9.435	0.00808	4.13408	0.241892
GATGGCAGGG		CDNA FLJ30474 fis, clone BRAWH1000116	29.9187	7.295	0.01616	4.10127	0.243827
GAGAAGACTT	PREP	Prolyl endopeptidase	45.2987	11.145	0.01616	4.06449	0.246033
TTTGCGTCAG			67.3187	16.675	0.04848	4.03711	0.247702
ATTTCTAAAA	CHCHD4	Coiled-coil-helix-coiled-coil-helix domain containing 4	37.28	9.2375	0.04848	4.03572	0.247787
TTTATTTTTT	EHMT1	Euchromatic histone-lysine N-methyltransferase 1	29.7875	7.4625	0.02424	3.99162	0.250525
GGAGGCTTCC	MECR	Mitochondrial trans-2-enoyl-CoA reductase	85.2275	22.09	0.00404	3.85819	0.259189
TCATTTTCCA	SLC6A8	Solute carrier family 6 (neurotransmitter transporter, creatine), member 8	41.9375	11.0575	0.02828	3.79267	0.263666
CCCCCTGCAG	MSLN	Mesothelin	150.284	39.7	0.00808	3.78548	0.264167
AATGGAAACT	GCLM	Glutamate-cysteine ligase, modifier subunit	34.45	9.2375	0.04848	3.72936	0.268142
TGGGCTCTGA	SCARB2	Scavenger receptor class B, member 2	20.6337	5.5575	0.02828	3.71278	0.26934
GTAACTGACA	RERE	Arginine-glutamic acid dipeptide (RE) repeats	20.1412	5.4875	0.03232	3.67039	0.272451
TTGCAATGCA	LOC150223	Hypothetical protein LOC150223	33.2175	9.0575	0.04444	3.6674	0.272673
ATAGTACAGC	MAP2K1IP1	Mitogen-activated protein kinase kinase 1 interacting protein 1	47.3725	13.0175	0.00808	3.63914	0.27479
CCCATTGTCC			27.6863	7.6175	0.01616	3.63456	0.275137
GGGCGGGGGC	POLD1	Polymerase (DNA directed), delta 1, catalytic subunit 125kDa	26.7112	7.3625	0.04444	3.62801	0.275633
CCCAGCCACA	ZNF539	Zinc finger protein 539	32.9125	9.2375	0.04848	3.56292	0.280668
ATGTGCGTGG	ST14	Suppression of tumorigenicity 14 (colon carcinoma)	59.8675	16.8575	0.02828	3.55139	0.28158
CACTGCCTTG	FTH1	Ferritin, heavy polypeptide 1	58.9225	16.7725	0.00404	3.51304	0.284654
TTCATAAAAA	MMP19	Matrix metallopeptidase 19	46.2275	13.215	0.02828	3.49811	0.285869
CTTTTTGAGA	UNQ473	DMC	32.5737	9.3525	0.02424	3.48289	0.287118
CCAAGGTGGC	C20orf114	Chromosome 20 open reading frame 114	3381.92	973.842	0.00404	3.47276	0.287956
CAGCGCGCCC	LOC401115	Hypothetical gene supported by BC038466; BC062790	57.0037	16.52	0.02828	3.45059	0.289805
GTGGAGAAGA	CLDN10	Claudin 10	88.7812	25.8975	0.00404	3.42818	0.2917
TCTAAATAAA		CDNA clone IMAGE:5296173	37.8525	11.06	0.01616	3.42247	0.292187
CCTGGCCCTT	E2F6	E2F transcription factor 6	31.495	9.2675	0.03232	3.39844	0.294253
AGGGGTTCTT	NUDT4	Nudix (nucleoside diphosphate linked moiety X)-type motif 4	25.5275	7.5325	0.03232	3.38898	0.295074
TGTGCCACTA	NMD3	NMD3 homolog (S. cerevisiae)	24.9325	7.3775	0.00808	3.37953	0.295899
TTCATACACT			37.61	11.2125	0.03232	3.35429	0.298125
TATTTTTCGT	TTC9	Tetratricopeptide repeat domain 9	68.275	20.4425	0.00404	3.33986	0.299414
GCGGCTGTGT	TIMM44	Translocase of inner mitochondrial membrane 44 homolog (yeast)	43.6975	13.12	0.04848	3.3306	0.300246
GAGTAGTAAT	BCCIP	BRCA2 and CDKN1A interacting protein	48.19	14.5325	0.04444	3.31602	0.301567
TACCTTTAAT	FLJ25680	Hypothetical protein FLJ25680	31.2125	9.425	0.04848	3.31167	0.301962
TTTTCTGAAA	TXN	Thioredoxin	697.742	211.577	0.00404	3.29781	0.303231
TGTGGCTTGC	TRPV6	Transient receptor potential cation channel, subfamily V, member 6	31.4363	9.5775	0.04848	3.2823	0.304664
TCAGGGAGAT	OVCH2	Ovochymase 2	36.28	11.0575	0.00808	3.28103	0.304782
GACGCGGCGC	CDC42EP5	CDC42 effector protein (Rho GTPase binding) 5	60.9213	18.5925	0.00404	3.27666	0.305189
TGGAAATGTG	CBARA1	Calcium binding atopy-related autoantigen 1	48.98	14.9825	0.01616	3.26915	0.30589
TGCCTTTGTT	DKFZp434O0527	Hypothetical protein DKFZp434O0527	24.2288	7.4625	0.02828	3.24673	0.308002
TGGACAAGCT	BASP1	Brain abundant, membrane attached signal protein 1	66.0837	20.3725	0.00808	3.24377	0.308283
ACCTTATCAA	MPV17	MpV17 transgene, murine homolog, glomerulosclerosis	24.2825	7.545	0.00808	3.21836	0.310718
CCGCTGCACT	MRP63	Mitochondrial ribosomal protein 63	148.901	46.285	0.00808	3.21705	0.310844
TATTTTTGTT	TXNRD1	Thioredoxin reductase 1	250.053	78.245	0.00808	3.19576	0.312914
GGCGTCCTGG	MRPL41	Mitochondrial ribosomal protein L41	46.7338	14.6575	0.01616	3.18838	0.313638
AATTCTTCTG	EIF5B	Eukaryotic translation initiation factor 5B	47.0875	14.785	0.02424	3.18482	0.31399
CGGCTGAATT	PGD	Phosphogluconate dehydrogenase	252.03	79.5225	0.00404	3.16929	0.315528
TTGTATTTCA		Transcribed locus, strongly similar to NP_005594.1 ATPase, Class I, type 8B, member 1; familial intrahepatic cholestasis 1, (progressive, Byler disease and benign recurrent); ATPase ,Class I, type 8B, member 1; benign recurrent intrahepatic cholestasis; p	29.6187	9.3525	0.04848	3.16693	0.315763
TGGTAGCAGT	C11orf17	Chromosome 11 open reading frame 17	29.4662	9.3375	0.00404	3.15569	0.316888
GTAACAAGCT	PJA2	Praja 2, RING-H2 motif containing	34.7888	11.045	0.04848	3.14973	0.317488
CCCACAATCC	NBN	Nibrin	28.3938	9.185	0.01616	3.09132	0.323487
GGCCGTGCTG	PANK4	Pantothenate kinase 4	34.4612	11.2425	0.04848	3.06527	0.326236
TTGCTAATGA	ADRA2A	Adrenergic, alpha-2A-, receptor	71.2975	23.53	0.01616	3.03007	0.330026
TGCAGGTACT	LIMK2	LIM domain kinase 2	44.3387	14.6575	0.02828	3.02499	0.33058
ATAGATGGGG	MIR16	Membrane interacting protein of RGS16	44.58	14.785	0.04444	3.01522	0.331651
GAGAGTGTCT	TIMP1	TIMP metallopeptidase inhibitor 1	54.8488	18.225	0.00808	3.00953	0.332277
CCTGTCAGTA	DVL3	Dishevelled, dsh homolog 3 (Drosophila)	33.045	10.99	0.00404	3.00682	0.332577
GTGTGTGCCA	KLK11	Kallikrein 11	66.2725	22.1325	0.00808	2.99435	0.333962
ATTAGGCCTG	TXNRD1	Thioredoxin reductase 1	50.5225	17	0.04848	2.97191	0.336484
CCTTGCTTTT	ASAH1	N-acylsphingosine amidohydrolase (acid ceramidase) 1	54.9162	18.4825	0.00808	2.97126	0.336558
TTGGAATCCA	STAU2	Staufen, RNA binding protein, homolog 2 (Drosophila)	66.74	22.58	0.04848	2.95571	0.338328
TTTTATTGCA	NBEA	Neurobeachin	47.9725	16.435	0.00808	2.91892	0.342592
GCCGATCCTC	TBCA	Tubulin-specific chaperone a	58.1812	19.9775	0.02828	2.91234	0.343367
ATGACGCTCA	SERINC2	Serine incorporator 2	38.4412	13.26	0.01616	2.89904	0.344942
CTCCACCCGA	TFF3	Trefoil factor 3 (intestinal)	4973.8	1721.91	0.00808	2.88853	0.346196
ACCCTCTGTG		CDNA clone IMAGE:4795401	90.375	31.4475	0.00808	2.87384	0.347967
AGCCAGGCCT	RCD-8	Autoantigen	47.1737	17.03	0.04848	2.77004	0.361006
ACCCACAGTG	OGFR	Opioid growth factor receptor	21.2712	7.7025	0.02828	2.7616	0.362108
GGGAGGATTA	HTATIP2	HIV-1 Tat interactive protein 2, 30kDa	147.831	53.6075	0.00808	2.75766	0.362626
CTGCACCATC	C1orf109	Chromosome 1 open reading frame 109	45.105	16.435	0.01616	2.74445	0.364372
TGATGATTAA	FAM29A	Family with sequence similarity 29, member A	25.505	9.31	0.04848	2.73953	0.365026
CAAGACCAGT	GSTA2	Glutathione S-transferase A2	1436.48	528.045	0.00404	2.72038	0.367595
GAAAAGTTGC	RAB43	RAB43, member RAS oncogene family	44.7662	16.4775	0.02828	2.71681	0.368079
TACCTCTGAT	S100P	S100 calcium binding protein P	1565.61	582.11	0.00404	2.68954	0.37181
GCACCTCCTA	HNRPUL1	Heterogeneous nuclear ribonucleoprotein U-like 1	40.3062	15.01	0.02828	2.68529	0.372399
TTATAGATAT	UBE1C	Ubiquitin-activating enzyme E1C (UBA3 homolog, yeast)	49.9012	18.6925	0.04848	2.66959	0.37459
CATTTAACTT	MTAC2D1	Membrane targeting (tandem) C2 domain containing 1	29.7425	11.2275	0.04848	2.64908	0.37749
AAACTCGGGT	SMOC1	SPARC related modular calcium binding 1	49.0037	18.5075	0.01616	2.64778	0.377675
GCAGCCAGCT	TSPAN1	Tetraspanin 1	33.6875	12.7525	0.04848	2.64164	0.378553
TTTTCAATAA	ELMO2	Engulfment and cell motility 2	24.4662	9.2675	0.02828	2.64001	0.378787
TGACTAATTG	AGR2	Anterior gradient 2 homolog (Xenopus laevis)	223.804	85.69	0.04848	2.61178	0.38288
TTGGAAAAAA	DNHD2	Dynein heavy chain domain 2	24.1687	9.2675	0.04848	2.6079	0.38345
TCACAATAGG	TCTA	T-cell leukemia translocation altered gene	24.585	9.435	0.02828	2.60572	0.383771
ATTTCAGAAG	CREG1	Cellular repressor of E1A-stimulated genes 1	37.7338	14.5725	0.02828	2.58938	0.386193
TTAAAGGCCG	MRPL3	Mitochondrial ribosomal protein L3	65.9912	25.565	0.01616	2.58131	0.3874
TTCAGGGCTT	EIF5	Eukaryotic translation initiation factor 5	62.2863	24.195	0.01616	2.57434	0.388448
CATCCAAGGC	ALKBH5	AlkB, alkylation repair homolog 5 (E. coli)	37.0262	14.475	0.04848	2.55794	0.390939
CACCCCCAGG	GPS2	G protein pathway suppressor 2	27.9513	10.9475	0.02828	2.55321	0.391664
CCGAAGTCGA	SMURF2	SMAD specific E3 ubiquitin protein ligase 2	28.3725	11.1325	0.01616	2.54862	0.392369
TATTTCAGTG	ADCY6	Adenylate cyclase 6	39.2587	15.405	0.04444	2.54844	0.392397
TTGGGGCTTC	ANAPC7	Anaphase promoting complex subunit 7	28.2875	11.1275	0.01616	2.54213	0.393372
GGGAGCACTG	LTK	Leukocyte tyrosine kinase	27.6262	10.8775	0.04848	2.53976	0.393738
CTGCTGCACT	GSR	Glutathione reductase	126.399	49.805	0.02828	2.53787	0.394031
GCCAGGGCGG	HM13	Histocompatibility (minor) 13	74.8037	29.54	0.01616	2.53229	0.3949
CACATTAGGT	RSNL2	Restin-like 2	52.81	20.9525	0.02828	2.52046	0.396753
AAATATTTAA	SLC35A3	Solute carrier family 35 (UDP-N-acetylglucosamine (UDP-GlcNAc) transporter), member A3	47.2737	18.805	0.02828	2.51389	0.397789
GGACAGAACC	DHX32	DEAH (Asp-Glu-Ala-His) box polypeptide 32	61.6412	24.565	0.02828	2.50931	0.398516
TTTAATACAT	FAM96A	Family with sequence similarity 96, member A	27.7525	11.06	0.02828	2.50927	0.398523
CTCGGAGGCC	SEPX1	Selenoprotein X, 1	70.6863	28.2425	0.01616	2.50283	0.399547
CCCCTTTGCA	ASAH1	N-acylsphingosine amidohydrolase (acid ceramidase) 1	36.9338	14.9075	0.01616	2.47753	0.403628
GGCGCCTCCT	TALDO1	Transaldolase 1	232.13	94.0275	0.02828	2.46875	0.405064
AGGGATGGCC	TMED1	Transmembrane emp24 protein transport domain containing 1	49.9288	20.3025	0.02828	2.45924	0.406629
CCTGTATTTG	C9orf103	Chromosome 9 open reading frame 103	44.79	18.3525	0.02828	2.44054	0.409745
TCCTGCTGCC	MGC13114	Hypothetical protein MGC13114	76.1975	31.4275	0.00404	2.42455	0.412448
TAGCAATTGC		CDNA clone IMAGE:4799578	36.6763	15.14	0.04848	2.42247	0.412801
GCCTTGGTCT	GMPR2	Guanosine monophosphate reductase 2	98.2575	40.6275	0.04848	2.4185	0.41348
TATGCTTTAA	NT5DC1	5'-nucleotidase domain containing 1	58.6025	24.235	0.00404	2.41809	0.413549
GCACCTTCTG	HNRPM	Heterogeneous nuclear ribonucleoprotein M	27.265	11.3	0.00404	2.41283	0.414451
AGGCCAAGGG	HMGCL	3-hydroxymethyl-3-methylglutaryl-Coenzyme A lyase (hydroxymethylglutaricaciduria)	44.5175	18.5375	0.01616	2.40148	0.416409
CTTGGAAAAA			22.125	9.255	0.04848	2.3906	0.418305
GTTTAAAAAA	LOC644083	Hypothetical protein LOC644083	35.4288	14.825	0.04848	2.3898	0.418445
TCATCATCAG	RPLP1	Ribosomal protein, large, P1	39.8687	16.715	0.02828	2.38521	0.419251
CAATAGTCAA	C6orf32	Chromosome 6 open reading frame 32	56.9675	23.995	0.02828	2.37414	0.421205
TTTTGATGAG	BACE2	Beta-site APP-cleaving enzyme 2	78.8625	33.265	0.02828	2.37074	0.42181
TGCCTTAGTA	DNAJC1	DnaJ (Hsp40) homolog, subfamily C, member 1	49.0312	20.695	0.01616	2.36923	0.422078
CTTGAACTGT	MAP3K5	Mitogen-activated protein kinase kinase kinase 5	30.9962	13.1175	0.04848	2.36297	0.423196
CAAAGGAAGC	SEC63	SEC63-like (S. cerevisiae)	95.68	40.6125	0.00404	2.35592	0.424462
CTCATCTGCT	SDC1	Syndecan 1	43.8425	18.76	0.04848	2.33702	0.427895
CAGGATTTAA		T84 colon carcinoma cell IL-1beta regulated HSCC1 mRNA, partial sequence	35.1313	15.05	0.04848	2.3343	0.428394
GCCAAAAAAA	HTR1D	5-hydroxytryptamine (serotonin) receptor 1D	69.28	29.895	0.01616	2.31744	0.43151
ATGTTTAACA	AZIN1	Antizyme inhibitor 1	34.7375	14.9975	0.04848	2.31622	0.431738
GATGAATCCG	TMEM45B	Transmembrane protein 45B	110.589	47.78	0.00808	2.31454	0.432051
CATAGAAAAG	SMNDC1	Survival motor neuron domain containing 1	34.5162	15.0675	0.01616	2.29077	0.436534
GGCATTTTAA	TFDP1	Transcription factor Dp-1	67.8475	29.6425	0.04848	2.28886	0.436899
TACGCTTGGT	CYB5R1	Cytochrome b5 reductase 1	67.5687	29.5275	0.02828	2.28833	0.436999
TCAGAGCGCT			46.47	20.455	0.00404	2.27182	0.440176
AAGATTTTAG	PPP1CB	Protein phosphatase 1, catalytic subunit, beta isoform	37.49	16.5925	0.02828	2.25945	0.442585
GAACTGAAAA	NUDT4	Nudix (nucleoside diphosphate linked moiety X)-type motif 4	71.4587	31.7	0.01616	2.25422	0.443613
GCTCCACTGG	M6PR	Mannose-6-phosphate receptor (cation dependent)	24.7688	11.03	0.04848	2.24558	0.445319
TAAACATTCT	DKFZp313A2432	Hypothetical protein DKFZp313A2432	37.8263	16.8875	0.04848	2.2399	0.446449
AACAGTCAAA	PKP3	Plakophilin 3	75	33.5575	0.02828	2.23497	0.447433
GTAATAAAGC	MED18	Mediator of RNA polymerase II transcription, subunit 18 homolog (yeast)	53.7938	24.2225	0.04848	2.22082	0.450285
CTCTACAGTG	ATP6V0E	ATPase, H+ transporting, lysosomal 9kDa, V0 subunit e	45.1213	20.54	0.04848	2.19675	0.455218
GAAGTGATCA			48.7537	22.2625	0.04848	2.18995	0.456632
CAAGGGCTTG	RAP1B	RAP1B, member of RAS oncogene family	125.73	57.78	0.01616	2.17601	0.459556
TTGGACTGAG	GABARAPL2	GABA(A) receptor-associated protein-like 2	232.023	106.99	0.04848	2.16864	0.461119
ATGTGTTTCA	LYN	V-yes-1 Yamaguchi sarcoma viral related oncogene homolog	76.9287	35.5625	0.02828	2.1632	0.462278
ATTTTCTAAA	AGR2	Anterior gradient 2 homolog (Xenopus laevis)	2360.9	1091.86	0.00808	2.16229	0.462473
GAAGCAAGAA	DAK	Dihydroxyacetone kinase 2 homolog (yeast)	43.8162	20.3125	0.00808	2.15711	0.463584
TGAAGTCACT	RPLP0	Ribosomal protein, large, P0	23.9037	11.145	0.04848	2.1448	0.466245
ACTTTTTCGA			32.2088	15.0675	0.04848	2.13763	0.467808
TACAGAATTT	RRM2B	Ribonucleotide reductase M2 B (TP53 inducible)	47.1962	22.2475	0.00404	2.12142	0.471383
TGGCCCCACC	PKM2	Pyruvate kinase, muscle	78.0337	37.075	0.00808	2.10475	0.475115
GGCAAAATTA	SLC35A3	Solute carrier family 35 (UDP-N-acetylglucosamine (UDP-GlcNAc) transporter), member A3	73.18	34.79	0.02828	2.10348	0.475403
TGACTGTTCT	SPATS1	Spermatogenesis associated, serine-rich 1	46.2775	22.005	0.01616	2.10304	0.475501
CAATGTGAGC	EEF1A1	Eukaryotic translation elongation factor 1 alpha 1	27.185	13.1075	0.02828	2.074	0.482159
TTTTACCAGT	CLNS1A	Chloride channel, nucleotide-sensitive, 1A	34.2788	16.62	0.04848	2.0625	0.484848
GCAGGAGGTG		Transcribed locus	247.675	120.797	0.00404	2.05033	0.487726
AGAACAAAAC	PRDX1	Peroxiredoxin 1	1042.78	509.538	0.04848	2.04652	0.488634
TTTCTGTCTG	PIK3CD	Phosphoinositide-3-kinase, catalytic, delta polypeptide	30.4088	14.8975	0.04848	2.0412	0.489908
ACATCCTAGG	ALDH1A1	Aldehyde dehydrogenase 1 family, member A1	60.2388	29.6125	0.00404	2.03423	0.491586
GGGACGAGTG	TM4SF1	Transmembrane 4 L six family member 1	48.8075	24.12	0.04848	2.02353	0.494186
GGGGGTCACC	ATP5G1	ATP synthase, H+ transporting, mitochondrial F0 complex, subunit C1 (subunit 9)	45.6975	22.6	0.04848	2.02201	0.494557
CTGGCCGACT	PELP1	Proline, glutamic acid and leucine rich protein 1	22.93	11.37	0.04848	2.01671	0.495857
GGCCATCGCA	KARCA1	Kelch/ankyrin repeat containing cyclin A1 interacting protein	41.045	20.4	0.01616	2.01201	0.497015
GAGAACCGTA	NPDC1	Neural proliferation, differentiation and control, 1	175.029	87.39	0.04848	2.00285	0.499289
Tag	Gene Symbol	Gene Name	CSMean	NSMean	PValue	Fold-Change (CS / NS)	Fold-Change (NS / CS)
TCAGGCAATG			0.82	26.1075	0.03636	0.0314086	31.8384
GAACGCCTAA	DPYSL2	Dihydropyrimidinase-like 2	0.82	22.7975	0.00404	0.0359689	27.8018
ACTGCATCAC	MGAT5	Mannosyl (alpha-1,6-)-glycoprotein beta-1,6-N-acetyl-glucosaminyltransferase	0.82	21.3325	0.03636	0.038439	26.0152
CATTTACTCT	ITM2A	Integral membrane protein 2A	1.44	28.0775	0.00808	0.0512866	19.4983
GATCAATCAG	CCL18	Chemokine (C-C motif) ligand 18 (pulmonary and activation-regulated)	4.81875	77.59	0.02424	0.0621053	16.1017
GTGCGGAGGA	LDHA	Lactate dehydrogenase A	9.18375	124.48	0.00404	0.0737769	13.5544
GTGGCAGGTT	RIF1	RAP1 interacting factor homolog (yeast)	2.05875	26.31	0.00808	0.0782497	12.7796
TGGCCCCAGG	APOC1	Apolipoprotein C-I	46.265	495.608	0.04848	0.0933501	10.7124
GGAACTCGGG	FLJ35740	FLJ35740 protein	2.065	20.78	0.00404	0.0993744	10.063
CAGCTGCTCC	ACTRT2	Actin-related protein T2	2.26375	20.5825	0.00808	0.109984	9.09221
AACCTGTGTT	C6orf147	Chromosome 6 open reading frame 147	2.26625	20.385	0.00404	0.111172	8.99504
GCCCTATGCG	LYPD2	LY6/PLAUR domain containing 2	10.63	94.3525	0.00404	0.112663	8.87606
AGGTTAGGAG	SMG1	PI-3-kinase-related kinase SMG-1	2.98625	26.07	0.00808	0.114547	8.73001
TAAACTCTGA	CYP4F3	Cytochrome P450, family 4, subfamily F, polypeptide 3	3.3025	26.3825	0.00808	0.125178	7.98864
GAGCTTTAAT		Transcribed locus, strongly similar to XP_373821.2 PREDICTED: hypothetical protein XP_373821 [Homo sapiens]	4.6275	34.9875	0.00808	0.132262	7.56078
AAAAGAAGGG		CDNA FLJ30509 fis, clone BRAWH2000595	2.9575	22.105	0.00808	0.133793	7.47422
TTGAAACCCT	FGFR1OP	FGFR1 oncogene partner	3.16625	22.405	0.04848	0.141319	7.07619
AGAAAGGAGA	C3orf15	Chromosome 3 open reading frame 15	2.97125	20.725	0.00808	0.143366	6.97518
TGCACAGGCA	VMO1	Vitelline membrane outer layer 1 homolog (chicken)	8.4125	53.8575	0.01616	0.156199	6.40208
AAAATGATAT	SCNN1G	Sodium channel, nonvoltage-gated 1, gamma	13.1363	82.63	0.02828	0.158977	6.29023
GCCACATCCT		Homo sapiens, clone IMAGE:5742196, mRNA	8.68625	54.4125	0.01616	0.159637	6.26421
GGAATCAAAA			5.10875	31.7575	0.00404	0.160868	6.2163
AGCTTAATGA	LRRC16	Leucine rich repeat containing 16	556.869	3268.72	0.00808	0.170363	5.86982
GAGTTGGGTA	FUT2	Fucosyltransferase 2 (secretor status included)	3.58375	20.725	0.01616	0.172919	5.78305
GGCTTAATGA			3.675	20.81	0.01616	0.176598	5.66259
AGGAGATGTC	C1orf56	Chromosome 1 open reading frame 56	3.66875	20.485	0.01616	0.179094	5.58365
CCTCTGTGTT	HLA-DMB	Major histocompatibility complex, class II, DM beta	3.69625	20.57	0.01616	0.179691	5.5651
ATACAGTAGT	NEDD4L	Neural precursor cell expressed, developmentally down-regulated 4-like	4.4375	24.535	0.01616	0.180864	5.52901
AATTTTAATT	CCNG2	Cyclin G2	3.71125	20.385	0.00404	0.182058	5.49276
TGCAATAGGT	MMP10	Matrix metallopeptidase 10 (stromelysin 2)	8.63375	47.4	0.01616	0.182147	5.49008
GGGTCAGGAG		Transcribed locus, weakly similar to NP_060312.1 hypothetical protein FLJ20489 [Homo sapiens]	4.40375	24.11	0.01616	0.182652	5.47488
CAGATTAGTT	DDX17	DEAD (Asp-Glu-Ala-Asp) box polypeptide 17	10.6862	57.7825	0.00808	0.184939	5.40718
AAGAAAGGAG	PCOLCE	Procollagen C-endopeptidase enhancer	4.52875	24.3225	0.00404	0.186196	5.37069
ATTTGTGTGT	PRKCA	Protein kinase C, alpha	6.03	31.8075	0.00404	0.189578	5.27488
TGATTTGTGA	LOC150837	Hypothetical protein LOC150837	4.625	24.3775	0.01616	0.189724	5.27081
TGTAAAACAT			4.31	22.335	0.01616	0.192971	5.18213
AGCACAGGGA	PML	Promyelocytic leukemia	3.9075	20.205	0.01616	0.193393	5.17083
AAAAGATTAA	FMO2	Flavin containing monooxygenase 2	7.32875	37.8625	0.04848	0.193562	5.1663
AAATCTTTAA	SR-A1	Serine arginine-rich pre-mRNA splicing factor SR-A1	4.8225	24.6475	0.01616	0.195659	5.11094
AAATTATGAT			4.43125	22.2625	0.00404	0.199045	5.02398
TTGGCTTGCT	ENPP5	Ectonucleotide pyrophosphatase/phosphodiesterase 5 (putative function)	5.23625	25.9175	0.02828	0.202035	4.94963
TATGTAATAT	PPAP2A	Phosphatidic acid phosphatase type 2A	5.57625	25.9025	0.01616	0.215278	4.64515
CTGCTAAGAT	VPS33B	Vacuolar protein sorting 33B (yeast)	5.755	26.1	0.04848	0.220498	4.53519
GATTTCAAAT			5.3325	23.7575	0.02828	0.224455	4.45523
TCTGTGAAAA	RNF20	Ring finger protein 20	6.41875	27.945	0.00808	0.229692	4.35365
CCAGAAAAGA	ZNF232	Zinc finger protein 232	7.2925	31.745	0.00404	0.229721	4.3531
TTACACTGGA	MARK4	MAP/microtubule affinity-regulating kinase 4	5.96625	25.945	0.01616	0.229958	4.34863
TGCCTTGAAA	COX4NB	COX4 neighbor	6.41875	27.65	0.00808	0.232143	4.30769
ACTTTATTGG	MAPK15	Mitogen-activated protein kinase 15	6.05	25.86	0.00808	0.233952	4.27438
TCATAAATGA	CLNS1A	Chloride channel, nucleotide-sensitive, 1A	5.6575	24.14	0.01616	0.234362	4.2669
CTTAAATGTA	BTBD7	BTB (POZ) domain containing 7	4.8275	20.485	0.02828	0.23566	4.2434
TAGAAAAGAG	RKHD1	Ring finger and KH domain containing 1	6.67	28.2425	0.01616	0.236169	4.23426
AAATCAATAA		Transcribed locus	11.2112	46.9025	0.01616	0.239033	4.18352
AGGCAGAGGT	NUMB	Numb homolog (Drosophila)	5.87125	24.545	0.04848	0.239204	4.18054
TCAGAGGTGG	SBP1	HBV pre-s2 binding protein 1	8.54	35.375	0.00404	0.241413	4.14227
GCTCTGCCCT	GTF2F1	General transcription factor IIF, polypeptide 1, 74kDa	10.0887	41.6	0.01616	0.242518	4.1234
TTGGTCAAAC	RAB6A	RAB6A, member RAS oncogene family	5.05625	20.81	0.02828	0.242972	4.1157
GGGGCAACAG	CD52	CD52 molecule	8.5025	34.915	0.04848	0.24352	4.10644
CCAGCAGTGG	MRPL48	Mitochondrial ribosomal protein L48	5.4525	22.315	0.04444	0.244342	4.09262
AAGGAATGAA	LOC150383	Similar to RIKEN cDNA 2210021J22	7.38	30.165	0.04848	0.244654	4.0874
AGGAAAGGAT	FLJ10154	Hypothetical protein FLJ10154	10.2538	41.7875	0.00404	0.245378	4.07534
ATAGTTTAGC	YSK4	Yeast Sps1/Ste20-related kinase 4 (S. cerevisiae)	7.8575	31.77	0.01616	0.247325	4.04327
GGCAGAGAAG	KRT4	Keratin 4	16.165	64.725	0.00404	0.249749	4.00402
TCTCTAGAAT	SHB	Src homology 2 domain containing adaptor protein B	5.96875	23.8825	0.02828	0.249921	4.00126
TATAATTCAG			5.26125	20.9525	0.04444	0.251104	3.98242
TGTAGACCAA			8.93625	35.525	0.00404	0.251548	3.97538
CAATGCCTCT	HLA-DRA	Major histocompatibility complex, class II, DR alpha	7.62875	30.135	0.00808	0.253152	3.95019
AAATTGTATA	FLT3LG	Fms-related tyrosine kinase 3 ligand	5.23625	20.5975	0.02828	0.254218	3.93364
CCCTCCCAAC	CLDN9	Claudin 9	7.2525	28.2425	0.01616	0.256794	3.89417
AACCCCGGAG	RAD50	RAD50 homolog (S. cerevisiae)	6.1725	24.025	0.02828	0.25692	3.89226
GACCACCTTT	MFAP2	Microfibrillar-associated protein 2	5.27	20.415	0.02828	0.258144	3.87381
GCTTCTGCAT	C14orf94	Chromosome 14 open reading frame 94	5.3075	20.47	0.02828	0.259282	3.85681
GACTATCCTC	HSD17B13	Hydroxysteroid (17-beta) dehydrogenase 13	24.2712	93.5675	0.04848	0.259398	3.85508
GACTTGTATA	NFKBIA	Nuclear factor of kappa light polypeptide gene enhancer in B-cells inhibitor, alpha	10.225	39.295	0.02828	0.260211	3.84303
TTAAAAGTGG	PPARA	Peroxisome proliferative activated receptor, alpha	5.3225	20.415	0.02828	0.260715	3.8356
ACATTTCATC	FOSL2	FOS-like antigen 2	5.8775	22.515	0.00808	0.261048	3.83071
GGTGCTCCCT	TMEM5	Transmembrane protein 5	8.92875	34.0825	0.04848	0.261975	3.81716
AATTTGTGTC	MGC40178	Hypothetical protein MGC40178	14.7925	56.3775	0.04848	0.262383	3.81122
GCAACCGTAC	FLJ20433	Hypothetical protein FLJ20433	6.9875	26.41	0.02828	0.264578	3.77961
AACCTGGAAG		Transcribed locus, strongly similar to NP_000542.1 von Hippel-Lindau tumor suppressor isoform 1; elongin binding protein [Homo sapiens]	5.855	22.09	0.02828	0.265052	3.77284
TTTTAGCAGA	ZC3H7A	Zinc finger CCCH-type containing 7A	5.4375	20.47	0.01616	0.265633	3.7646
GCACAGTGAT	PHIP	Pleckstrin homology domain interacting protein	5.6425	20.88	0.02828	0.270235	3.70049
TTAGGTGTAT	FNBP4	Formin binding protein 4	16.455	60.7475	0.02828	0.270875	3.69174
ATGTCTATAC		Transcribed locus	10.2688	37.8675	0.01616	0.271176	3.68764
GCAGCGGCAG	CTSW	Cathepsin W (lymphopain)	514.009	1895.07	0.02828	0.271235	3.68684
CCATATGATC	KIAA0265	KIAA0265 protein	7.065	26.0425	0.00808	0.271287	3.68613
TTTGAATATA	SPRY1	Sprouty homolog 1, antagonist of FGF signaling (Drosophila)	6.58125	24.18	0.01616	0.272177	3.67407
TAATTAAAGA	LOC63929	Hypothetical protein LOC63929	7.82875	28.1825	0.02828	0.277788	3.59987
TCAAAGTGGA	HMGN4	High mobility group nucleosomal binding domain 4	9.9275	35.675	0.02828	0.278276	3.59355
GGGATTTAGA			6.2575	22.475	0.04444	0.27842	3.59169
GTAAACTTGA	PTBP1	Polypyrimidine tract binding protein 1	8.3225	29.81	0.00404	0.279185	3.58186
TAAATAATTG	REV1L	REV1-like (yeast)	15.7737	56.33	0.00808	0.280024	3.57112
TTTGTTGTTG	PRKRA	Protein kinase, interferon-inducible double stranded RNA dependent activator	5.855	20.795	0.02828	0.281558	3.55167
TTAAGGACTC	DMRT3	Doublesex and mab-3 related transcription factor 3	16.755	58.29	0.00808	0.287442	3.47896
CCTTGCCCTA		CDNA FLJ30263 fis, clone BRACE2002606	16.4225	56.485	0.01616	0.290741	3.43949
CCTGTAATCA	NRG2	Neuregulin 2	8.13125	27.9475	0.04848	0.290947	3.43705
ATTTATCCTA			8.73	29.95	0.00404	0.291486	3.4307
GAGGGTATAC	TFE3	Transcription factor binding to IGHM enhancer 3	15.44	52.45	0.04848	0.294376	3.39702
GAAACTAGGA	KCNS3	Potassium voltage-gated channel, delayed-rectifier, subfamily S, member 3	6.5675	22.2325	0.01616	0.295401	3.38523
TTATTTTAAA	EFHA1	EF-hand domain family, member A1	68.5425	231.495	0.02828	0.296086	3.37739
TCAACAGAAA	SPAG6	Sperm associated antigen 6	12.5475	42.3525	0.01616	0.296264	3.37537
AAATCACTGA	PKD2L1	Polycystic kidney disease 2-like 1	20.9312	70.115	0.02828	0.298527	3.34978
GAATTATACT	TMEM45A	Transmembrane protein 45A	24.0938	80.2775	0.02828	0.300131	3.33188
AAGTCATAGG	AMFR	Autocrine motility factor receptor	6.66	22.09	0.04848	0.301494	3.31682
CCACACCTCT	TNFSF13	Tumor necrosis factor (ligand) superfamily, member 13	10.1475	33.4925	0.04848	0.302978	3.30057
TATTTTATAA	RBBP9	Retinoblastoma binding protein 9	8.55	28.005	0.01616	0.305303	3.27544
TAGACATTTG			6.2675	20.515	0.04848	0.305508	3.27323
GAGAGAAGAG	B4GALT3	UDP-Gal:betaGlcNAc beta 1,4- galactosyltransferase, polypeptide 3	10.2737	33.5525	0.00808	0.306199	3.26585
AAAAATTGGA	ELF1	E74-like factor 1 (ets domain transcription factor)	7.4675	24.365	0.04848	0.306485	3.26281
GACTAAGAAA	DIPA	Hepatitis delta antigen-interacting protein A	10.4362	33.9725	0.04848	0.307197	3.25524
GCAAATATAT	YME1L1	YME1-like 1 (S. cerevisiae)	19.0475	61.9725	0.00404	0.307354	3.25358
ACAGGTGTTT	LOC132241	Hypothetical protein LOC132241	6.84125	22.2475	0.04848	0.307506	3.25196
TATTGATTAA	LOC399708	Hypothetical gene supported by BC055423	6.255	20.3025	0.00404	0.30809	3.2458
GACAAGGATG	CX3CL1	Chemokine (C-X3-C motif) ligand 1	28.5263	92.555	0.00808	0.308209	3.24456
AATTGCATTA	HNRPU	Heterogeneous nuclear ribonucleoprotein U (scaffold attachment factor A)	9.64625	31.125	0.01616	0.30992	3.22664
AGGGAGGCAG	SCGB1A1	Secretoglobin, family 1A, member 1 (uteroglobin)	135.096	435.58	0.00404	0.310153	3.22422
ATATAATATG	IFT57	Intraflagellar transport 57 homolog (Chlamydomonas)	8.75	28.2025	0.04848	0.310256	3.22314
GTAAATGAGT	TMEM34	Transmembrane protein 34	8.17875	26.295	0.01616	0.311038	3.21504
GTGCTCTTGA	PTPRG	Protein tyrosine phosphatase, receptor type, G	23.715	76.1075	0.00404	0.311599	3.20926
GAAAAAATAG	SCGB1A1	Secretoglobin, family 1A, member 1 (uteroglobin)	88.2425	280.627	0.04848	0.314447	3.18019
AAATCAATAC	C1QC	Complement component 1, q subcomponent, C chain	17.7688	56.4275	0.02828	0.314895	3.17566
AGATATTGTT	SFRS2IP	Splicing factor, arginine/serine-rich 2, interacting protein	25.9563	81.5025	0.00808	0.318472	3.14
AAAAGCATCT			6.58125	20.5525	0.02828	0.320217	3.12289
CCCTGACCAA	CYP4X1	Cytochrome P450, family 4, subfamily X, polypeptide 1	27.1238	84.3775	0.00404	0.321457	3.11083
AAAATAAAGA	APEX1	APEX nuclease (multifunctional DNA repair enzyme) 1	173.067	537.033	0.04848	0.322266	3.10302
TTACTGCACT	FAM83D	Family with sequence similarity 83, member D	7.8475	24.305	0.02828	0.322876	3.09716
AGCCACTGTA	ABCC4	ATP-binding cassette, sub-family C (CFTR/MRP), member 4	7.2	22.275	0.01616	0.323232	3.09375
GGACATTAGG	SMPD3	Sphingomyelin phosphodiesterase 3, neutral membrane (neutral sphingomyelinase II)	9.635	29.7375	0.01616	0.324002	3.0864
GACACACAGA	EIF4G1	Eukaryotic translation initiation factor 4 gamma, 1	6.585	20.3025	0.02828	0.324344	3.08314
CTCAGTCTTT	CEBPD	CCAAT/enhancer binding protein (C/EBP), delta	6.69	20.625	0.01616	0.324364	3.08296
TTTTAATAAA	KERA	Keratocan	9.77125	30.12	0.02828	0.324411	3.08251
AAGAAAAGAA	COQ3	Coenzyme Q3 homolog, methyltransferase (yeast)	69.6937	213.805	0.02828	0.325969	3.06778
TTAATGATCT	GPR116	G protein-coupled receptor 116	8.54875	26.2075	0.04848	0.326195	3.06565
CCCAGACTAA	MBNL1	Muscleblind-like (Drosophila)	10.2513	31.3625	0.00404	0.326863	3.05938
GCTGTATAAT	IRF2BP2	Interferon regulatory factor 2 binding protein 2	10.945	33.3625	0.04848	0.328063	3.0482
GGAGGCAGAG		Transcribed locus, weakly similar to NP_061913.2 elongation protein 4 homolog; PAX6 neighbor gene; chromosome 11 open reading frame 19 [Homo sapiens]	11.0575	33.6725	0.00808	0.328384	3.04522
GCAAAATCCT	IFNAR2	Interferon (alpha, beta and omega) receptor 2	6.77625	20.4425	0.01616	0.331479	3.01679
TACATTTGAA	SLC26A4	Solute carrier family 26, member 4	18.205	54.655	0.02828	0.333089	3.0022
AGCTGGATGA	TUSC4	Tumor suppressor candidate 4	8.015	24.055	0.00808	0.333195	3.00125
TGCCAAGGTG	LEP	Leptin (obesity homolog, mouse)	6.77125	20.315	0.02828	0.333313	3.00018
GGAAGATGAT	TTC7B	Tetratricopeptide repeat domain 7B	13.0425	39.1225	0.00808	0.333376	2.99962
ACCCACGCCC	C3orf25	Chromosome 3 open reading frame 25	6.875	20.5975	0.04848	0.333778	2.996
TTATGGATCT	SPON2	Spondin 2, extracellular matrix protein	37.1437	111.252	0.00404	0.333869	2.99519
TAATGGATGT		CDNA clone IMAGE:6261819	8.28625	24.6425	0.04848	0.336258	2.9739
AATGTGTTTA	ABCA13	ATP-binding cassette, sub-family A (ABC1), member 13	146.088	434.173	0.00808	0.336473	2.972
ATTGTGTGGA		Transcribed locus, moderately similar to NP_872601.1 tetratricopeptide repeat protein isoform 1; ubiquitously transcribed tetratricopeptide repeat gene, Y chromosome; ubiquitously transcribed TPR gene on Y chromosome [Homo sapiens]	7.385	21.9375	0.04848	0.336638	2.97055
TAATAAAGAA	KRT17	Keratin 17	376.25	1115.78	0.02828	0.337207	2.96553
TTATTTTCTA	VN1R1	Vomeronasal 1 receptor 1	51.8413	153.365	0.01616	0.338025	2.95836
ATTAGTGTTG	RPL7A	Ribosomal protein L7a	6.87	20.23	0.04848	0.339595	2.94469
TTCTTTTCAT	EIF1AX	Eukaryotic translation initiation factor 1A, X-linked	16.0963	47.06	0.02828	0.342037	2.92366
CTTATTGCCC	TOR1AIP1	Torsin A interacting protein 1	8.85375	25.8575	0.01616	0.342405	2.92051
GTTGTCTTTG	C10orf86	Chromosome 10 open reading frame 86	150.159	435.832	0.00404	0.344533	2.90248
CAGTGATAGT	TSGA10	Testis specific, 10	12.2875	35.61	0.00404	0.345058	2.89807
TCCTGGAAGA	MORN1	MORN repeat containing 1	18.24	52.665	0.02828	0.34634	2.88734
GTAGCAAGAA			7.78375	22.43	0.02828	0.347024	2.88164
AAATTTTATG	LOC57149	Hypothetical protein A-211C6.1	7.095	20.385	0.00808	0.34805	2.87315
TATCACATTC	CXCL6	Chemokine (C-X-C motif) ligand 6 (granulocyte chemotactic protein 2)	10.2688	29.4025	0.04848	0.349248	2.8633
ACAAAGCCCC	APOBEC3G	Apolipoprotein B mRNA editing enzyme, catalytic polypeptide-like 3G	12.3125	35.2075	0.02828	0.349712	2.85949
GTGGCTCATA	DYNLRB1	Dynein, light chain, roadblock-type 1	9.6825	27.665	0.02828	0.349991	2.85722
TATGAAGAAT	ZNF207	Zinc finger protein 207	10.5038	29.99	0.01616	0.350242	2.85517
AAGAAAGGGA	CXCL11	Chemokine (C-X-C motif) ligand 11	18.4413	52.245	0.01616	0.352976	2.83305
ACTTTGTGTA	CCDC81	Coiled-coil domain containing 81	30.5038	86.07	0.02828	0.354406	2.82162
CCAGAATAAT			13.2525	37.12	0.01616	0.357018	2.80098
AAAGAACAGA	NID2	Nidogen 2 (osteonidogen)	26.125	72.9625	0.02828	0.358061	2.79282
GAGTTTTCAT	CLCF1	Cardiotrophin-like cytokine factor 1	7.265	20.23	0.04848	0.35912	2.78458
TGTTTATATT	PTPRM	Protein tyrosine phosphatase, receptor type, M	18.6737	51.96	0.00404	0.359387	2.78252
AACACAGCCT	C4A	Complement component 4A (Rodgers blood group)	13.39	37.1975	0.02828	0.35997	2.77801
TTGGCTTTTC	NBPF1	Neuroblastoma breakpoint family, member 1	10.0725	27.975	0.04848	0.360054	2.77736
TACCAAGTTT	TBL1XR1	Transducin (beta)-like 1X-linked receptor 1	12.1113	33.62	0.01616	0.360239	2.77593
TATTTTGAAT	TUBD1	Tubulin, delta 1	28.5025	79.0425	0.00808	0.360597	2.77318
ACACTGCACT	PPM1F	Protein phosphatase 1F (PP2C domain containing)	14.1925	39.3575	0.02828	0.360605	2.77312
AGAAGCAAGA	IL17RB	Interleukin 17 receptor B	27.42	75.9425	0.00808	0.361063	2.7696
ACTGTTTGTT	HLA-DPB1	Major histocompatibility complex, class II, DP beta 1	14.1288	39.035	0.00404	0.361951	2.76281
GTAATCCTGC	OACT5	O-acyltransferase (membrane bound) domain containing 5	19.7013	54.2875	0.01616	0.362906	2.75554
CTCTGAGGTA	PAK1	P21/Cdc42/Rac1-activated kinase 1 (STE20 homolog, yeast)	47.6362	130.833	0.00404	0.364101	2.74649
AAAAGCTTGA	URB	Steroid sensitive gene 1	9.53625	26.125	0.02828	0.365024	2.73955
ATTTTTGTAC	APPL	Adaptor protein containing pH domain, PTB domain and leucine zipper motif 1	9.545	26.14	0.04848	0.365149	2.73861
TATATTTCCA	SYF2	SYF2 homolog, RNA splicing factor (S. cerevisiae)	8.12375	22.2475	0.04848	0.365153	2.73858
GCAACACTTC	TPI1	Triosephosphate isomerase 1	11.5162	31.5025	0.04848	0.365566	2.73548
AGAAATGTAT	SNF1LK	SNF1-like kinase	39.9988	108.86	0.04848	0.367433	2.72159
ACATTGAGTC	SLIT1	Slit homolog 1 (Drosophila)	19.23	52.2975	0.00404	0.367704	2.71958
CCTTTTTAGT	IFNGR2	Interferon gamma receptor 2 (interferon gamma transducer 1)	7.5675	20.5675	0.00404	0.367935	2.71787
GAAGGAGATA	CHPT1	Choline phosphotransferase 1	37.43	101.692	0.02828	0.36807	2.71687
GCGAAACACT	COG8	Component of oligomeric golgi complex 8	9.5625	25.845	0.04848	0.369994	2.70275
GGAGATGGAG	C6orf69	Chromosome 6 open reading frame 69	8.28	22.36	0.00808	0.370304	2.70048
CCCCGATCTT	ATAD3A	ATPase family, AAA domain containing 3A	9.02125	24.235	0.00404	0.372241	2.68643
GACCACGAAT	CTSH	Cathepsin H	102.907	275.322	0.01616	0.373771	2.67544
AGGAAGAAGA	PSMA4	Proteasome (prosome, macropain) subunit, alpha type, 4	16.6525	44.455	0.02828	0.374592	2.66957
AACAGCAAAA	MT3	Metallothionein 3 (growth inhibitory factor (neurotrophic))	16.655	44.425	0.02828	0.374902	2.66737
GATTTGAAAT	SRP68	Signal recognition particle 68kDa	18.2213	48.6025	0.02828	0.374904	2.66735
CTTAGTCTAA	FOXP1	Forkhead box P1	28.7075	76.5625	0.00808	0.374955	2.66699
TTATAAAAGA	RPLP1	Ribosomal protein, large, P1	358.072	954.06	0.01616	0.375314	2.66443
ATGTTAGGGA	RDH11	Retinol dehydrogenase 11 (all-trans and 9-cis)	27.3212	72.6675	0.02828	0.375976	2.65974
AGTCTCTCCT	CMYA5	Cardiomyopathy associated 5	9.23125	24.535	0.02828	0.376248	2.65782
TTCATATAAT			15.435	40.9275	0.01616	0.37713	2.6516
CCTCTAGTCC	KIF3B	Kinesin family member 3B	17.8938	47.0175	0.01616	0.380576	2.62759
ATGATGATGA	SLC25A5	Solute carrier family 25 (mitochondrial carrier; adenine nucleotide translocator), member 5	102.77	268.675	0.01616	0.382507	2.61433
AAGTTGTGAA	LOC55565	Hypothetical protein LOC55565	8.625	22.515	0.02828	0.383078	2.61043
TATAAATAAT	CLSTN1	Calsyntenin 1	9.36625	24.405	0.02828	0.383784	2.60563
GGACACTGTA	CAMK2D	Calcium/calmodulin-dependent protein kinase (CaM kinase) II delta	15.7775	40.945	0.01616	0.385334	2.59515
ACCGGGAGGT	DDX49	DEAD (Asp-Glu-Ala-Asp) box polypeptide 49	12.2063	31.6725	0.03232	0.38539	2.59478
TTTTTAAATA	TSPAN9	Tetraspanin 9	12.265	31.7525	0.02828	0.386269	2.58887
TTCAGAATAC	COP1	Caspase-1 dominant-negative inhibitor pseudo-ICE	13.7575	35.58	0.02828	0.386664	2.58623
AAGACATCTT	CRBN	Cereblon	11.5813	29.7975	0.00404	0.388665	2.57291
TGTGGGTCAC	MRPL46	Mitochondrial ribosomal protein L46	12.3488	31.7525	0.02828	0.388906	2.57131
GCTAGTGAAA	ZNF672	Zinc finger protein 672	15.2075	38.8825	0.01616	0.391114	2.5568
GGCCAGTGAG	TNFRSF14	Tumor necrosis factor receptor superfamily, member 14 (herpesvirus entry mediator)	12.3025	31.3325	0.01616	0.392643	2.54684
CCTGGCGTTT	RSAFD1	Radical S-adenosyl methionine and flavodoxin domains 1	11.0663	28.1575	0.02828	0.393013	2.54445
AAAAAGTAAA	KIAA1430	KIAA1430	16.0625	40.78	0.04848	0.393882	2.53883
TAACCACTGC	COL4A2	Collagen, type IV, alpha 2	11.04	28.005	0.01616	0.394215	2.53668
GGAAGAGGGT	LASS5	LAG1 longevity assurance homolog 5 (S. cerevisiae)	16.1337	40.915	0.00808	0.394324	2.53599
AATGTGTTAC	SLK	STE20-like kinase (yeast)	11.8325	29.975	0.04848	0.394746	2.53328
TTGGTTTTTG	CXCL6	Chemokine (C-X-C motif) ligand 6 (granulocyte chemotactic protein 2)	146.917	371.21	0.02828	0.39578	2.52666
TCAGCTGAGA		Transcribed locus	10.2525	25.8575	0.02828	0.3965	2.52207
GTCTGGGGGA	MGLL	Monoglyceride lipase	35.955	90.39	0.04848	0.397776	2.51398
AAGCTGTTGT	DNMT1	DNA (cytosine-5-)-methyltransferase 1	11.9288	29.895	0.04848	0.399022	2.50613
AGTTTGAGAC		Transcribed locus	8.12375	20.2725	0.02828	0.400728	2.49546
GTCTGTGAGA	HGS	Hepatocyte growth factor-regulated tyrosine kinase substrate	29.7025	74.035	0.01616	0.401195	2.49255
TTCATTATAG	ASMTL	Acetylserotonin O-methyltransferase-like	9.03	22.4425	0.00808	0.402362	2.48533
TGTTAGAAAA	PLOD2	Procollagen-lysine, 2-oxoglutarate 5-dioxygenase 2	14.1538	35.1275	0.00808	0.402925	2.48185
GCACGTGTCT	RPL35	Ribosomal protein L35	22.8137	56.5175	0.01616	0.403658	2.47734
TGAATAACAA		Transcribed locus	15	37.105	0.04848	0.404258	2.47367
ATCAAAGGTT	OLFML2A	Olfactomedin-like 2A	21.0775	52.1375	0.01616	0.404268	2.47361
TACATATGGT	ACBD3	Acyl-Coenzyme A binding domain containing 3	14.1662	34.96	0.01212	0.405213	2.46784
ATATTTATTA	PHF10	PHD finger protein 10	20.6525	50.86	0.02828	0.406066	2.46266
GAAATGAACT		Transcribed locus, weakly similar to NP_689672.2 hypothetical protein MGC45438 [Homo sapiens]	9.845	24.235	0.00404	0.406231	2.46166
TGCGCCTTTA		Transcribed locus	54.25	132.952	0.00404	0.40804	2.45074
ATAATCACTA	KIAA1333	KIAA1333	8.28625	20.2875	0.04848	0.408441	2.44833
GCAGGAAATA	RIPK4	Receptor-interacting serine-threonine kinase 4	32.695	79.7925	0.00808	0.40975	2.44051
TTCTATTCAT			22	53.5125	0.02828	0.411119	2.43239
AGGGGCAGAA		MRNA; cDNA DKFZp547K189 (from clone DKFZp547K189)	10.7438	26.1	0.01212	0.411638	2.42932
TCAACATATT	TncRNA	Trophoblast-derived noncoding RNA	23.7037	57.475	0.00404	0.412418	2.42472
ACCCGCGAGG	C19orf20	Chromosome 19 open reading frame 20	10.785	26.115	0.04848	0.412981	2.42142
AAATTGAGTA	SAMD4A	Sterile alpha motif domain containing 4A	13.87	33.535	0.04848	0.413598	2.41781
GTGGCCACGG	S100A9	S100 calcium binding protein A9 (calgranulin B)	26.0938	63.0175	0.04848	0.414071	2.41504
GGAGGAGCTG	STK11IP	Serine/threonine kinase 11 interacting protein	19.3188	46.6125	0.01616	0.414454	2.41281
AACATTTCAA	C10orf63	Chromosome 10 open reading frame 63	29.0725	70.1275	0.04848	0.414566	2.41216
GGCAACATAG	FLJ45079	FLJ45079 protein	13.165	31.71	0.01616	0.415169	2.40866
CCCGGCCAAC		Homo sapiens, clone IMAGE:5580334, mRNA	20.0388	48.0375	0.04848	0.417148	2.39723
AGATTCAAAC	SH3BGRL	SH3 domain binding glutamic acid-rich protein like	138.731	331.95	0.01616	0.417928	2.39276
TAAATAAGGA		Clone CDABP0105 mRNA sequence	31.1913	74.22	0.00808	0.420254	2.37951
CCACTGCCCT	C21orf88	Chromosome 21 open reading frame 88	31.1062	73.8	0.02828	0.421494	2.37251
AAAGCGTAAA	IFNGR1	Interferon gamma receptor 1	20.4875	48.57	0.02828	0.421814	2.37071
GTGGGGGGGA	AHDC1	AT hook, DNA binding motif, containing 1	13.2875	31.4475	0.02828	0.42253	2.3667
AGTAGCTTGA	TRAK2	Trafficking protein, kinesin binding 2	29.8825	70.6925	0.02828	0.422711	2.36568
TGCAAATAAA		MU-MB-17.262 mRNA sequence	15.945	37.6775	0.04848	0.423197	2.36297
CATAATGTCA	LANCL2	LanC lantibiotic synthetase component C-like 2 (bacterial)	8.70875	20.57	0.04848	0.423371	2.36199
TTTATTAGGG	LOC389541	Similar to CG14977-PA	11.0862	26.185	0.04848	0.423382	2.36193
ATTTTCCTTA	MAGEH1	Melanoma antigen family H, 1	28.6262	67.4025	0.00404	0.424706	2.35457
AAAGTTTAAT	PPM2C	Protein phosphatase 2C, magnesium-dependent, catalytic subunit	13.4625	31.6875	0.04848	0.424852	2.35376
ATCGTGACCT	ZNF235	Zinc finger protein 235	11.215	26.34	0.04848	0.425778	2.34864
TAAACTGCAT			15.0137	35.255	0.02828	0.425862	2.34818
TACAAACCTG	MT1F	Metallothionein 1F (functional)	22.1887	52.065	0.00808	0.426174	2.34646
TGGCTGTGAC	MAD2L1BP	MAD2L1 binding protein	12.015	28.1725	0.01616	0.42648	2.34478
CCTGAAGAAG	RABGGTB	Rab geranylgeranyltransferase, beta subunit	20.955	48.955	0.01616	0.428046	2.3362
GGAGCACTGT	TRIM25	Tripartite motif-containing 25	28.09	65.33	0.00404	0.429971	2.32574
CCTATAGTCC	PXN	Paxillin	22.5038	52.2275	0.00404	0.430879	2.32084
TGAAGGGTAT	SNX3	Sorting nexin 3	8.83625	20.4825	0.04848	0.431405	2.31801
TAGAGCTTGT	GBP6	Guanylate binding protein family, member 6	9.63375	22.29	0.04848	0.432201	2.31374
TTCATAGGTT	TTLL9	Tubulin tyrosine ligase-like family, member 9	47.4462	109.498	0.04848	0.433309	2.30782
AGGCCCCTTA	MARVELD2	MARVEL domain containing 2	13.7275	31.63	0.02828	0.434003	2.30413
TAAAGTATTT			31.4363	72.215	0.02828	0.435315	2.29719
GACCATTTGA	SEC23B	Sec23 homolog B (S. cerevisiae)	18.4537	42.295	0.04848	0.43631	2.29195
TATTTTTCTA	FLRT3	Fibronectin leucine rich transmembrane protein 3	34.96	79.8625	0.01616	0.437752	2.2844
ACTAATCGTT	RPL37	Ribosomal protein L37	32.825	74.715	0.00808	0.439336	2.27616
GCTGGAAAGA	WDR21A	WD repeat domain 21A	18.6938	42.52	0.01616	0.439646	2.27456
ACAAAAACTA		Transcribed locus	256.909	583.675	0.00404	0.440157	2.27192
GCCCTAATTG	RNF123	Ring finger protein 123	13.0838	29.64	0.01616	0.441422	2.26541
GGGAGTAATA	PTPRA	Protein tyrosine phosphatase, receptor type, A	49.8675	112.48	0.00808	0.443345	2.25558
ACTTAGGCTT			9.08	20.47	0.04848	0.443576	2.25441
GAAATTTAAA	HMGB1	High-mobility group box 1	142.525	320.78	0.00404	0.444308	2.25069
AGTTCAAGAC	RHBDL2	Rhomboid, veinlet-like 2 (Drosophila)	12.4062	27.9025	0.04848	0.444629	2.24907
GAGAAGCCCG	G6PD	Glucose-6-phosphate dehydrogenase	9.81875	22.0775	0.04848	0.44474	2.2485
TTACCATTGG	ZNF265	Zinc finger protein 265	30.69	68.915	0.00404	0.445331	2.24552
GTGGCAGGCA	ZNF583	Zinc finger protein 583	98.8175	220.678	0.00808	0.447791	2.23318
GAAGATGTGG	NUCKS1	Nuclear casein kinase and cyclin-dependent kinase substrate 1	21.59	48.175	0.02828	0.448158	2.23136
GCTTCAGTGG		Transcribed locus	18.365	40.8725	0.00808	0.449324	2.22556
CTCGCGCTGG	CLDN3	Claudin 3	269.666	600.14	0.00808	0.449339	2.22549
AGGATGGTCC	PALM	Paralemmin	24.1962	53.805	0.02828	0.449703	2.22369
CAAAATCAAT	COPG2	Coatomer protein complex, subunit gamma 2	27.77	61.705	0.00808	0.450045	2.222
TTGGTAAGAC	CDC42EP3	CDC42 effector protein (Rho GTPase binding) 3	14.3488	31.67	0.01616	0.453071	2.20716
GATATGACAA	SARM1	Sterile alpha and TIR motif containing 1	11.025	24.235	0.02828	0.454921	2.19819
TTATATTAAT	HPS5	Hermansky-Pudlak syndrome 5	9.325	20.4425	0.01616	0.456158	2.19223
TCATTATTTA	ETV1	Ets variant gene 1	11.9038	26.0425	0.00404	0.457089	2.18776
CAATTAAAGC	ASB3	Ankyrin repeat and SOCS box-containing 3	36.4525	79.5925	0.00808	0.457989	2.18346
AAAACAAGTC	C15orf21	Chromosome 15 open reading frame 21	34.1838	74.555	0.02828	0.458504	2.18101
TTGGTGCTGG	CCND1	Cyclin D1	9.44625	20.5525	0.00808	0.459616	2.17573
AAATATTGAT	OMA1	OMA1 homolog, zinc metallopeptidase (S. cerevisiae)	42.7212	92.8125	0.04848	0.460296	2.17251
GAAGGCTTTA	SYNE1	Spectrin repeat containing, nuclear envelope 1	76.4262	166.032	0.01616	0.460309	2.17245
ACCCTTGGCC			731.859	1588.68	0.01616	0.460672	2.17074
TCCCGGGTTT	INPP5E	Inositol polyphosphate-5-phosphatase, 72 kDa	9.48125	20.5525	0.04848	0.461319	2.1677
TTAAACAAAG	RARRES1	Retinoic acid receptor responder (tazarotene induced) 1	24.3012	52.6325	0.04848	0.461716	2.16584
TTAAATAAAT	PLEKHA5	Pleckstrin homology domain containing, family A member 5	127.046	274.86	0.02828	0.462222	2.16346
GAATCGAAGT	MAP2K4	Mitogen-activated protein kinase kinase 4	29.4125	63.33	0.00808	0.464432	2.15317
ATCAAGAATC	IFI30	Interferon, gamma-inducible protein 30	58.5463	125.983	0.02828	0.464717	2.15185
TTAAAACATA	HNRPUL1	Heterogeneous nuclear ribonucleoprotein U-like 1	9.52375	20.4	0.0202	0.46685	2.14201
TTTGCTTGTT	KIAA1712	KIAA1712	33.0037	70.6075	0.00808	0.467426	2.13938
GTGGATTCAT	ADNP	Activity-dependent neuroprotector	26.13	55.77	0.02828	0.468531	2.13433
AAACTGATTG	CTNNAL1	Catenin (cadherin-associated protein), alpha-like 1	95.9137	203.965	0.04848	0.470246	2.12655
ACAGCTTTGT	FBXW11	F-box and WD-40 domain protein 11	27.135	57.695	0.02828	0.470318	2.12622
GGTCACACTA	UQCRFS1	Ubiquinol-cytochrome c reductase, Rieske iron-sulfur polypeptide 1	32.49	68.605	0.02828	0.473581	2.11157
GATTTAAAAA	WSB1	WD repeat and SOCS box-containing 1	19.3825	40.8525	0.01616	0.474451	2.1077
TACTGGTTTA	IGF2BP2	Insulin-like growth factor 2 mRNA binding protein 2	29.4675	62.1025	0.02828	0.474498	2.10749
AGAACAGTTT	KIAA1244	KIAA1244	16.0025	33.66	0.04848	0.475416	2.10342
TCCTGAATGA	CCDC25	Coiled-coil domain containing 25	16.7475	35.2075	0.01616	0.47568	2.10225
AAATTCTGTT	AHSA2	AHA1, activator of heat shock 90kDa protein ATPase homolog 2 (yeast)	27.9075	58.6225	0.02828	0.476054	2.1006
CTTACAAGCA			54.3925	114.01	0.04848	0.477085	2.09606
TTAGGCAATG			24.05	50.14	0.02828	0.479657	2.08482
ATCACACCAC	LCA10	Lung carcinoma-associated protein	58.6975	122.257	0.04848	0.480114	2.08284
ACTATCTCTA	LOC340061	Hypothetical protein LOC340061	73.0713	152.102	0.00404	0.480408	2.08156
CAATGGATGG	RDHE2	Retinal short chain dehydrogenase reductase isoform 1	14.3675	29.7975	0.00404	0.482171	2.07395
ACTGATGCAA			77.9862	161.065	0.04848	0.484191	2.0653
ACTGATTGAT	USP34	Ubiquitin specific peptidase 34	27.2712	56.15	0.02828	0.485686	2.05894
GAGAAATATC	ZNF638	Zinc finger protein 638	31.6238	64.94	0.04848	0.486969	2.05352
GCAGAAGAGG	LENG9	Leukocyte receptor cluster (LRC) member 9	41.2463	84.6725	0.04848	0.487127	2.05285
GACTTTTAAA	SMC4L1	SMC4 structural maintenance of chromosomes 4-like 1 (yeast)	21.0688	43.21	0.02828	0.48759	2.0509
AACCCAGGAG	HFE	Hemochromatosis	228.507	468.41	0.00404	0.487837	2.04987
AATTTAATAA	SH3BGRL2	SH3 domain binding glutamic acid-rich protein like 2	50.5225	103.537	0.01616	0.487963	2.04933
CTGGCCGCAA	C16orf56	Chromosome 16 open reading frame 56	10.9038	22.345	0.04848	0.487973	2.04929
GAAATGATGA	PFDN5	Prefoldin subunit 5	582.221	1191.23	0.04848	0.488755	2.04601
AATAAACACT	KIAA1529	KIAA1529	80.395	163.95	0.04848	0.490363	2.03931
TGATAAATGA		Transcribed locus, strongly similar to XP_373489.1 PREDICTED: hypothetical protein XP_373489 [Homo sapiens]	32.8263	66.89	0.04848	0.49075	2.0377
TGAGAGGGTG	YWHAQ	Tyrosine 3-monooxygenase/tryptophan 5-monooxygenase activation protein, theta polypeptide	55.4237	112.635	0.02828	0.492065	2.03225
TTTTTATCCA	TSC22D2	TSC22 domain family, member 2	29.4088	59.6375	0.02828	0.493125	2.02788
AGAAATAAAT	ZNF564	Zinc finger protein 564	33.645	68.0375	0.04848	0.494507	2.02222
GATTGTACAT	KCNJ2	Potassium inwardly-rectifying channel, subfamily J, member 2	15.7587	31.8125	0.04848	0.495363	2.01872
GAAAACGTTT	ZNF238	Zinc finger protein 238	11.9425	24.0375	0.04848	0.496828	2.01277
GGAAAATGGG	FLJ32926	Hypothetical protein FLJ32926	79.1863	158.805	0.04848	0.498638	2.00546
