# Supplementary material for: Effect of active smoking on the human bronchial epithelium transcriptome
Source: BMC Genomics. 2007 Aug 29;8:297. doi: 10.1186/1471-2164-8-297 (PMC2001199; doi:10.1186/1471-2164-8-297)
Supplement: Additional file 6 — Supplementary Table 6 – 161 tags with reversible expression upon smoking cessation. 161 tags which exhibit statistically reversible gene expression upon smoking cessation. [file 1471-2164-8-297-S6.xls]

## Sheet: 060820_GenesOverlapped_CVsN_CVs
Supplementary Table 6 - 161 tags with reversible expression upon smoking cessation
Tag	Gene Symbol	Gene Name	CSMean	FSMean	NSMean	Pvalue_CVsF
TCATTTAATG			33.0875	1.85333	0	0.00017
CCTATCGGTA			54.2188	8.13333	5.5025	0.00018
TGCTTTTGTA	SLC7A11	Solute carrier family 7, (cationic amino acid transporter, y+ system) member 11	30.0775	1.66	1.7925	0.00018
CCTGTCAGTA	DVL3	Dishevelled, dsh homolog 3 (Drosophila)	33.045	5.92917	10.99	0.0002
AATGCTTTTA	CYP1B1	Cytochrome P450, family 1, subfamily B, polypeptide 1	203.56	13.4517	0	0.00023
GGCCCAGGCC	ALDH3A1	Aldehyde dehydrogenase 3 family, memberA1	4354.75	313.483	261.265	0.00025
TTAAAAATTC	ADH7	Alcohol dehydrogenase 7 (class IV), mu or sigma polypeptide	899.471	144.568	130.447	0.00025
AGGTCTGCCA	AKR1C2	Aldo-keto reductase family 1, member C2 (dihydrodiol dehydrogenase 2; bile acid binding protein; 3-alpha hydroxysteroid dehydrogenase, type III)	547.45	116.382	73.5925	0.00025
GTTGTCTTTG	C10orf86	Chromosome 10 open reading frame 86	150.159	642.249	435.832	0.00025
GATGAATCCG	TMEM45B	Transmembrane protein 45B	110.589	40.7092	47.78	0.00025
TTGGAATCCA	STAU2	Staufen, RNA binding protein, homolog 2 (Drosophila)	66.74	16.6833	22.58	0.00025
GCCCTATGCG	LYPD2	LY6/PLAUR domain containing 2	10.63	199.597	94.3525	0.00032
TTATCAAATC	NQO1	NAD(P)H dehydrogenase, quinone 1	808.845	202.245	149.363	0.00033
CAAATAAACC	PIR	Pirin (iron-binding nuclear protein)	259.706	46.9642	42.6	0.00033
GGCCCCATTT	CBR1	Carbonyl reductase 1	144.146	30.65	24.195	0.00033
GGGCCCAGGC	MGC33486	Hypothetical protein MGC33486	27.895	0.5825	3.85	0.00036
TATTTTTGTT	TXNRD1	Thioredoxin reductase 1	250.053	87.985	78.245	0.00045
GAATGAACTG	EDIL3	EGF-like repeats and discoidin I-like domains 3	72.2613	5.46583	7.56	0.0005
TGGGAGTGGG	PTPMT1	Protein tyrosine phosphatase, mitochondrial 1	175.102	16.7967	9.255	0.00059
TTTTGTATTC			23.2613	2.62083	0	0.00059
GTGCGGAGGA	LDHA	Lactate dehydrogenase A	9.18375	249.65	124.48	0.00059
GGTGGTGTCT	GPX2	Glutathione peroxidase 2 (gastrointestinal)	384.467	40.1558	46.13	0.0006
TATTTTTGAA	DRB1	Developmentally regulated RNA-binding protein 1	203.933	31.98	22.0225	0.0006
GATTTAAAAA	WSB1	WD repeat and SOCS box-containing 1	19.3825	50.3808	40.8525	0.0006
TAGAGGGCCA			41.53	0.9575	1.7925	0.00063
CCTATTAGTA			33.4125	0.92333	5.5575	0.00063
GGAATTGCCC	BPIL1	Bactericidal/permeability-increasing protein-like 1	43.2888	4.25333	3.765	0.0007
CTCCACCCGA	TFF3	Trefoil factor 3 (intestinal)	4973.8	1977.66	1721.91	0.00079
CAAGACCAGT	GSTA2	Glutathione S-transferase A2	1436.48	485.183	528.045	0.00079
GTGGAGAAGA	CLDN10	Claudin 10	88.7812	23.0817	25.8975	0.00079
TCCAAGCGTC			66.0413	17.8475	14.9375	0.00079
CTTGCATAAG	CYP1A1	Cytochrome P450, family 1, subfamily A, polypeptide 1	88.7225	1.6425	0	0.00098
CCACCTGCTA			39.725	2.51917	3.5975	0.00098
TTAATATTCA	EIF4A1	Eukaryotic translation initiation factor 4A, isoform 1	31.2512	2.15583	0	0.00098
GCTTGAATAA	AKR1B10	Aldo-keto reductase family 1, member B10 (aldose reductase)	331.836	10.3133	14.6575	0.001
CCTACCAGTA			49.2762	8.54833	5.3875	0.001
TATGCTTTAA	NT5DC1	5'-nucleotidase domain containing 1	58.6025	22.5058	24.235	0.00102
GCTACACAAT	LOC129881	Hypothetical LOC129881	550.846	129.169	96.5025	0.00104
GTGCAGGGAG	SPDEF	SAM pointed domain containing ets transcription factor	239.39	64.175	50.3025	0.00104
TTGGTTTTTG	CXCL6	Chemokine (C-X-C motif) ligand 6 (granulocyte chemotactic protein 2)	146.917	414.001	371.21	0.00104
GGAGGCTTCC	MECR	Mitochondrial trans-2-enoyl-CoA reductase	85.2275	25.645	22.09	0.00104
GTGATGTAAG	SRXN1	Sulfiredoxin 1 homolog (S. cerevisiae)	62.63	13.5325	11.1325	0.00104
GAACGCCTAA	DPYSL2	Dihydropyrimidinase-like 2	0.82	20.7683	22.7975	0.00108
GCAAGAAGAG	ALDH3A1	Aldehyde dehydrogenase 3 family, memberA1	77.3175	10.4925	1.89	0.00125
CCTTTCAGTA	TRIM4	Tripartite motif-containing 4	34.3188	2.4275	0	0.0013
TTGGGGTCTC	MGC13098	Hypothetical protein MGC13098	25.5538	10.055	5.5425	0.00136
CCTATCAGTA	MSMB	Microseminoprotein, beta-	15881.3	4404.98	2947.97	0.00137
TTTTCTGAAA	TXN	Thioredoxin	697.742	326.379	211.577	0.00137
AATGTGTTTA	ABCA13	ATP-binding cassette, sub-family A (ABC1), member 13	146.088	315.679	434.173	0.00137
CTTCCTGTGA	SBEM	Small breast epithelial mucin	154.5	27.37	31.8675	0.00175
TATTTTGAAA	ZDHHC15	Zinc finger, DHHC-type containing 15	145.034	17.23	3.6125	0.00175
GAGTTGGGTA	FUT2	Fucosyltransferase 2 (secretor status included)	3.58375	26.2308	20.725	0.00176
AAATATTTAA	SLC35A3	Solute carrier family 35 (UDP-N-acetylglucosamine (UDP-GlcNAc) transporter), member A3	47.2737	14.3242	18.805	0.00177
GAATTATACT	TMEM45A	Transmembrane protein 45A	24.0938	88.8367	80.2775	0.00177
AGAACAAAAC	PRDX1	Peroxiredoxin 1	1042.78	418.363	509.538	0.00178
GTAGCAAGAA			7.78375	28.055	22.43	0.00214
CTTATCAGTA	BTBD7	BTB (POZ) domain containing 7	93.5212	22.3167	1.89	0.00227
GCCAGAGGAG	ZNF206	Zinc finger protein 206	117.835	35.3858	22.2975	0.0023
TATTTTTCGT	TTC9	Tetratricopeptide repeat domain 9	68.275	24.0433	20.4425	0.0023
GTAATCCTGC	OACT5	O-acyltransferase (membrane bound) domain containing 5	19.7013	75.3217	54.2875	0.0023
CGGCTGAATT	PGD	Phosphogluconate dehydrogenase	252.03	104.073	79.5225	0.00231
CAACAGCTCT	KDELR2	KDEL (Lys-Asp-Glu-Leu) endoplasmic reticulum protein retention receptor 2	39.005	17.6283	9.435	0.00231
GGCCAGTGAG	TNFRSF14	Tumor necrosis factor receptor superfamily, member 14 (herpesvirus entry mediator)	12.3025	29.2283	31.3325	0.00231
CAAGCATAAA	CABYR	Calcium binding tyrosine-(Y)-phosphorylation regulated (fibrousheathin 2)	63.2987	4.00083	3.695	0.00241
AAGAGTTTTG	AKR1B1	Aldo-keto reductase family 1, member B1 (aldose reductase)	25.4688	5.49917	5.5425	0.00241
TCATTGTAAG			37.1163	3.83	0	0.00242
CCGCTGTTCC			32.99	2.91833	0	0.00242
GACACAGCAA	ENTPD8	Ectonucleoside triphosphate diphosphohydrolase 8	23.7125	3.34833	1.89	0.00242
TCTTTATTAG	ELOVL4	Elongation of very long chain fatty acids (FEN1/Elo2, SUR4/Elo3, yeast)-like 4	32.3488	4.8275	3.78	0.00261
GCTGAGATGA	C9orf91	Chromosome 9 open reading frame 91	21.5738	5.55333	1.805	0.00261
GGCGCCTCCT	TALDO1	Transaldolase 1	232.13	76.2517	94.0275	0.00297
GTGTGTGCCA	KLK11	Kallikrein 11	66.2725	29.94	22.1325	0.00297
CAGTCTAAAA	UCHL1	Ubiquitin carboxyl-terminal esterase L1 (ubiquitin thiolesterase)	91.7562	4.10583	0	0.00312
CAGCTGCTCC	ACTRT2	Actin-related protein T2	2.26375	25.2233	20.5825	0.00362
CCCCGATCTT	ATAD3A	ATPase family, AAA domain containing 3A	9.02125	24.7242	24.235	0.00376
TTGCTAATGA	ADRA2A	Adrenergic, alpha-2A-, receptor	71.2975	30.6225	23.53	0.00381
ACATCCTAGG	ALDH1A1	Aldehyde dehydrogenase 1 family, member A1	60.2388	28.3625	29.6125	0.00381
CACATTAGGT	RSNL2	Restin-like 2	52.81	23.1717	20.9525	0.00381
TTAGAAGGAA	NQO1	NAD(P)H dehydrogenase, quinone 1	40.9062	13.5192	9.17	0.00381
TCAGGGAGAT	OVCH2	Ovochymase 2	36.28	17.8317	11.0575	0.00381
ACACTGCACT	PPM1F	Protein phosphatase 1F (PP2C domain containing)	14.1925	38.6525	39.3575	0.00381
CCTATCAGCA		Transcribed locus	50.4637	6.01917	1.89	0.00401
TTATAGATAT	UBE1C	Ubiquitin-activating enzyme E1C (UBA3 homolog, yeast)	49.9012	8.88	18.6925	0.00416
CAATGCCTCT	HLA-DRA	Major histocompatibility complex, class II, DR alpha	7.62875	29.4883	30.135	0.00416
AGGTCTACCA	AKR1C2	Aldo-keto reductase family 1, member C2 (dihydrodiol dehydrogenase 2; bile acid binding protein; 3-alpha hydroxysteroid dehydrogenase, type III)	270.184	32.4208	7.675	0.00455
CCAGCAGTGG	MRPL48	Mitochondrial ribosomal protein L48	5.4525	23.5808	22.315	0.00455
GAGAGCTTTG	AKR1C3	Aldo-keto reductase family 1, member C3 (3-alpha hydroxysteroid dehydrogenase, type II)	149.409	21.3083	21.925	0.0048
TATATTTCCA	SYF2	SYF2 homolog, RNA splicing factor (S. cerevisiae)	8.12375	23.4817	22.2475	0.0048
ATTAGGCCTG	TXNRD1	Thioredoxin reductase 1	50.5225	19.1992	17	0.00485
GCTATCAGTA			147.284	44.8417	16.6475	0.00486
TACGCTTGGT	CYB5R1	Cytochrome b5 reductase 1	67.5687	31.7717	29.5275	0.00486
CACTGCCTTG	FTH1	Ferritin, heavy polypeptide 1	58.9225	22.5667	16.7725	0.00486
TGGAAATGTG	CBARA1	Calcium binding atopy-related autoantigen 1	48.98	17.9858	14.9825	0.00486
CCCATCAGTA			38.4913	7.84417	7.295	0.00579
TTTTTATATT		Transcribed locus	37.2287	14.4867	7.195	0.00609
GATGGCAGGG		CDNA FLJ30474 fis, clone BRAWH1000116	29.9187	10.0075	7.295	0.00609
GTAGATACTC			29.8313	11.7358	3.6825	0.00609
TACATTTGAA	SLC26A4	Solute carrier family 26, member 4	18.205	54.2558	54.655	0.00615
AGGGAGGCAG	SCGB1A1	Secretoglobin, family 1A, member 1 (uteroglobin)	135.096	472.683	435.58	0.00616
CTGCTGCACT	GSR	Glutathione reductase	126.399	54.4858	49.805	0.00616
GGCAAAATTA	SLC35A3	Solute carrier family 35 (UDP-N-acetylglucosamine (UDP-GlcNAc) transporter), member A3	73.18	32.39	34.79	0.00616
ACCTTGGGGT	NQO1	NAD(P)H dehydrogenase, quinone 1	72.71	19.4733	5.5025	0.00616
GGCCCAGGCT	NPTXR	Neuronal pentraxin receptor	26.4138	3.56667	1.96	0.00652
CCTATCAATA			72.2975	14.7642	1.89	0.00775
GGGAGGATTA	HTATIP2	HIV-1 Tat interactive protein 2, 30kDa	147.831	72.9808	53.6075	0.00777
GCTAGTGAAA	ZNF672	Zinc finger protein 672	15.2075	35.1	38.8825	0.00777
CTCCACCCAA		Transcribed locus	35.6163	5.83333	3.85	0.00785
GAGCTTTAAT		Transcribed locus, strongly similar to XP_373821.2 PREDICTED: hypothetical protein XP_373821 [Homo sapiens]	4.6275	28.61	34.9875	0.00785
TATCACATTC	CXCL6	Chemokine (C-X-C motif) ligand 6 (granulocyte chemotactic protein 2)	10.2688	41.685	29.4025	0.00846
AATGTTCAGG	COQ6	Coenzyme Q6 homolog, monooxygenase (yeast)	29.0263	11.7042	3.695	0.00948
GGAGGCAGAG		Transcribed locus, weakly similar to NP_061913.2 elongation protein 4 homolog; PAX6 neighbor gene; chromosome 11 open reading frame 19 [Homo sapiens]	11.0575	28.75	33.6725	0.00972
GTGATCAGCT	MUC5AC	Mucin 5AC, oligomeric mucus/gel-forming	3609.41	1525.69	448.283	0.00975
GCAGCGGCAG	CTSW	Cathepsin W (lymphopain)	514.009	1592.9	1895.07	0.00975
TGACTAATTG	AGR2	Anterior gradient 2 homolog (Xenopus laevis)	223.804	105.986	85.69	0.00975
ATGCATTGCA			118.709	41.4808	9.255	0.00975
ATCACACCAC	LCA10	Lung carcinoma-associated protein	58.6975	119.736	122.257	0.00975
TTAAACAAAG	RARRES1	Retinoic acid receptor responder (tazarotene induced) 1	24.3012	103.33	52.6325	0.00975
AACACAGCCT	C4A	Complement component 4A (Rodgers blood group)	13.39	53.7675	37.1975	0.00975
GAGGGGGCAG	RAP1GA1	RAP1, GTPase activating protein 1	31.975	11.8183	5.5725	0.00987
TTGCACCCTT	MSMB	Microseminoprotein, beta-	70.9287	15.7492	9.2825	0.01087
CACTGACCAG	NOD27	Nucleotide-binding oligomerization domains 27	30.745	10.2458	0	0.01152
TTACTGCACT	FAM83D	Family with sequence similarity 83, member D	7.8475	29.5825	24.305	0.01152
AAATCAATAA		Transcribed locus	11.2112	38.8867	46.9025	0.01184
GTTTCCTTTT	QRSL1	Glutaminyl-tRNA synthase (glutamine-hydrolyzing)-like 1	70.8975	18.5833	12.95	0.01203
TTTATTTTTT	EHMT1	Euchromatic histone-lysine N-methyltransferase 1	29.7875	12.8658	7.4625	0.01213
AGCTTAATGA	LRRC16	Leucine rich repeat containing 16	556.869	1477.75	3268.72	0.01216
CTCGGAGGCC	SEPX1	Selenoprotein X, 1	70.6863	31.9575	28.2425	0.01216
TGAAATACTA	MRPL50	Mitochondrial ribosomal protein L50	21.335	8.27333	1.805	0.01471
TCACAATAGG	TCTA	T-cell leukemia translocation altered gene	24.585	11.8292	9.435	0.01505
GAAAAAATAG	SCGB1A1	Secretoglobin, family 1A, member 1 (uteroglobin)	88.2425	288.499	280.627	0.01509
GTGGCCACGG	S100A9	S100 calcium binding protein A9 (calgranulin B)	26.0938	101.288	63.0175	0.01509
CCTATAGTCC	PXN	Paxillin	22.5038	49.1667	52.2275	0.01509
AAAATGTATT	CAV2	Caveolin 2	20.4375	6.44833	3.5975	0.0162
GATCAATCAG	CCL18	Chemokine (C-C motif) ligand 18 (pulmonary and activation-regulated)	4.81875	83.1925	77.59	0.01703
ACAGGTGTTT	LOC132241	Hypothetical protein LOC132241	6.84125	21.2883	22.2475	0.01774
AACCCCGGAG	RAD50	RAD50 homolog (S. cerevisiae)	6.1725	22.8258	24.025	0.01774
TGGGGTTTCC	HBXAP	Hepatitis B virus x associated protein	34.225	14.2933	0	0.01818
CATAGAAAAG	SMNDC1	Survival motor neuron domain containing 1	34.5162	15.955	15.0675	0.01844
GAAAAGTTGC	RAB43	RAB43, member RAS oncogene family	44.7662	20.5833	16.4775	0.01857
CTTGAGTCCA			119.746	331.058	7.63	0.01862
GACAAGGATG	CX3CL1	Chemokine (C-X3-C motif) ligand 1	28.5263	62.7983	92.555	0.01862
CATATCAGTA			27.2425	7.07833	0	0.02005
AATAGTTTCC		Transcribed locus	32.14	10.9408	5.5725	0.02234
TGTTACCTGG	MYOM2	Myomesin (M-protein) 2, 165kDa	26.5637	9.56583	1.96	0.02234
GACTTGTATA	NFKBIA	Nuclear factor of kappa light polypeptide gene enhancer in B-cells inhibitor, alpha	10.225	42.6575	39.295	0.02264
ATTTATCCTA			8.73	25.5183	29.95	0.02264
TGGCCCCAGG	APOC1	Apolipoprotein C-I	46.265	374.587	495.608	0.0228
CTCCAAAAAA	CPSF2	Cleavage and polyadenylation specific factor 2, 100kDa	117.544	44.1258	14.49	0.02285
TTGGGGTTCC			55.3687	23.9117	9.495	0.02285
GGGGCAACAG	CD52	CD52 molecule	8.5025	35.8592	34.915	0.02586
TTTTAAAGTG	KPNA3	Karyopherin alpha 3 (importin alpha 4)	26.75	11.15	3.85	0.0273
CCTGTAATCA	NRG2	Neuregulin 2	8.13125	21.1783	27.9475	0.0273
ATGTCTATAC		Transcribed locus	10.2688	23.4033	37.8675	0.02783
GCCAAATTAG	CEP68	Centrosomal protein 68kDa	24.7387	10.1208	3.7525	0.02858
AAATCAATAC	C1QC	Complement component 1, q subcomponent, C chain	17.7688	64.6525	56.4275	0.03069
CTACTGACTT			20.7712	8.1675	3.5975	0.0332
CCTGGCCCTT	E2F6	E2F transcription factor 6	31.495	15.6025	9.2675	0.0336
CCTTGCCCTA		CDNA FLJ30263 fis, clone BRACE2002606	16.4225	36.51	56.485	0.0338
AATGGAAACT	GCLM	Glutamate-cysteine ligase, modifier subunit	34.45	15.8017	9.2375	0.03717
ATCAAGAATC	IFI30	Interferon, gamma-inducible protein 30	58.5463	222.529	125.983	0.0409
TCAAAGTGGA	HMGN4	High mobility group nucleosomal binding domain 4	9.9275	21.5183	35.675	0.04744
