# Supplementary material for: Effect of active smoking on the human bronchial epithelium transcriptome
Source: BMC Genomics. 2007 Aug 29;8:297. doi: 10.1186/1471-2164-8-297 (PMC2001199; doi:10.1186/1471-2164-8-297)
Supplement: Additional file 7 — Supplementary Table 7 – 152 tags with irreversible expression upon smoking cessation. 152 tags which exhibit statistically irreversible gene expression upon smoking cessation. [file 1471-2164-8-297-S7.xls]

## Sheet: 060820_GenesOverlapped_CVsN_FVs
Supplementary Table 7 - 152 tags with irreversible expression upon smoking cessation
Tag	Gene Symbol	Gene Name	CSMean	FSMean	NSMean	Pvalue_FVsN
ACTTTTCAAA	ELF1	E74-like factor 1 (ets domain transcription factor)	149.026	293.935	12.95	0.0011
CTTGAGTCCA			119.746	331.058	7.63	0.0011
GCTTTGAGTC			81.53	190.212	0	0.0011
TTCTACACCT			64.3975	82.9308	1.7925	0.0011
GGGTGCAAAA	HNRPA1	Heterogeneous nuclear ribonucleoprotein A1	61.745	52.125	14.6575	0.0011
CACCTAATGG	SLC25A5	Solute carrier family 25 (mitochondrial carrier; adenine nucleotide translocator), member 5	60.5913	53.4717	1.805	0.0011
CACTTAATTG	MLL	Myeloid/lymphoid or mixed-lineage leukemia (trithorax homolog, Drosophila)	51.9213	89.5825	1.7925	0.0011
CTTTTGAGTC			45.2325	66.65	1.7925	0.0011
TGTGTGAGAG	WIZ	Widely-interspaced zinc finger motifs	33.405	33.6375	0	0.0011
TTACCATTGG	ZNF265	Zinc finger protein 265	30.69	31.0508	68.915	0.0011
TAGGTGTCTA			26.7975	24.0267	0	0.0011
GGTTGTGGTT			25.8275	43.1208	0	0.0011
GTGCTCTTGA	PTPRG	Protein tyrosine phosphatase, receptor type, G	23.715	28.3058	76.1075	0.0011
CCTGAAGAAG	RABGGTB	Rab geranylgeranyltransferase, beta subunit	20.955	15.2342	48.955	0.0011
AGGAAAGGAT	FLJ10154	Hypothetical protein FLJ10154	10.2538	4.38583	41.7875	0.0011
CCCAGACTAA	MBNL1	Muscleblind-like (Drosophila)	10.2513	3.07833	31.3625	0.0011
GAAATGAACT		Transcribed locus, weakly similar to NP_689672.2 hypothetical protein MGC45438 [Homo sapiens]	9.845	7.71333	24.235	0.0011
ATTTTTGTAC	APPL	Adaptor protein containing pH domain, PTB domain and leucine zipper motif 1	9.545	5.2175	26.14	0.0011
CCTTTTTAGT	IFNGR2	Interferon gamma receptor 2 (interferon gamma transducer 1)	7.5675	7.615	20.5675	0.0011
AATTTTAATT	CCNG2	Cyclin G2	3.71125	3.81083	20.385	0.0011
TTATAAAAGA	RPLP1	Ribosomal protein, large, P1	358.072	264.532	954.06	0.0022
TCCTTATTAA			150.044	73.1242	1.96	0.0022
CCGCTGCACT	MRP63	Mitochondrial ribosomal protein 63	148.901	116.888	46.285	0.0022
CTTGGAGTCC	DDX42	DEAD (Asp-Glu-Ala-Asp) box polypeptide 42	117.365	188.214	1.89	0.0022
TGGACAAGCT	BASP1	Brain abundant, membrane attached signal protein 1	66.0837	51.2792	20.3725	0.0022
TGCGCCTTTA		Transcribed locus	54.25	37.8708	132.952	0.0022
ACTTTGTGTA	CCDC81	Coiled-coil domain containing 81	30.5038	34.4867	86.07	0.0022
TACTGGTTTA	IGF2BP2	Insulin-like growth factor 2 mRNA binding protein 2	29.4675	26.225	62.1025	0.0022
GCACGTGTCT	RPL35	Ribosomal protein L35	22.8137	23.005	56.5175	0.0022
TTAAGGACTC	DMRT3	Doublesex and mab-3 related transcription factor 3	16.755	16.76	58.29	0.0022
TAACCACTGC	COL4A2	Collagen, type IV, alpha 2	11.04	8.04167	28.005	0.0022
GTAAACTTGA	PTBP1	Polypyrimidine tract binding protein 1	8.3225	10.1292	29.81	0.0022
ATGATGATGA	SLC25A5	Solute carrier family 25 (mitochondrial carrier; adenine nucleotide translocator), member 5	102.77	106.922	268.675	0.0044
GTCCTGTTGG	C20orf114	Chromosome 20 open reading frame 114	75.8675	52.2625	12.8675	0.0044
GAGAAGACTT	PREP	Prolyl endopeptidase	45.2987	29.0033	11.145	0.0044
TTTTTATCCA	TSC22D2	TSC22 domain family, member 2	29.4088	25.51	59.6375	0.0044
CAAAATCAAT	COPG2	Coatomer protein complex, subunit gamma 2	27.77	28.6825	61.705	0.0044
AGATATTGTT	SFRS2IP	Splicing factor, arginine/serine-rich 2, interacting protein	25.9563	37.3408	81.5025	0.0044
GCTCCACTGG	M6PR	Mannose-6-phosphate receptor (cation dependent)	24.7688	39.0567	11.03	0.0044
AGTAGTCTGC	MRP63	Mitochondrial ribosomal protein 63	23.465	23.6908	5.405	0.0044
ATCAAAGGTT	OLFML2A	Olfactomedin-like 2A	21.0775	17.1375	52.1375	0.0044
AAATCACTGA	PKD2L1	Polycystic kidney disease 2-like 1	20.9312	14.3217	70.115	0.0044
GGCAGAGAAG	KRT4	Keratin 4	16.165	16.6692	64.725	0.0044
TAAATAATTG	REV1L	REV1-like (yeast)	15.7737	23.5775	56.33	0.0044
CAGTGATAGT	TSGA10	Testis specific, 10	12.2875	17.6392	35.61	0.0044
TGTAGACCAA			8.93625	14.6075	35.525	0.0044
AGCTGGATGA	TUSC4	Tumor suppressor candidate 4	8.015	10.1308	24.055	0.0044
TGCCTTGAAA	COX4NB	COX4 neighbor	6.41875	8.48667	27.65	0.0044
AACCTGTGTT	C6orf147	Chromosome 6 open reading frame 147	2.26625	9.17583	20.385	0.0044
GTTGGGGTTT	USH2A	Usher syndrome 2A (autosomal recessive, mild)	76.465	38.6308	0	0.00549
CTTTGATTCC	ELP4	Elongation protein 4 homolog (S. cerevisiae)	27.5437	20.8658	0	0.00549
TTAAGACTTC	SH3GLB1	SH3-domain GRB2-like endophilin B1	21.5837	29.5242	0	0.00549
CCAAGGTGGC	C20orf114	Chromosome 20 open reading frame 114	3381.92	2149.36	973.842	0.00769
GAAATGATGA	PFDN5	Prefoldin subunit 5	582.221	518.522	1191.23	0.00769
AAAATAAAGA	APEX1	APEX nuclease (multifunctional DNA repair enzyme) 1	173.067	189.944	537.033	0.00769
GAAATTTAAA	HMGB1	High-mobility group box 1	142.525	152.927	320.78	0.00769
GCCAAAAAAA	HTR1D	5-hydroxytryptamine (serotonin) receptor 1D	69.28	69.1717	29.895	0.00769
CAGCGCGCCC	LOC401115	Hypothetical gene supported by BC038466; BC062790	57.0037	38.5408	16.52	0.00769
CTCTGAGGTA	PAK1	P21/Cdc42/Rac1-activated kinase 1 (STE20 homolog, yeast)	47.6362	55.9542	130.833	0.00769
CACTTTTGGG	LASP1	LIM and SH3 protein 1	45.9363	29.7625	9.2675	0.00769
AGAAATAAAT	ZNF564	Zinc finger protein 564	33.645	22.1425	68.0375	0.00769
CCCAGCCACA	ZNF539	Zinc finger protein 539	32.9125	24.7767	9.2375	0.00769
TGATAAATGA		Transcribed locus, strongly similar to XP_373489.1 PREDICTED: hypothetical protein XP_373489 [Homo sapiens]	32.8263	20.1583	66.89	0.00769
ATAATTCTTG			28.6588	21.8967	3.765	0.00769
AAAGAACAGA	NID2	Nidogen 2 (osteonidogen)	26.125	31.46	72.9625	0.00769
TGTGCCACTA	NMD3	NMD3 homolog (S. cerevisiae)	24.9325	20.5325	7.3775	0.00769
GAAGATGTGG	NUCKS1	Nuclear casein kinase and cyclin-dependent kinase substrate 1	21.59	19.7	48.175	0.00769
AGGAAGAAGA	PSMA4	Proteasome (prosome, macropain) subunit, alpha type, 4	16.6525	19.845	44.455	0.00769
TAAACTGCAT			15.0137	12.4283	35.255	0.00769
TGTTAGAAAA	PLOD2	Procollagen-lysine, 2-oxoglutarate 5-dioxygenase 2	14.1538	14.0892	35.1275	0.00769
TGGCTGTGAC	MAD2L1BP	MAD2L1 binding protein	12.015	10.23	28.1725	0.00769
TTTATTAGGG	LOC389541	Similar to CG14977-PA	11.0862	7.95917	26.185	0.00769
TCAGAGGTGG	SBP1	HBV pre-s2 binding protein 1	8.54	9.27667	35.375	0.00769
ATAATCACTA	KIAA1333	KIAA1333	8.28625	8.78667	20.2875	0.00769
GACACACAGA	EIF4G1	Eukaryotic translation initiation factor 4 gamma, 1	6.585	4.9925	20.3025	0.00769
TGATTTGTGA	LOC150837	Hypothetical protein LOC150837	4.625	3.92667	24.3775	0.00769
TAATTTCTCA	MARCH7	Membrane-associated ring finger (C3HC4) 7	50.04	37.0483	9.1675	0.00879
TCCCCTACAT	CLDN1	Claudin 1	43.935	60.72	1.96	0.00989
TGGTAGCAGT	C11orf17	Chromosome 11 open reading frame 17	29.4662	29.2233	9.3375	0.01319
GGAGCACTGT	TRIM25	Tripartite motif-containing 25	28.09	29.7708	65.33	0.01319
GGACACTGTA	CAMK2D	Calcium/calmodulin-dependent protein kinase (CaM kinase) II delta	15.7775	15.0683	40.945	0.01319
AGTTCAAGAC	RHBDL2	Rhomboid, veinlet-like 2 (Drosophila)	12.4062	13.6067	27.9025	0.01319
ACAAAGCCCC	APOBEC3G	Apolipoprotein B mRNA editing enzyme, catalytic polypeptide-like 3G	12.3125	15.2208	35.2075	0.01319
AAGACATCTT	CRBN	Cereblon	11.5813	10.4042	29.7975	0.01319
ATCGTGACCT	ZNF235	Zinc finger protein 235	11.215	11.4617	26.34	0.01319
CAGATTAGTT	DDX17	DEAD (Asp-Glu-Ala-Asp) box polypeptide 17	10.6862	19.3708	57.7825	0.01319
TATGAAGAAT	ZNF207	Zinc finger protein 207	10.5038	11.3183	29.99	0.01319
TTGGTGCTGG	CCND1	Cyclin D1	9.44625	9.20583	20.5525	0.01319
ACTTAGGCTT			9.08	8.1575	20.47	0.01319
GTAAATGAGT	TMEM34	Transmembrane protein 34	8.17875	11.2417	26.295	0.01319
TTACACTGGA	MARK4	MAP/microtubule affinity-regulating kinase 4	5.96625	10.575	25.945	0.01319
GGCTTAATGA			3.675	5.17417	20.81	0.01319
AAAAGAAGGG		CDNA FLJ30509 fis, clone BRAWH2000595	2.9575	5.68	22.105	0.01319
TAGGTTGTTT			42.4875	34.0725	1.96	0.01429
ACTTTTTCCA	CACNG4	Calcium channel, voltage-dependent, gamma subunit 4	26.0862	31.6167	0	0.01648
AGCCTTACAA			20.1837	30.585	1.805	0.01648
TTAAATAAAT	PLEKHA5	Pleckstrin homology domain containing, family A member 5	127.046	128.094	274.86	0.01978
TTCAGGGCTT	EIF5	Eukaryotic translation initiation factor 5	62.2863	55.2725	24.195	0.01978
ACTAATCGTT	RPL37	Ribosomal protein L37	32.825	34.6633	74.715	0.01978
TGTGGCTTGC	TRPV6	Transient receptor potential cation channel, subfamily V, member 6	31.4363	34.4167	9.5775	0.01978
TCCTGGAAGA	MORN1	MORN repeat containing 1	18.24	23.1083	52.665	0.01978
GCCCTAATTG	RNF123	Ring finger protein 123	13.0838	14.5333	29.64	0.01978
TCAACAGAAA	SPAG6	Sperm associated antigen 6	12.5475	15.5225	42.3525	0.01978
TCATTATTTA	ETV1	Ets variant gene 1	11.9038	10.4983	26.0425	0.01978
GGACATTAGG	SMPD3	Sphingomyelin phosphodiesterase 3, neutral membrane (neutral sphingomyelinase II)	9.635	12.1417	29.7375	0.01978
CATAATGTCA	LANCL2	LanC lantibiotic synthetase component C-like 2 (bacterial)	8.70875	6.97917	20.57	0.01978
TAGACATTTG			6.2675	5.26667	20.515	0.01978
TTTTAGCAGA	ZC3H7A	Zinc finger CCCH-type containing 7A	5.4375	5.90417	20.47	0.01978
AAATCTTTAA	SR-A1	Serine arginine-rich pre-mRNA splicing factor SR-A1	4.8225	5.08167	24.6475	0.01978
TCCTATTAAG			96.7087	88.7067	3.765	0.02527
GTGATCAGCT	MUC5AC	Mucin 5AC, oligomeric mucus/gel-forming	3609.41	1525.69	448.283	0.02967
TAATAAAGAA	KRT17	Keratin 17	376.25	374.038	1115.78	0.02967
TTTTATTGCA	NBEA	Neurobeachin	47.9725	51.7175	16.435	0.02967
ATAGTACAGC	MAP2K1IP1	Mitogen-activated protein kinase kinase 1 interacting protein 1	47.3725	33.4717	13.0175	0.02967
GAAGGAGATA	CHPT1	Choline phosphotransferase 1	37.43	44.1142	101.692	0.02967
TAGCAATTGC		CDNA clone IMAGE:4799578	36.6763	34.9175	15.14	0.02967
GACTATCCTC	HSD17B13	Hydroxysteroid (17-beta) dehydrogenase 13	24.2712	29.9983	93.5675	0.02967
TCAACATATT	TncRNA	Trophoblast-derived noncoding RNA	23.7037	26.4892	57.475	0.02967
GGAGGAGCTG	STK11IP	Serine/threonine kinase 11 interacting protein	19.3188	22.0933	46.6125	0.02967
TGAATAACAA		Transcribed locus	15	11.5617	37.105	0.02967
GACTAAGAAA	DIPA	Hepatitis delta antigen-interacting protein A	10.4362	15.1575	33.9725	0.02967
TATAAATAAT	CLSTN1	Calsyntenin 1	9.36625	10.9208	24.405	0.02967
TTAATGATCT	GPR116	G protein-coupled receptor 116	8.54875	10.2858	26.2075	0.02967
TAATTAAAGA	LOC63929	Hypothetical protein LOC63929	7.82875	11.63	28.1825	0.02967
TATTGATTAA	LOC399708	Hypothetical gene supported by BC055423	6.255	8.45	20.3025	0.02967
AAGAAAGGAG	PCOLCE	Procollagen C-endopeptidase enhancer	4.52875	9.88833	24.3225	0.02967
CCTCTGTGTT	HLA-DMB	Major histocompatibility complex, class II, DM beta	3.69625	8.90083	20.57	0.02967
TATTCCTGTG		Clone X5 immunoglobulin heavy chain	28.055	20.9067	5.5425	0.03736
ATACAGTAGT	NEDD4L	Neural precursor cell expressed, developmentally down-regulated 4-like	4.4375	8.68667	24.535	0.04066
TTTTGATGAG	BACE2	Beta-site APP-cleaving enzyme 2	78.8625	68.3067	33.265	0.04176
GGCATTTTAA	TFDP1	Transcription factor Dp-1	67.8475	71.3975	29.6425	0.04176
TTTGCGTCAG			67.3187	47.7767	16.675	0.04176
GCCGATCCTC	TBCA	Tubulin-specific chaperone a	58.1812	53.0058	19.9775	0.04176
CCTTGCTTTT	ASAH1	N-acylsphingosine amidohydrolase (acid ceramidase) 1	54.9162	37.2983	18.4825	0.04176
AATTTAATAA	SH3BGRL2	SH3 domain binding glutamic acid-rich protein like 2	50.5225	45.2992	103.537	0.04176
TTCATAAAAA	MMP19	Matrix metallopeptidase 19	46.2275	36.5775	13.215	0.04176
ATTTTTTAAA	C14orf131	Chromosome 14 open reading frame 131	45.7175	36.0717	5.405	0.04176
CTCATCTGCT	SDC1	Syndecan 1	43.8425	42.545	18.76	0.04176
GGCCGTGCTG	PANK4	Pantothenate kinase 4	34.4612	40.9142	11.2425	0.04176
ATATTTATTA	PHF10	PHD finger protein 10	20.6525	18.8708	50.86	0.04176
AGGCCCCTTA	MARVELD2	MARVEL domain containing 2	13.7275	14.8567	31.63	0.04176
GTGGGGGGGA	AHDC1	AT hook, DNA binding motif, containing 1	13.2875	15.3275	31.4475	0.04176
TTTTTAAATA	TSPAN9	Tetraspanin 9	12.265	14.6933	31.7525	0.04176
GAGAAGCCCG	G6PD	Glucose-6-phosphate dehydrogenase	9.81875	7.64333	22.0775	0.04176
GCGAAACACT	COG8	Component of oligomeric golgi complex 8	9.5625	10.8483	25.845	0.04176
ATATAATATG	IFT57	Intraflagellar transport 57 homolog (Chlamydomonas)	8.75	8.85583	28.2025	0.04176
TGCAATAGGT	MMP10	Matrix metallopeptidase 10 (stromelysin 2)	8.63375	15.5708	47.4	0.04176
AAATTTTATG	LOC57149	Hypothetical protein A-211C6.1	7.095	7.18417	20.385	0.04176
TATGTAATAT	PPAP2A	Phosphatidic acid phosphatase type 2A	5.57625	8.34417	25.9025	0.04176
TTGGTCAAAC	RAB6A	RAB6A, member RAS oncogene family	5.05625	8.17417	20.81	0.04176
GGGTCAGGAG		Transcribed locus, weakly similar to NP_060312.1 hypothetical protein FLJ20489 [Homo sapiens]	4.40375	8.7875	24.11	0.04176
AGCACAGGGA	PML	Promyelocytic leukemia	3.9075	8.89	20.205	0.04176
