# Supplementary material for: Effect of active smoking on the human bronchial epithelium transcriptome
Source: BMC Genomics. 2007 Aug 29;8:297. doi: 10.1186/1471-2164-8-297 (PMC2001199; doi:10.1186/1471-2164-8-297)
Supplement: Additional file 8 — Supplementary Table 8 – 157 tags differentially expressed between mild and moderate/severe COPD. [file 1471-2164-8-297-S8.xls]

## Sheet: COPDVsNonCOPD_12Vs8_ExactPValue
Supplementary Table 8 - 157 tags differentially expressed between mild and moderate/severe COPD
Tag	Gene Symbol	Gene Name	COPDMean	NonCOPDMean	pValue
TGTTTTTTAG	XPA	Xeroderma pigmentosum, complementation group A	6.99766	24.3907	0.00011
TAGCTGTTTT	ATF3	Activating transcription factor 3	8.01103	24.0315	0.00048
CACTTATGGA	ZFP90	Zinc finger protein 90 homolog (mouse)	23.9675	6.99621	0.0007
TATTAAATAG	PSMD7	Proteasome (prosome, macropain) 26S subunit, non-ATPase, 7 (Mov34 homolog)	37.4227	12.3697	0.00071
AAGGAGGTGG	TUBB2C	Tubulin, beta 2C	11.1387	29.173	0.00071
CCATACAGAA	TXNDC5	Thioredoxin domain containing 5	8.83418	24.6897	0.00106
GAATGTTTTT	GBP4	Guanylate binding protein 4	37.63	12.3264	0.00149
TAATTAGTTT	SIAH2	Seven in absentia homolog 2 (Drosophila)	27.2544	12.1134	0.00152
GAAGGAAGAA	CDK4	Cyclin-dependent kinase 4	20.5564	5.00656	0.00213
GTGGCGCACA	OSGEP	O-sialoglycoprotein endopeptidase	69.6105	34.0889	0.00216
GTGACCACGG	CBLB	Cas-Br-M (murine) ecotropic retroviral transforming sequence b	631.693	207.805	0.00298
CCAGAGAACT	MALAT1	Metastasis associated lung adenocarcinoma transcript 1 (non-coding RNA)	33.0199	13.902	0.00298
TTCTGCACTG	TMEM141	Transmembrane protein 141	23.9351	48.6218	0.00298
TTTGCAATCT	REST	RE1-silencing transcription factor	2.91229	24.0005	0.00316
ATGGATTAAT	ARL4A	ADP-ribosylation factor-like 4A	4.13359	24.0699	0.00418
AATCAAATAA	CH25H	Cholesterol 25-hydroxylase	16.7646	42.5896	0.00535
TTCTGCACCC			29.5078	10.2458	0.00545
TAGATTTAAA	UPF2	UPF2 regulator of nonsense transcripts homolog (yeast)	23.9481	9.44622	0.00545
GTGGTACACA	DKFZP564C196	DKFZP564C196 protein	20.9528	7.29219	0.00545
TGGCCTTAGC	WBSCR27	Williams Beuren syndrome chromosome region 27	25.7615	64.1137	0.00546
CAGGGTGACG	YWHAE	Tyrosine 3-monooxygenase/tryptophan 5-monooxygenase activation protein, epsilon polypeptide	11.2092	29.7149	0.00546
CTTATTATAC	CD164	CD164 molecule, sialomucin	28.7277	68.3858	0.00549
GATGAGTGGA	FDX1	Ferredoxin 1	28.1742	13.5955	0.00549
ACCATTCTGC	IFITM2	Interferon induced transmembrane protein 2 (1-8D)	32.7273	8.57519	0.00573
TAGGTGACTC	C1orf50	Chromosome 1 open reading frame 50	23.114	7.54991	0.00654
GGTCCCGTTC	UBXD1	UBX domain containing 1	21.0842	3.76734	0.00675
CCACTGGACT		Transcribed locus	24.0721	9.57106	0.00707
CTATGTATCA		Transcribed locus	12.3575	29.3848	0.00726
ATAAAACAAG		CDNA clone IMAGE:4797402	14.3949	31.1665	0.00727
TGTTAACAGA	NHLRC2	NHL repeat containing 2	9.89017	25.8586	0.00727
GGCAAACTTT	PXN	Paxillin	36.9955	16.3474	0.0073
TTAACACCTA	MSR1	Macrophage scavenger receptor 1	23.6544	1.41746	0.00786
GTATTGAAGT	GALNAC4S-6ST	B cell RAG associated protein	4.98073	20.4052	0.00854
GTGTGGTTAA	COQ5	Coenzyme Q5 homolog, methyltransferase (yeast)	32.5533	8.3053	0.00946
AACGACCTCG	TUBB	Tubulin, beta	21.6983	8.44231	0.00946
CAGGCAGGTA	C1orf88	Chromosome 1 open reading frame 88	16.7073	39.6885	0.00948
TTGGTGTATG	CCDC25	Coiled-coil domain containing 25	11.5735	26.0148	0.00953
AACTATAGAA	SEC24B	SEC24 related gene family, member B (S. cerevisiae)	8.84759	28.0721	0.00959
CCACCTGCTT	BTBD6	BTB (POZ) domain containing 6	12.6494	28.2768	0.01192
TACCTGCAGA	S100A8	S100 calcium binding protein A8 (calgranulin A)	101.091	14.7863	0.01196
TCACTGTACT	FLJ31952	Likley ortholog of mouse schlafen 10	36.5788	17.1769	0.01196
ATGGGTTTGC			21.499	8.82795	0.01196
ATTTTTTTTA	ANK3	Ankyrin 3, node of Ranvier (ankyrin G)	7.81221	20.8113	0.01205
AGCAAGCAAG		Transcribed locus, weakly similar to XP_533403.2 PREDICTED: similar to LINE-1 reverse transcriptase homolog [Canis familiaris]	8.5399	20.3386	0.01234
TTTATTTAGC	MARCH3	Membrane-associated ring finger (C3HC4) 3	57.9825	20.5272	0.0124
GGTCAGTCGG	MBP	Myelin basic protein	57.6023	27.6121	0.0124
AGATATGCAC	CNTN3	Contactin 3 (plasmacytoma associated)	6.61123	20.2332	0.01251
ATTTAGCAAG	FABP4	Fatty acid binding protein 4, adipocyte	67.7188	8.48678	0.01321
GTGAAAGGGT	CASP6	Caspase 6, apoptosis-related cysteine peptidase	4.51232	20.3553	0.01415
GGCAGAGAAG	KRT4	Keratin 4	11.2885	30.6458	0.0144
ATATGGAATA	PFTK1	PFTAIRE protein kinase 1	22.716	6.56169	0.01492
GAGGAGGGTG	TUBA1	Tubulin, alpha 1 (testis specific)	9.05886	20.069	0.01523
CTGCATCTTA	GNA11	Guanine nucleotide binding protein (G protein), alpha 11 (Gq class)	35.199	13.9066	0.01526
CCTGTATCCC	FLJ31952	Likley ortholog of mouse schlafen 10	27.1489	10.9764	0.01526
CAGCCAGGAC	IKBKE	Inhibitor of kappa light polypeptide gene enhancer in B-cells, kinase epsilon	21.3032	8.43152	0.01526
ATAATTTTTT	MORC3	MORC family CW-type zinc finger 3	8.58572	24.5045	0.01542
GGGCACAATG	SEPT5	Septin 5	15.2442	31.5989	0.0158
AATAATGTTT	SVIL	Supervillin	14.2467	34.0834	0.0158
TATATAAACT	TMEM30B	Transmembrane protein 30B	12.621	27.7456	0.0158
ACATTCTTTT	GPNMB	Glycoprotein (transmembrane) nmb	63.6863	16.3777	0.01586
AACTCAGCTA	BACE2	Beta-site APP-cleaving enzyme 2	17.0205	36.1059	0.01586
GTAACAGTCA			16.2367	32.7206	0.01586
TGCAATAGGT	MMP10	Matrix metallopeptidase 10 (stromelysin 2)	8.90317	28.937	0.01594
ACCAGGCCAC	CRAT	Carnitine acetyltransferase	20.3172	4.14002	0.01699
GCTTTCTCAA		MRNA; cDNA DKFZp761J0720 (from clone DKFZp761J0720)	34.1129	14.7343	0.01819
ATAGCACCAC		CDNA: FLJ20954 fis, clone ADSE01981	20.7716	6.60053	0.01819
GGGTTCCCCG	CENTD2	Centaurin, delta 2	10.8849	26.3347	0.01926
GAGGAGCCCC	GPX4	Glutathione peroxidase 4 (phospholipid hydroperoxidase)	8.78772	21.3354	0.01926
TGGCCCCAGG	APOC1	Apolipoprotein C-I	386.702	67.7544	0.01935
GAACGGTGAC	ABCB6	ATP-binding cassette, sub-family B (MDR/TAP), member 6	9.88072	24.4749	0.01959
GAGGTGTTTG	DKFZP686A01247	DKFZP686A01247 hypothetical protein	34.8494	13.1382	0.01989
TAACCATTTT	FUCA2	Fucosidase, alpha-L- 2, plasma	33.9689	15.0307	0.01989
TCCTTACTAG	RGS19	Regulator of G-protein signalling 19	22.3384	9.01785	0.01989
CTTATTCCTT	BUB3	BUB3 budding uninhibited by benzimidazoles 3 homolog (yeast)	38.3359	18.5233	0.02013
CTGTACGTTC	FAM86C	Family with sequence similarity 86, member C	7.40273	20.0059	0.02037
GGGAGCACTG	LTK	Leukocyte tyrosine kinase	34.1446	16.1886	0.02091
AAAAGACCCG	PHGDHL1	Phosphoglycerate dehydrogenase like 1	29.2187	11.471	0.02091
AAGAGACAGT	POLR3C	Polymerase (RNA) III (DNA directed) polypeptide C (62kD)	24.9479	8.71638	0.02112
ATGCTTGCTT	ADFP	Adipose differentiation-related protein	23.2809	3.15265	0.02143
GAGATCTTTA	LOC152084	Hypothetical protein LOC152084	20.3164	4.97758	0.02178
GAAAAAATCG	C10orf81	Chromosome 10 open reading frame 81	21.2588	7.70643	0.02291
ATTAAGAGGG		CDNA FLJ90125 fis, clone HEMBA1007291	68.9783	31.6795	0.02423
TAAAACACTC	COX7B2	Cytochrome c oxidase subunit VIIb2	8.92192	24.6611	0.02453
TGTAGACCAA			10.4	24.2807	0.02513
AGTGTCTGTG	CYR61	Cysteine-rich, angiogenic inducer, 61	7.94144	25.1791	0.02513
TTTTGCTACA	HRB	HIV-1 Rev binding protein	32.6122	16.0786	0.02524
CTGGGGCAAG	TNFRSF1B	Tumor necrosis factor receptor superfamily, member 1B	27.9828	12.7071	0.02524
AAAGGGAAAA	USP28	Ubiquitin specific peptidase 28	27.3635	12.6546	0.02524
AGTTGGAAAC	SKP1A	S-phase kinase-associated protein 1A (p19A)	21.315	10.1821	0.02524
ATATTAGCAA	TSC1	Tuberous sclerosis 1	16.5829	37.1793	0.02524
CTCGCTCCAG	C14orf80	Chromosome 14 open reading frame 80	12.7534	26.775	0.02524
AATGAATCTT	PSMF1	Proteasome (prosome, macropain) inhibitor subunit 1 (PI31)	7.99646	20.0467	0.02556
GCATAAAGAA			8.81063	27.573	0.02588
CTTGTAGTCC	SLC8A1	Solute carrier family 8 (sodium/calcium exchanger), member 1	25.6744	12.4401	0.02626
TGGCGGAGTC	FBXL15	F-box and leucine-rich repeat protein 15	21.8267	9.60424	0.0264
ACACAGTTTT	FAT	FAT tumor suppressor homolog 1 (Drosophila)	25.434	7.08713	0.02867
TTGAAATGAG	PTPN1	Protein tyrosine phosphatase, non-receptor type 1	25.0591	9.18583	0.02867
GCAGGGAAAT	NARG2	NMDA receptor regulated 2	9.25648	21.6464	0.02869
AAAAAGCAAA	ZNF501	Zinc finger protein 501	5.57866	21.7638	0.02869
GACACGTGAC	CDH22	Cadherin-like 22	28.951	10.2024	0.02982
AACTTTGTGG	ARFIP1	ADP-ribosylation factor interacting protein 1 (arfaptin 1)	10.8002	22.1001	0.02993
TCTTTGTTGT	SEPP1	Selenoprotein P, plasma, 1	8.75691	22.0996	0.02993
CTTCTGGGGA	RHOG	Ras homolog gene family, member G (rho G)	28.5329	13.1846	0.03015
GTTATAATAC	SGK	Serum/glucocorticoid regulated kinase	27.3191	13.2825	0.03015
ACTCCATAGA	SMAP1	Stromal membrane-associated protein 1	21.3269	10.5613	0.03015
GCAGCAGGAA	TSSC4	Tumor suppressing subtransferable candidate 4	11.4535	24.5053	0.03052
CCAACTCTCA	HNRPC	Heterogeneous nuclear ribonucleoprotein C (C1/C2)	9.0322	21.6754	0.03052
AAGGTGCCTC	UBL7	Ubiquitin-like 7 (bone marrow stromal cell-derived)	24.5281	50.7435	0.03098
GAAAATGGAA	KIAA0232	KIAA0232 gene product	12.463	35.0191	0.03098
GGTTGTGGTT			45.9363	17.3442	0.03109
GCACTTCAAA	TOP3B	Topoisomerase (DNA) III beta	25.9679	12.4107	0.03109
AGCCACTGAG		Transcribed locus	23.4418	9.71537	0.03109
TGACTGTATT	AOC3	Amine oxidase, copper containing 3 (vascular adhesion protein 1)	21.1926	2.25709	0.0312
ATGGAACTGA	PHLDB2	Pleckstrin homology-like domain, family B, member 2	8.00606	26.1593	0.03128
ATCAAGAATC	IFI30	Interferon, gamma-inducible protein 30	222.192	60.2223	0.03142
TGGCCAGCTC	URB	Steroid sensitive gene 1	57.3779	27.0956	0.03142
CCTGAAGAAG	RABGGTB	Rab geranylgeranyltransferase, beta subunit	14.5967	32.7154	0.03142
GCTTGGAGTT	ADI1	Acireductone dioxygenase 1	9.10858	20.5737	0.03193
GATACTTGAC	ZFP64	Zinc finger protein 64 homolog (mouse)	8.37725	20.2008	0.03228
CCACAATCCT	AK2	Adenylate kinase 2	9.70528	22.4715	0.03437
TGCCTATTAA			23.9785	4.97212	0.0351
CAAACAGCTG	MRPL42	Mitochondrial ribosomal protein L42	9.59028	21.975	0.03679
GGGCCCCCAA	AP1G1	Adaptor-related protein complex 1, gamma 1 subunit	8.70674	20.6887	0.03679
TTGTTTCCTT	IMMP2L	IMP2 inner mitochondrial membrane peptidase-like (S. cerevisiae)	8.64278	21.8126	0.03679
GAGTTACTGA	SCDR10	Short-chain dehydrogenase/reductase 10	20.3362	8.09196	0.0369
AGCCCGGGAG	ARHGAP26	Rho GTPase activating protein 26	33.4519	14.5275	0.0371
AAGGGGCCTT	COL16A1	Collagen, type XVI, alpha 1	18.7621	37.6432	0.0381
TCTAAGTACG	CBLB	Cas-Br-M (murine) ecotropic retroviral transforming sequence b	31.052	11.6064	0.03837
TAGGTGTCTA			28.9974	13.5547	0.03837
AAACCAAAAA	ENG	Endoglin (Osler-Rendu-Weber syndrome 1)	25.5029	10.5545	0.03837
GCTTTAGAAG	WDR59	WD repeat domain 59	9.93832	21.0277	0.03855
TTGTATTTCA		Transcribed locus, strongly similar to NP_005594.1 ATPase, Class I, type 8B, member 1; familial intrahepatic cholestasis 1, (progressive, Byler disease and benign recurrent); ATPase ,Class I, type 8B, member 1; benign recurrent intrahepatic cholestasis; p	33.858	14.758	0.03871
CTAAATCACT	RAB22A	RAB22A, member RAS oncogene family	28.4744	13.6923	0.03871
AAAAACAAAG	RPP30	Ribonuclease P/MRP 30kDa subunit	27.7676	68.7827	0.03871
TCACAGCAAG	REPIN1	Replication initiator 1	15.4512	47.1884	0.03942
TTAAAATTAG	ZNF323	Zinc finger protein 323	9.12591	21.5923	0.03942
TTCTCTATTG	TBL1X	Transducin (beta)-like 1X-linked	8.3254	21.8509	0.03942
GCGGTTGTGG	LAPTM5	Lysosomal associated multispanning membrane protein 5	37.414	15.7975	0.04031
CAGGAACACT		Transcribed locus, weakly similar to XP_375410.1 PREDICTED: hypothetical protein XP_375410 [Homo sapiens]	24.2633	9.35967	0.04357
TAAACCGTAT			16.7944	55.2337	0.04366
GCTTGTTCTC	GPC1	Glypican 1	10.6049	21.8263	0.04493
GGCCTACATC	ARF1	ADP-ribosylation factor 1	9.64142	23.9053	0.04493
CTGCCAGTTC	CRELD1	Cysteine-rich with EGF-like domains 1	24.6258	9.44315	0.0453
ATGGAATGCT	RIPK3	Receptor-interacting serine-threonine kinase 3	20.8055	10.1749	0.04538
TGAAAATTCA	ZNF285	Zinc finger protein 285	11.6785	28.8103	0.04611
GTTCAGCTGT	VDAC2	Voltage-dependent anion channel 2	10.733	22.2833	0.04611
CTATTTTAAT	SHC4	SHC (Src homology 2 domain containing) family, member 4	8.97391	23.1325	0.04611
TTTGCGTCCG			15.6029	35.9646	0.04657
GATGGCCAGG	SNCAIP	Synuclein, alpha interacting protein (synphilin)	12.2134	28.0174	0.04657
ACCTTTACTG	TFRC	Transferrin receptor (p90, CD71)	50.945	22.4256	0.04734
ATTATTTTAT	LRIG3	Leucine-rich repeats and immunoglobulin-like domains 3	24.4252	49.4597	0.04881
CCCATTCCTC	PKP4	Plakophilin 4	13.2558	28.2526	0.04881
ATTGTCAGGG	SNX5	Sorting nexin 5	9.11923	23.9562	0.04881
AAGAGTCCAG	MIDN	Midnolin	8.66458	20.0375	0.04881
ATGAAGATTG	DYX1C1	Dyslexia susceptibility 1 candidate 1	24.7324	11.9495	0.04928
TACAATTTAA	EMILIN2	Elastin microfibril interfacer 2	20.6896	8.79538	0.04928
GCAAAATCCC	STK4	Serine/threonine kinase 4	34.1613	16.2331	0.04931
