# Supplementary material for: Effect of active smoking on the human bronchial epithelium transcriptome
Source: BMC Genomics. 2007 Aug 29;8:297. doi: 10.1186/1471-2164-8-297 (PMC2001199; doi:10.1186/1471-2164-8-297)
Supplement: Additional file 9 — Supplementary Table 9 – Cycle threshold data from quantitative RT-PCR. Raw cycle threshold data for quantitative RT-PCR of 5 genes. [file 1471-2164-8-297-S9.xls]

## Sheet: Sheet1
Supplementary Table 9 - Cycle threshold data from quantitative RT-PCR
		beta-actin				CABYR				ENTPD8				TFF3				GSK3B				MUC5AC
	Set1	Set2	Set3		Set1	Set2	Set3		Set1	Set2	Set3		Set1	Set2	Set3		Set1	Set2	Set3		Set1	Set2	Set3
c1	27.4	27.9	28		34.1	34.3	34		44.2	43.9	43		24.4	24.6	24.9		30	29.8	29.8		26.8	26.7	26.4
c2	27	26.7	26.1		33.5	33.1	32.9		41	39.7	41.5		22.6	23.2	22.5		28.5	28.6	28.4		23.3	23.2	22.6
c3	26.1	26.6	26.1		33.7	33.3	33.2		40.1	42	40.9		23.7	24	23.7		28.4	28.1	28.2		24.2	24.1	23.6
c4	27.1	27.3	27		34.7	33.8	34.9		40.1	39.7	41.5		22.7	22.9	22.6		28.9	28.9	29		22.9	23	22.7
c5	25.2	27.2	26.2		34.9	34.6	35.5		39	38.9	38.1		22.7	22.6	22.8		28.2	27.9	28.4		22.9	22.8	22.7
c6	26.2	26.3	25.9		33.7	33.2	33.1		40.6	39.8	39.8		22.6	23.6	22.8		28	28.1	28.3		22.7	23	22.9
c7	26.7	26.8	27		33.2	33.7	33.9		40.6	40.2	41.8		23.4	23.4	23.4		28.6	28.9	28.7		24	24.3	24.2
c8	25.4	26.6	26		34.3	33.4	34		41.3	N/A**	42.4		23.6	23.4	23.7		28	27.9	27.9		24.1	24.2	23.8
c9	27.9	26.3	26.2		33.9	33.3	34.2		39	38.8	39.4		23.7	23.6	23.7		28.6	28.8	28.6		22.4	23	22.7
f1	27	27.4	27		36.5	34.7	36.4		43.7	N/A**	N/A**		24.3	24.7	24.5		28.7	28.8	28.7		24.9	25.2	25.1
f2	27.5	27.6	27.1		35.4	33.7	34		N/A**	43.3	44.4		24.5	24.7	24.2		29.5	29.3	29.5		24.5	24.5	24.6
f3	27.5	27.9	28.1		35.8	36.7	36.9		40.7	43.2	42.2		26.2	26.3	26.2		29.7	29.9	29.7		26.6	27.1	27.2
f4	28.6	27.9	27.5		35.1	36.5	36.4		N/A**	42.4	N/A**		26.3	26	26.1		29.1	29.6	29.7		27.5	27.6	27.6
f5	25.8	26.3	26.2		35.8	36.3	37.3		N/A**	41	41.8		24.8	24.9	24.8		27.9	28.1	28.4		27.3	27	27.2
f6	25.6	25.2	26.1		35.6	34.8	35.3		39.1	43.2	41.4		23.6	23.7	24.1		27.9	27.9	27.9		25.3	25.4	25.4
f7	27.5	28	28.7		35	35.4	35.9		41.9	42.5	40.7		24.8	24.8	24.8		29.7	30.6	29.5		25	24.9	25.3
n1	27	27	26.7		36.7	36.9	36		40.5	41.5	41.4		24	24	23.7		29	29.2	29		27.5	26.6	26.5
n2	27.9	27.5	27.7		35.8	N/A*	N/A*		42.2	42.8	41.4		25.6	25.4	25.1		29.1	28.6	28.6		31.4	31.3	30.9
n3	26.9	26.6	26.8		37.4	36.9	35.6		41.2	42.2	41.4		25.5	25.9	24.7		28.4	28.2	28.2		27.9	27.5	26.9
n4	28	27.2	27.7		36.9	37	N/A*		N/A**	42.5	42.1		26	26	25.4		28.6	28.6	28.4		29.4	29.1	28.6
n5	26.3	26.6	27.7		36.5	N/A*	37		42.7	39.1	41.3		23.5	23.9	23.2		27.6	27.8	27.8		26.3	26	25.3
n6	27.5	27.3	27.6		34.2	34.1	34.9		41.4	42.6	41.6		24	24.2	23.2		28.4	28.8	27.8		27.2	27.5	27.5
c = current smoker, f = former smoker, n = never smoker
N/A* = value threshold of 40 was used for analysis
N/A** = value threshold of 50 was used for analysis
