# Supplementary material for: Effect of active smoking on the human bronchial epithelium transcriptome
Source: BMC Genomics. 2007 Aug 29;8:297. doi: 10.1186/1471-2164-8-297 (PMC2001199; doi:10.1186/1471-2164-8-297)
Supplement: Additional file 10 — Supplementary Table 10 – Fold-changes and p-values from quantitative RT-PCR analysis. Data from the analysis of the quantitative RT-PCR results. [file 1471-2164-8-297-S10.xls]

## Sheet: Sheet1
Supplementary Table 10 - Fold-changes and p-values from quantitative RT-PCR analysis
Gene	C Vs. F	C Vs. N	C Vs. FN	F Vs. N	CF Vs. N
CABYR	2.07, 0.016	3.59, 0.006	2.57, 0.002	1.73, 0.069	2.77, 0.008
ENTPD8	3.47, 0.027	1.99, 0.091	2.59, 0.022	0.58, 0.117	1.37, 0.429
TFF3	2.04, 0.008	1.50, 0.072	1.75, 0.008	0.74, 0.183	1.17, 0.32
GSK3B	0.95, 0.5	0.58, 0.018	0.74, 0.117	0.61, 0.026	0.60, 0.008
MUC5AC	2.74, 0.011	11.50, 0.0002	4.20, 0.0003	4.19, 0.026	8.30, 0.0006
Note: Each gene, a fold change and p-value based on the Mann Whitney U Test are give.
Fold changes less than 1 denote decrease from group 1 to group 2
