# Supplementary material for: Effect of active smoking on the human bronchial epithelium transcriptome
Source: BMC Genomics. 2007 Aug 29;8:297. doi: 10.1186/1471-2164-8-297 (PMC2001199; doi:10.1186/1471-2164-8-297)
Supplement: Additional file 11 — Supplementary Table 11 – Quantitative RT-PCR primers. Primers ordered from Applied Biosystems for 5 genes. [file 1471-2164-8-297-S11.xls]

## Sheet: Sheet1
Supplementary Table 11 - Quantitative RT-PCR primers
Gene Symbol	Gene Name	Primer# from ABI
CABYR	calcium binding tyrosine-(Y)-phosphorylation regulated (fibrousheathin 2)	Hs00601106_m1
ENTPD8	ectonucleoside triphosphate diphosphohydrolase 8	Hs01651150_m1
TFF3	trefoil factor (intestinal)	Hs00173625_m1
GSK3B	glycogen synthase kinase 3 beta	Hs00275656_m1
MUC5AC	mucin 5AC, oligomeric mucus/gel-forming	custom*
* primer sequences: Forward: ACGACATCTGCATCGATTGGA, Reverse: CAGGGCTGGTACACCTTGTC
